# Supplementary material for: Simultaneous spatial transcriptomics and morphology profiling as tools to explore how microglia change with age
Source: Nat Aging. 2026 Mar 10;6(4):869–85. doi: 10.1038/s43587-026-01089-z (PMC13051481; doi:10.1038/s43587-026-01089-z)
Supplement: Supplementary file 3 — Single-cell morphological measurements for each of the separate microglial morphological clusters. [file 43587_2026_1089_MOESM3_ESM.xlsx]

## Sheet: C1
Name	Soma Circularity	Branching Index	Ramification Index	Number of Branching Points	Soma Area	Cell Perimeter	Number of Branches	Cell Area	Cell Convexity	Skeleton Length	Cell Solidity	Cell Roughness	Convex Hull Perimeter	Soma Ratio	Convex Hull Circularity	Dendritic Maximum	Convex Hull Span Ratio	Soma Perimeter	Euclidean Distance	Mean Branch Length	Convex Hull Area	Path Distance	Tortuosity	Fractal Dimension	Cell Circularity	Number of Terminal Points
CR0d3e7112b-104571	0.758441	5	1	8	1617	569.026	80	7335	0.711143	127.472	0.716729	1.40619	404.659	4.53618	0.785375	80	0.808511	163.681	106.301	1.5934	10234	2426.98	22.8311	0.786622	0.284672	8
CR0d3e7112b-104803	0.862928	1	1	0	1474	283.078	13	5242	0.965176	7	0.969305	1.03608	273.22	3.55631	0.910375	80	1.04762	146.51	66.0984	0.538462	5408	69.567	1.05248	0.610387	0.822042	6
CR0d3e7112b-107076	0.711863	1	1	0	2095	389.061	16	6911	0.931925	30	0.88027	1.07305	362.576	3.29881	0.750477	120	1.43478	192.309	108.167	1.875	7851	116.267	1.07489	0.700446	0.57374	3
CR0d3e7112b-110662	0.498454	7	7	20	2021	1990.74	239	20639	0.654961	579.589	0.312916	1.52681	1303.85	10.2123	0.487542	160	0.280639	225.723	147.513	2.42506	65957	86894.1	589.062	1.04806	0.0654442	10
CR0d3e7112b-11160	0.765641	1	1	0	1563	403.931	27	6211	0.853305	55	0.824287	1.17191	344.676	3.97377	0.797022	80	0.805085	160.167	70.7107	2.03704	7535	380.162	5.37631	0.721315	0.478362	4
CR0d3e7112b-111886	0.721616	2	1	0	1608	335.848	24	6107	0.963124	37	0.935652	1.03829	323.463	3.79789	0.783925	80	1.0625	167.338	112.61	1.54167	6527	172.009	1.52748	0.687258	0.680382	2
CR0d3e7112b-111962	0.569278	6	2	7	2985	682.767	74	11959	0.736087	150.123	0.741781	1.35853	502.576	4.00637	0.802095	120	1.16176	256.693	135.532	2.02869	16122	6374.29	47.0315	0.840135	0.322374	7
CR0d3e7112b-112759	0.544283	3	3	12	2126	993.862	82	11785	0.852781	269.552	0.472212	1.17263	847.546	5.54327	0.436592	160	0.256684	221.551	77.8332	3.28722	24957	10494.9	134.838	0.864911	0.14993	5
CR0d3e7112b-1134	0.61959	6	2	10	2063	656.482	105	10121	0.771779	117.243	0.719588	1.29571	506.659	4.90596	0.688523	160	0.569231	204.551	153.026	1.1166	14065	11290.9	73.7843	0.83275	0.295112	7
CR0d3e7112b-113435	0.567901	0		0	1684	299.262	16	4772	0.964963	11	0.921058	1.03631	288.777	2.83373	0.780727	0	0.946809	193.037	54.9181	0.6875	5181	72.1948	1.31459	0.641016	0.669587	3
CR0d3e7112b-114171	0.597246	5	5	3	2398	636.441	66	9737	0.798239	132.162	0.695401	1.25276	508.032	4.06047	0.68174	160	0.864198	224.622	132.231	2.00246	14002	1567.3	11.8527	0.812805	0.302078	6
CR0d3e7112b-115531	0.407422	4	1.33333	7	2417	738.465	110	10957	0.720048	129.123	0.659068	1.3888	531.73	4.53331	0.738906	160	1.13333	273.037	161.012	1.17385	16625	4383.48	27.2245	0.854909	0.252488	9
CR0d3e7112b-119476	0.498436	1	1	0	2849	391.546	15	7184	0.917697	15	0.90308	1.08968	359.321	2.52159	0.774257	120	0.554745	268.007	21	1	7955	57.7262	2.74887	0.694101	0.588857	3
CR0d3e7112b-122698	0.801628	4	1	4	1647	579.955	99	7411	0.73341	82.1623	0.67668	1.36349	425.345	4.4997	0.760712	80	0.905797	160.681	114	0.829922	10952	1856.09	16.2815	0.784801	0.276884	6
CR0d3e7112b-149383	0.658783	0		0	1887	293.12	0	5246	0.98387	0	0.975456	1.01639	288.392	2.78007	0.812577	0	0.864583	189.723	0	0	5378	0	0	0.629436	0.767269	2
CR0d3e7112b-16829	0.679568	1	1	0	1612	321.848	4	5774	0.959387	16	0.947645	1.04233	308.777	3.58189	0.803067	80	1.27059	172.652	19.0263	4	6093	20.2426	1.06393	0.642172	0.700464	4
CR0d3e7112b-17781	0.783893	4	1	1	1388	541.269	65	6887	0.840064	97	0.652796	1.19039	454.701	4.96182	0.641226	80	0.583333	149.167	115.109	1.49231	10550	2479.39	21.5396	0.783651	0.295402	4
CR0d3e7112b-19383	0.554179	2	1	10	2629	773.98	127	9748	0.75203	114.828	0.608451	1.32973	582.056	3.70787	0.594251	80	1.56115	244.16	212.96	0.904161	16021	2573.96	12.0866	0.8708	0.204487	8
CR0d3e7112b-22461	0.761682	6	3	24	1698	1324.01	230	15322	0.63592	356.531	0.393356	1.57252	841.963	9.02356	0.690485	120	0.950943	167.374	260.25	1.55014	38952	10269.1	39.4584	0.975702	0.109836	13
CR0d3e7112b-25310	0.550786	5	1	7	2156	840.507	125	10813	0.772205	180	0.495714	1.29499	649.044	5.01531	0.650695	80	0.505929	221.788	117.239	1.44	21813	9778.84	83.4094	0.875496	0.192342	8
CR0d3e7112b-27137	0.410539	4	4	11	2424	744.181	88	10019	0.749837	184.156	0.567617	1.33362	558.014	4.13325	0.712342	120	1.40426	272.392	199.552	2.09268	17651	2765.02	13.8561	0.872261	0.227341	8
CR0d3e7112b-28417	0.774992	1	1	0	1853	445.63	32	7485	0.915311	46	0.809977	1.09253	407.889	4.0394	0.697982	80	0.585987	173.338	142.338	1.4375	9241	234.77	1.64939	0.746316	0.473646	3
CR0d3e7112b-32114	0.659366	2	1	0	2225	356.191	26	6312	0.950711	24	0.926328	1.05184	338.635	2.83685	0.746706	80	1.62821	205.924	121.499	0.923077	6814	161.257	1.32723	0.684669	0.625189	3
CR0d3e7112b-32665	0.603228	3	1	8	1605	739.21	82	9932	0.747906	148	0.541253	1.33707	552.86	6.18816	0.754424	80	0.641414	182.853	105.546	1.80488	18350	5174.4	49.025	0.845498	0.228408	6
CR0d3e7112b-36155	0.589983	2	2	1	1827	640.654	77	9146	0.838653	94	0.650498	1.19239	537.286	5.00602	0.612045	240	0.689119	197.267	120.615	1.22078	14060	6060.38	50.2456	0.799499	0.280023	5
CR0d3e7112b-36241	0.704861	5	1.25	0	2408	513.387	81	8927	0.80639	93	0.816295	1.2401	413.99	3.70723	0.801842	120	0.724138	207.196	91.5915	1.14815	10936	4148.74	45.2961	0.764804	0.425624	6
CR0d3e7112b-37954	0.546646	1	1	1	1803	387.617	28	6708	0.926328	44	0.853761	1.07953	359.061	3.72047	0.765826	120	0.947826	203.587	101.872	1.57143	7857	340.762	3.34499	0.698716	0.561044	4
CR0d3e7112b-41533	0.45137	5	5	3	2024	463.831	46	6808	0.833531	59.2361	0.735761	1.19971	386.617	3.36364	0.777911	120	1.13274	237.38	109.371	1.28774	9253	1034.05	9.45451	0.735446	0.397659	7
CR0d3e7112b-42052	0.697652	3	3	0	1226	349.12	24	4547	0.856376	49	0.79688	1.16771	298.978	3.70881	0.802166	80	1.16471	148.604	80.6598	2.04167	5706	333.438	4.13388	0.7972	0.468798	5
CR0d3e7112b-42401	0.112312	3	3	16	2804	985.685	86	10915	0.666213	90.2426	0.437896	1.50102	656.676	3.89265	0.726373	360	0.458498	560.121	103.576	1.04933	24926	3409.83	32.921	1.14768	0.141175	9
CR0d3e7112b-42818	0.566036	0		0	2902	388.233	0	7940	0.94577	0	0.916859	1.05734	367.179	2.73604	0.807184	0	0.754098	253.823	0	0	8660	0	0	0.67927	0.661982	3
CR0d3e7112b-43091	0.51603	2	1	4	2005	387.239	24	6194	0.878093	66.1231	0.842148	1.13883	340.032	3.08928	0.799382	80	0.963964	220.966	83.4865	2.75513	7355	731.151	8.75771	0.708403	0.519067	5
CR0d3e7112b-43845	0.562091	3	1	14	2171	674.968	103	9358	0.722659	111.991	0.658365	1.38378	487.772	4.31046	0.750746	80	1.26119	220.309	156.869	1.08729	14214	2363.69	15.0679	0.841193	0.258123	9
CR0d3e7112b-43954	0.67239	5	1	3	1862	497.529	62	7271	0.820318	97.0333	0.719758	1.21904	408.132	3.90494	0.762107	80	1.03252	186.545	118.309	1.56505	10102	2166.65	18.3135	0.770035	0.36912	5
CR0d3e7112b-44220	0.664483	3	3	4	1847	507.487	30	7655	0.820019	88.2361	0.737405	1.21948	416.149	4.14456	0.75327	200	0.613333	186.894	131.046	2.9412	10381	3149.99	24.0373	0.757423	0.373512	5
CR0d3e7112b-44981	0.707143	2	1	6	1297	360.718	26	5670	0.866144	70.1623	0.859221	1.15454	312.434	4.37163	0.849518	80	1.02062	151.817	62.2013	2.69855	6599	748.452	12.0327	0.675412	0.547593	6
CR0d3e7112b-46459	0.184973	3	3	0	2382	736.365	82	9676	0.707203	72	0.596842	1.41402	520.759	4.06213	0.751229	120	0.708791	402.274	138.452	0.878049	16212	3612.14	26.0895	1.15004	0.224244	7
CR0d3e7112b-46462	0.300891	8	8	37	3579	3019.15	458	34587	0.629482	795.158	0.27248	1.58861	1900.5	9.66387	0.441623	240	0.521907	386.617	527.444	1.73615	126934	39987.4	75.8135	1.11703	0.0476819	20
CR0d3e7112b-46834	0.749513	3	3	0	1953	418.818	71	6900	0.836521	49	0.854383	1.19543	350.35	3.53303	0.826801	80	0.880734	180.953	87.1321	0.690141	8076	3893.86	44.6892	0.708777	0.494319	6
CR0d3e7112b-47261	0.367624	4	4	4	2618	846.607	77	12190	0.746428	132.123	0.600374	1.33971	631.931	4.65623	0.638928	200	0.525	299.149	227.343	1.71588	20304	1618.5	7.11918	0.876069	0.213722	6
CR0d3e7112b-48066	0.662919	4	1	3	1000	530.156	67	8149	0.794946	69.4142	0.791472	1.25795	421.446	8.149	0.728442	80	1.42056	137.681	93.9042	1.03603	10296	920.048	9.79773	0.929489	0.364339	6
CR0d3e7112b-49108	0.703897	0		0	1889	298.836	3	5415	0.972278	2	0.961641	1.02851	290.551	2.8666	0.838204	0	1.51471	183.64	4.47214	0.666667	5631	4.82843	1.07967	0.640218	0.76198	2
CR0d3e7112b-5023	0.225268	4	4	11	3059	1336.35	163	15736	0.660358	327.485	0.395805	1.51433	882.472	5.14416	0.641537	200	1.82234	413.09	351.001	2.00911	39757	8437.73	24.039	0.966875	0.110729	13
CR0d3e7112b-50607	0.695596	2	2	4	2561	484.458	74	8484	0.869381	49.1231	0.800831	1.15024	421.179	3.31277	0.750476	120	0.912698	215.095	140.121	0.663826	10594	1158.5	8.26782	0.754645	0.454254	5
CR0d3e7112b-51939	0.424108	3	3	0	1031	413.446	46	4633	0.821402	54	0.672229	1.21743	339.605	4.4937	0.750942	80	0.771186	174.782	78.2624	1.17391	6892	1695.54	21.6648	0.728967	0.340593	5
CR0d3e7112b-53749	0.44916	1	1	3	2231	435.688	30	7903	0.910554	28	0.854933	1.09823	396.718	3.54236	0.738085	80	1.56842	249.836	135.059	0.933333	9244	259.362	1.92035	0.730696	0.523178	6
CR0d3e7112b-63110	0.736399	2	1	14	1927	716.323	72	11595	0.818029	206.949	0.662117	1.22245	585.973	6.01713	0.640901	80	0.487179	181.338	183.774	2.87429	17512	8468.51	46.081	0.833403	0.283964	8
CR0d3e7112b-65169	0.848664	1	1	0	1419	266.35	2	4822	0.986271	2	0.979484	1.01392	262.693	3.39817	0.896481	40	0.860465	144.953	3.16228	1	4923	3.41421	1.07967	0.605057	0.854143	2
CR0d3e7112b-65893	0.545788	3	3	4	1884	627.997	55	7966	0.706061	115.414	0.664055	1.41631	443.404	4.22824	0.766738	120	1.4537	208.273	148.368	2.09844	11996	3584.56	24.1599	1.15826	0.253825	4
CR0d3e7112b-66754	0.561722	1	1	0	2093	338.576	2	6449	0.973628	11	0.953712	1.02709	329.647	3.08122	0.781965	120	0.882883	216.386	1.41421	5.5	6762	23.0416	16.2929	0.6638	0.706953	2
CR0d3e7112b-66857	0.645654	5	1	4	2503	548.6	97	9457	0.85837	82.0828	0.736871	1.165	470.902	3.77827	0.727297	80	1.10949	220.717	148.314	0.846214	12834	3293.84	22.2086	0.782264	0.394868	7
CR0d3e7112b-69983	0.72965	2	1	0	1959	402.032	38	6973	0.917387	32	0.841235	1.09005	368.818	3.55947	0.76575	80	1.0177	183.681	99.6243	0.842105	8289	251.41	2.52358	0.693707	0.542137	3
CR0d3e7112b-70088	0.582321	2	1	4	785	277.907	26	2921	0.892262	22	0.807575	1.12075	247.966	3.72102	0.739224	40	1.45902	130.154	75.6902	0.846154	3617	356.269	4.70694	0.618087	0.475273	5
CR0d3e7112b-73081	0.253767	2	2	4	803	498.701	38	4724	0.76196	75.1231	0.660699	1.3124	379.99	5.88294	0.62226	120	0.574324	199.409	91.4385	1.97692	7150	495.72	5.42135	0.893139	0.238693	6
CR0d3e7112b-74602	0.51335	3	1	17	2454	1233.37	162	16826	0.706868	274.813	0.446112	1.41469	871.828	6.85656	0.623571	120	0.760252	245.095	194.92	1.69637	37717	14925.3	76.5714	0.972631	0.138997	8
CR0d3e7112b-82606	0.755712	2	1	4	1686	402.375	35	6422	0.855296	36.4142	0.820388	1.16919	344.149	3.80902	0.830552	80	0.760684	167.439	32.1403	1.04041	7828	1556.4	48.4251	0.727956	0.498447	4
CR0d3e7112b-8354	0.792362	1	1	0	1512	293.706	8	5097	0.968289	10	0.953601	1.03275	284.392	3.37103	0.830468	80	0.923913	154.853	18.3848	1.25	5345	19.8995	1.08239	0.654951	0.742506	2
CR0d3e7112b-84922	0.301812	2	1	0	1184	329.948	16	4205	0.858378	14	0.802175	1.16499	283.22	3.55152	0.821217	80	1.32895	222.03	77.3175	0.875	5242	188.641	2.43982	0.830547	0.485383	5
CR0d3e7112b-87021	0.472712	3	3	0	2055	465.387	45	7737	0.831697	68	0.788605	1.20236	387.061	3.76496	0.822933	80	0.983333	233.729	102.396	1.51111	9811	1269.23	12.3952	0.74574	0.448905	5
CR0d3e7112b-93149	0.627846	4	1	4	1769	552.843	71	7093	0.741497	110.236	0.657307	1.34862	409.931	4.00961	0.806956	80	0.946565	188.167	116.482	1.55262	10791	1887.46	16.2039	0.797114	0.291633	8
CR0d3e7112b-94446	0.509555	2	2	0	1784	551.63	45	8007	0.895039	88	0.784615	1.11727	493.73	4.48823	0.52607	120	0.527919	209.752	179.513	1.95556	10205	455.756	2.53884	0.7724	0.330662	3
CR0d3e7112b-95550	0.570361	8	2.66667	23	1922	1263.15	150	13534	0.69521	317.975	0.525103	1.43842	878.156	7.04162	0.419999	480	3.44248	205.782	373.15	2.11983	25774	4327.14	11.5962	0.970951	0.106592	11
CR0d3e7112b-96631	0.461141	1	1	0	2149	422.96	33	7318	0.92472	22	0.896155	1.08141	391.12	3.4053	0.67081	160	1.84146	241.995	81.6149	0.666667	8166	136.802	1.67619	0.713253	0.514047	4
CR0d3e7112b-98823	0.74507	2	2	7	2026	633.855	65	9246	0.79694	100.65	0.678755	1.2548	505.144	4.56367	0.670842	120	1.29104	184.853	132.185	1.54847	13622	1839.19	13.9137	0.819407	0.289191	5
CR0d3e7112b-99104	0.67379	3	1	17	1920	873.963	132	9959	0.704928	174.875	0.593504	1.41859	616.08	5.18698	0.555555	80	0.902439	189.231	212.2	1.32481	16780	2467.81	11.6296	0.898385	0.163848	10
CR1b30c3adb-101062	0.712289	1	1	0	1471	376.96	43	5174	0.830644	41	0.832368	1.20389	313.12	3.51734	0.796709	40	0.747748	161.095	56.8859	0.953488	6216	446.421	7.84766	0.687474	0.457556	5
CR1b30c3adb-112180	0.712435	5	2.5	1	1598	353.505	24	6055	0.931706	35	0.877028	1.0733	329.362	3.78911	0.799765	120	0.915094	167.888	52.4976	1.45833	6904	163.433	3.11314	0.675202	0.608883	4
CR1b30c3adb-1379	0.457334	6	6	0	2491	620.541	67	10515	0.810452	74	0.75642	1.23388	502.919	4.2212	0.690653	160	0.744048	261.622	112.361	1.10448	13901	2862.6	25.4768	0.806083	0.343145	4
CR1b30c3adb-1585	0.679587	2	2	0	1712	404.96	47	6448	0.891741	56	0.848309	1.1214	361.12	3.76636	0.73245	80	0.651515	177.924	78.3901	1.19149	7601	1238.61	15.8006	0.706495	0.494094	5
CR1b30c3adb-18444	0.80077	2	1	0	1920	343.262	17	6623	0.94115	34	0.942507	1.06253	323.061	3.44948	0.846079	80	1.36782	173.581	114.237	2	7027	119.244	1.04384	0.676769	0.706339	4
CR1b30c3adb-21470	0.0816963	11	5.5	19	8431	2460.5	173	42572	0.858227	637.258	0.652805	1.16519	2111.66	5.04946	0.183781	400	11.3636	1138.79	988.013	3.68357	65214	1757.43	1.77876	1.19635	0.0883666	19
CR1b30c3adb-22309	0.232411	2	2	14	2791	890.531	76	12061	0.80572	163.543	0.50749	1.24113	717.519	4.32139	0.580095	120	0.65343	388.469	200.664	2.15188	23766	1913.36	9.53516	0.891865	0.191115	7
CR1b30c3adb-22615	0.758457	5	5	13	1023	632.098	101	6874	0.741687	171.7	0.590702	1.34828	468.818	6.71945	0.665337	80	0.770701	130.19	164.146	1.7	11637	4522.94	27.5543	0.804561	0.216198	9
CR1b30c3adb-23640	0.816026	2	1	0	2133	388.375	17	8274	0.968736	39	0.946032	1.03227	376.233	3.87904	0.776438	80	0.79845	181.238	72.2496	2.29412	8746	159.674	2.21003	0.707187	0.689324	4
CR1b30c3adb-26222	0.682129	2	1	0	2018	401.404	41	7262	0.928224	39	0.90144	1.07733	372.593	3.59861	0.729223	80	1.4382	192.811	118.089	0.95122	8056	267.309	2.26363	0.699868	0.566373	3
CR1b30c3adb-28831	0.647343	6	6	8	1963	987.36	102	12389	0.836919	228.414	0.549889	1.19486	826.34	6.31126	0.414623	200	0.471125	195.208	330.968	2.23936	22530	6343.79	19.1674	0.916912	0.159697	8
CR1b30c3adb-29869	0.709713	1	1	1	2316	608.399	66	10138	0.886442	85	0.698835	1.1281	539.311	4.37737	0.626772	80	1.23377	202.504	191.094	1.28788	14507	383.856	2.00873	0.818022	0.34418	3
CR1b30c3adb-2996	0.518945	6	3	13	2537	901.436	109	12133	0.84578	236.29	0.640737	1.18234	762.416	4.78242	0.409368	160	0.33642	247.859	207.511	2.1678	18936	9327.19	44.9479	0.886067	0.187633	11
CR1b30c3adb-30693	0.50099	0		0	1343	265.865	5	3567	0.963143	10	0.934259	1.03827	256.066	2.65599	0.731715	0	0.475728	183.539	43.382	2	3818	142.737	3.29023	0.600827	0.634148	3
CR1b30c3adb-31360	0.604829	0		0	1397	275.664	14	4260	0.965698	9	0.957519	1.03552	266.208	3.04939	0.788914	0	1.80702	170.368	79.0253	0.642857	4449	108.925	1.37836	0.610293	0.704465	3
CR1b30c3adb-3251	0.560948	3	1	1	2909	449.203	44	8918	0.908029	33	0.912327	1.10129	407.889	3.06566	0.738315	80	0.791367	255.279	141.485	0.75	9775	229.23	1.62017	0.730035	0.555382	3
CR1b30c3adb-33253	0.702268	1	1	4	2143	353.262	16	7220	0.966315	18.2361	0.951252	1.03486	341.362	3.36911	0.818503	80	1.4023	195.823	84.3801	1.13975	7590	110.008	1.30372	0.674124	0.727032	4
CR1b30c3adb-34584	0.54481	4	4	3	2601	514.458	45	8139	0.80746	68.2361	0.820216	1.23845	415.404	3.12918	0.722622	160	0.598726	244.936	94.1754	1.51636	9923	615.389	6.5345	0.766053	0.386439	6
CR1b30c3adb-35204	0.657686	5	5	11	1585	696.725	100	10025	0.805761	182.064	0.614239	1.24106	561.394	6.32492	0.65076	80	0.789216	174.024	170.845	1.82064	16321	2066.8	12.0975	0.849278	0.25952	9
CR1b30c3adb-37722	0.602808	4	4	7	1607	530.156	64	6097	0.851376	77.4142	0.668604	1.17457	451.362	3.79403	0.562479	120	0.353846	183.03	39.6611	1.2096	9119	7045.58	177.645	0.855464	0.272595	5
CR1b30c3adb-37960	0.595721	1	1	0	1816	430.517	21	7851	0.943553	27	0.856628	1.05982	406.215	4.32324	0.697959	120	0.75	195.723	50.5668	1.28571	9165	103.666	2.05009	0.723905	0.532298	3
CR1b30c3adb-39131	0.806584	1	1	0	1170	246.794	1	3785	0.962668	12	0.968031	1.03878	237.581	3.23504	0.870491	80	1.35	135.012	12	12	3910	12	1	0.569351	0.78092	2
CR1b30c3adb-39179	0.561149	2	1	0	2485	417.103	28	8385	0.947737	35	0.942453	1.05514	395.304	3.37425	0.715471	120	0.557692	235.901	132.518	1.25	8897	259.587	1.95888	0.711566	0.605658	3
CR1b30c3adb-39298	0.624184	2	1	3	1589	586.198	63	6769	0.846598	95.4142	0.560116	1.1812	496.274	4.25991	0.616614	80	0.833333	178.859	184.402	1.51451	12085	966.124	5.23923	0.802667	0.24754	4
CR1b30c3adb-39656	0.780761	1	1	0	1640	344.635	24	5682	0.929536	25	0.902908	1.07581	320.35	3.46463	0.770579	80	0.979167	162.468	63.561	1.04167	6293	326.493	5.13669	0.670434	0.601165	3
CR1b30c3adb-40564	0.656661	4	1	7	1326	568.014	78	6650	0.834542	100.05	0.570277	1.19826	474.032	5.01508	0.652126	80	0.737805	159.296	144.014	1.28269	11661	1197.57	8.31564	0.796806	0.259008	7
CR1b30c3adb-41863	0.817841	4	1	0	1548	370.434	60	5792	0.881538	35	0.856805	1.13438	326.551	3.7416	0.796625	80	1.48684	154.225	103.078	0.583333	6760	1116.59	10.8325	0.672439	0.530417	4
CR1b30c3adb-42098	0.440891	2	1	0	1779	507.742	53	6136	0.716681	63	0.769211	1.39532	363.889	3.44913	0.757026	80	0.598592	225.179	62.1691	1.18868	7977	1650.75	26.5526	0.769019	0.299095	6
CR1b30c3adb-4379	0.473451	3	3	11	2323	702.666	61	9589	0.746156	142.439	0.647862	1.3402	524.299	4.12785	0.676618	240	0.918129	248.309	167.048	2.33507	14801	3113.36	18.6375	0.853722	0.244054	6
CR1b30c3adb-4407	0.54148	7	3.5	9	2438	803.335	91	9765	0.721456	176.325	0.516475	1.38609	579.571	4.00533	0.707326	200	1.10119	237.865	178.317	1.93763	18907	3113.76	17.4619	0.937767	0.190147	7
CR1b30c3adb-4663	0.654991	2	2	0	1822	390.96	56	6560	0.855415	32	0.88925	1.16902	334.434	3.60044	0.828839	120	0.754237	186.966	71.8053	0.571429	7377	2319.94	32.3088	0.674516	0.539322	5
CR1b30c3adb-47578	0.61377	1	1	0	2074	483.245	27	7395	0.876133	56	0.712222	1.14138	423.387	3.56557	0.727877	160	0.893617	206.066	65	2.07407	10383	586.449	9.0223	0.74723	0.397937	3
CR1b30c3adb-48775	0.638984	1	1	0	1921	372.333	28	6078	0.972761	13	0.889637	1.028	362.191	3.16398	0.654459	160	0.880342	194.368	47.634	0.464286	6832	56.1149	1.17804	0.688877	0.550944	2
CR1b30c3adb-51499	0.563605	3	1.5	13	508	561.671	73	4767	0.795368	183.471	0.55308	1.25728	446.735	9.38386	0.542709	200	0.404372	106.426	140.89	2.5133	8619	3852.69	27.3454	0.962753	0.189885	8
CR1b30c3adb-51564	0.577334	0		0	1464	301.463	15	4441	0.916697	22	0.88625	1.09087	276.35	3.03347	0.824545	0	1.24	178.51	45.4863	1.46667	5011	96.6727	2.12532	0.62478	0.614077	4
CR1b30c3adb-51603	0.371258	4	4	23	411	936.502	134	6416	0.739346	207.951	0.292341	1.35255	692.399	15.6107	0.57527	280	2.15385	117.947	278.921	1.55187	21947	1581.83	5.67126	1.12665	0.09193	9
CR1b30c3adb-53648	0.615433	1	1	6	2295	512.215	41	8655	0.843734	57.5132	0.766676	1.18521	432.174	3.77124	0.759537	80	1.56731	216.474	136.367	1.40276	11289	186.927	1.37077	0.77071	0.414545	5
CR1b30c3adb-54129	0.530163	1	1	0	2017	365.99	15	6979	0.947778	19	0.927935	1.0551	346.877	3.46009	0.785478	80	1.625	218.652	102.825	1.26667	7521	137.297	1.33525	0.695155	0.654734	4
CR1b30c3adb-56101	0.597037	2	2	0	2223	397.99	26	7910	0.941064	19	0.8951	1.06263	374.534	3.55825	0.791648	120	0.939655	216.309	99.7647	0.730769	8837	141.318	1.41651	0.699575	0.627541	2
CR1b30c3adb-58204	0.587055	1	1	0	2073	407.161	26	7681	0.948496	54	0.897942	1.0543	386.191	3.70526	0.720734	80	0.6	210.652	52.2015	2.07692	8554	556.093	10.6528	0.686735	0.58223	6
CR1b30c3adb-63558	0.833019	1	1	3	1165	438.375	44	6284	0.8906	40.1623	0.750597	1.12284	390.416	5.39399	0.690213	80	0.929688	132.569	75.6637	0.912779	8372	380.492	5.02873	0.731034	0.410918	5
CR1b30c3adb-7187	0.555331	3	3	12	2876	706.624	95	13965	0.851153	179.321	0.744601	1.17488	601.446	4.8557	0.651529	120	0.436214	255.108	97.1236	1.88759	18755	11147.9	114.781	0.825109	0.351458	8
CR1b30c3adb-7812	0.387352	1	1	0	2135	422.032	14	8245	0.928578	8	0.88333	1.07691	391.889	3.86183	0.763749	160	0.81203	263.179	102.786	0.571429	9334	127.357	1.23905	0.725819	0.581716	4
CR1b30c3adb-78716	0.665351	3	1	8	2001	474.759	46	7755	0.843357	55.3592	0.789233	1.18574	400.392	3.87556	0.770222	80	1.44792	194.403	114.018	1.20346	9826	464.805	4.07661	0.751261	0.432359	6
CR1b30c3adb-82928	0.72215	3	1	4	1717	505.286	47	7299	0.788414	77.1623	0.777979	1.26837	398.375	4.25102	0.742885	80	0.629139	172.853	56.6039	1.64175	9382	1841.66	32.5359	0.761692	0.359251	5
CR1b30c3adb-84038	0.854659	1	1	0	1787	335.605	9	6802	0.972372	24	0.93756	1.02841	326.333	3.80638	0.856101	120	1.22826	162.095	56.2939	2.66667	7255	64.51	1.14595	0.677687	0.758908	3
CR1b30c3adb-86810	0.557908	19	9.5	0	2531	479.973	61	8740	0.838242	63	0.876454	1.19297	402.333	3.45318	0.774142	120	0.76087	238.765	78.0064	1.03279	9972	3656.87	46.879	0.742903	0.476747	6
CR1b30c3adb-90352	0.564636	5	1.66667	13	1701	1039.02	140	10514	0.664901	240.46	0.449624	1.50398	690.843	6.18107	0.615702	320	1.58599	194.569	258.017	1.71757	23384	12091.1	46.8615	0.92445	0.122386	9
CR1f196df44-1400	0.743911	2	1	7	2176	653.654	70	10799	0.886817	81.8284	0.713512	1.12763	579.671	4.96278	0.566016	80	0.663507	191.723	134.659	1.16898	15135	2192.55	16.2823	0.824919	0.317613	4
CR1f196df44-40884	0.367908	4	1	10	2474	632.825	73	10012	0.75124	83.6503	0.711029	1.33113	475.404	4.04689	0.78292	80	1.32231	290.693	147.99	1.14589	14081	1800.85	12.1688	0.829177	0.314169	9
CR1f196df44-48907	0.534015	3	1.5	15	1772	738.808	94	9929	0.804922	169.657	0.602561	1.24236	594.683	5.60327	0.585521	240	2.08403	204.202	249.353	1.80486	16478	796.96	3.19611	0.865405	0.228587	7
CR1f196df44-49391	0.637324	1	1	0	1426	292.007	10	5096	0.976616	13	0.957175	1.02394	285.179	3.57363	0.822647	80	1.1625	167.681	75.1665	1.3	5324	93.3077	1.24135	0.624547	0.751021	3
CR1f196df44-54435	0.560953	3	3	3	1919	589.269	83	7876	0.857097	105.414	0.664473	1.16673	505.061	4.10422	0.583916	80	0.470297	207.338	138.221	1.27005	11853	4942.25	35.7562	0.801833	0.285028	7
CR21edb4881-22715	0.840338	0		0	2072	319.948	0	6232	0.938746	0	0.965752	1.06525	300.35	3.00772	0.898908	0	0.914894	176.024	0	0	6453	0	0	0.6466	0.765029	2
CR21edb4881-24830	0.558898	4	4	11	851	918.732	137	7728	0.769511	189.472	0.470445	1.29953	706.975	9.08108	0.41301	160	0.796078	138.326	295.137	1.38301	16427	3276.06	11.1001	0.962657	0.115053	6
CR21edb4881-25647	0.704866	1	1	0	2441	358.291	11	7518	0.960132	18	0.967817	1.04152	344.007	3.07989	0.824867	80	1.47561	208.61	100.623	1.63636	7768	132.716	1.31894	0.67365	0.735935	3
CR21edb4881-32469	0.663688	4	2	29	2339	1275.62	193	15971	0.610592	305.699	0.45621	1.63775	778.884	6.82813	0.725156	240	0.75	210.445	256.008	1.58393	35008	20504.7	80.094	0.962387	0.123338	13
CR21edb4881-4801	0.672011	3	3	4	1991	394.434	50	6997	0.929777	33.4142	0.874406	1.07553	366.735	3.51431	0.747659	80	1.26042	192.953	105.991	0.668284	8002	1630.74	15.3857	0.717628	0.565163	5
CR21edb4881-48088	0.637635	5	2.5	14	2047	1202.31	165	12104	0.78765	304.071	0.388061	1.2696	947.002	5.91304	0.437056	160	0.238208	200.853	231.905	1.84285	31191	19422.7	83.7528	0.939931	0.105221	9
CR21edb4881-9677	0.310071	2	2	9	1561	642.482	96	9530	0.869451	86.9274	0.647594	1.15015	558.607	6.10506	0.592634	320	0.877551	251.522	140.769	0.905494	14716	951.056	6.75613	0.801033	0.290122	8
CR21edb4881-9945	0.662607	3	3	20	2088	1499.37	228	20679	0.764578	345.205	0.409923	1.30791	1146.39	9.90374	0.482361	400	0.386503	198.995	395.248	1.51406	50446	32664.5	82.643	0.963184	0.11559	9
CR2b7293cdd-14173	0.788801	1	1	4	1695	510.659	54	7384	0.892714	89.0454	0.729933	1.12018	455.872	4.35634	0.611692	120	0.912752	164.326	156.339	1.64899	10116	505.387	3.23263	0.764057	0.355828	3
CR2b7293cdd-24058	0.455446	1	1	0	2672	415.546	16	7391	0.887309	26	0.890911	1.127	368.718	2.76609	0.766815	40	1.37113	271.522	85.9826	1.625	8296	111.858	1.30094	0.731189	0.537866	3
CR2b7293cdd-6274	0.664645	2	1	4	2455	543.671	58	9422	0.826132	101.162	0.81477	1.21046	449.144	3.83788	0.720355	80	1.55963	215.445	160.702	1.74418	11564	1428.87	8.89142	0.785405	0.400572	5
CR3345eaaf9-100996	0.783053	3	1	4	1475	631.938	83	6749	0.736723	120.123	0.515034	1.35736	465.563	4.57559	0.759724	80	0.66875	153.853	143.628	1.44727	13104	2908.78	20.2522	0.823148	0.212373	5
CR3345eaaf9-10632	0.539421	4	4	14	1445	776.34	78	9974	0.912789	190.064	0.632026	1.09554	708.635	6.90242	0.394911	120	4.06494	183.474	300.097	2.43672	15781	898.848	2.9952	0.829064	0.207958	6
CR3345eaaf9-107855	0.680613	3	1	7	2005	375.505	24	6862	0.912464	49.2361	0.885648	1.09593	342.635	3.42244	0.829349	80	1.37931	192.403	107.448	2.0515	7748	441.43	4.10832	0.694844	0.611547	6
CR3345eaaf9-15262	0.591453	3	3	5	2463	558.299	67	9100	0.814514	107.236	0.761188	1.22773	454.742	3.69468	0.726489	80	0.757576	228.758	115.109	1.60054	11955	1574.96	13.6824	0.786118	0.366875	6
CR3345eaaf9-15741	0.380583	3	1	4	3852	802.649	110	11864	0.63655	140.414	0.69739	1.57097	510.926	3.07996	0.818935	40	0.963855	356.635	134.004	1.27649	17012	5941.21	44.3362	0.876181	0.231414	10
CR3345eaaf9-16626	0.635356	1	1	0	1370	388.818	24	5024	0.910318	39	0.804355	1.09852	353.948	3.66715	0.626516	120	1.82895	164.61	128.316	1.625	6246	135.412	1.0553	0.765065	0.417605	3
CR3345eaaf9-21103	0.772649	4	2	15	1986	806.306	118	12085	0.748989	167.064	0.607134	1.33513	603.914	6.0851	0.685839	320	0.625	179.723	152.895	1.4158	19905	10593.7	69.2871	0.867573	0.233592	8
CR3345eaaf9-21291	0.792125	1	1	0	1739	327.463	25	5918	0.945339	17	0.94041	1.05782	309.563	3.40311	0.825217	80	1.19767	166.095	94.9368	0.68	6293	119.933	1.2633	0.661063	0.693522	3
CR3345eaaf9-21532	0.449316	2	2	3	3358	564.985	61	11251	0.860256	40	0.746335	1.16244	486.032	3.35051	0.801933	160	0.914474	306.457	129.865	0.655738	15075	1831.9	14.1062	0.791788	0.442922	6
CR3345eaaf9-24476	0.771419	2	1	0	1702	327.848	18	5700	0.940476	33	0.915957	1.06329	308.333	3.349	0.822564	80	0.75	166.51	54.626	1.83333	6223	161.662	2.95943	0.659986	0.666408	3
CR3345eaaf9-24477	0.667262	4	1	5	1553	343.605	66	5697	0.895985	53.1623	0.886141	1.11609	307.865	3.66838	0.852379	80	0.956989	171.018	84.6936	0.805489	6429	2069.81	24.4388	0.678397	0.606369	8
CR3345eaaf9-25973	0.484117	4	1	17	2150	619.997	85	9693	0.789757	92.2268	0.75385	1.26621	489.647	4.50837	0.673934	120	0.537234	236.238	90.802	1.08502	12858	1751.56	19.2899	0.822131	0.316876	11
CR3345eaaf9-29635	0.73003	3	3	4	1353	371.262	27	5527	0.886919	69.0278	0.809698	1.1275	329.279	4.085	0.791129	120	0.754545	152.61	40.5216	2.55658	6826	518.091	12.7855	0.692022	0.503893	4
CR3345eaaf9-30226	0.53611	2	2	3	1998	398.475	27	7025	0.909656	47	0.834224	1.09932	362.475	3.51602	0.80541	120	1.15238	216.409	89.0674	1.74074	8421	246.976	2.77292	0.711465	0.555973	3
CR3345eaaf9-30746	0.791504	2	2	4	1581	591.227	58	8552	0.808553	85.2361	0.6279	1.23678	478.039	5.40923	0.748964	200	1.05195	158.433	139.284	1.46959	13620	660.357	4.74109	0.809867	0.307446	5
CR3345eaaf9-31166	0.330105	7	7	7	2189	741.678	83	8800	0.705847	121.123	0.655347	1.41674	523.512	4.0201	0.615699	120	1.15584	288.67	188.876	1.45931	13428	1702.39	9.01331	0.850297	0.20103	7
CR3345eaaf9-31724	0.753859	4	2	11	1781	772.85	88	10895	0.749806	193.243	0.60612	1.33368	579.487	6.11735	0.672653	120	0.53125	172.303	149.241	2.19594	17975	5255.77	35.2165	0.861641	0.229217	7
CR3345eaaf9-3177	0.558193	3	3	0	2131	559.044	37	9663	0.886703	79	0.715937	1.12777	495.706	4.53449	0.690239	280	0.557377	219.03	136.125	2.13514	13497	4813.06	35.3576	0.765318	0.388535	4
CR3345eaaf9-31956	0.400267	6	1	18	1819	1667.7	276	14660	0.586032	416.966	0.31268	1.70639	977.325	8.05937	0.61683	80	1.29151	238.972	348.554	1.51075	46885	19140.8	54.9149	1.01403	0.0662381	12
CR3345eaaf9-32604	0.849559	0		0	1611	295.22	8	5771	0.984807	14	0.970732	1.01543	290.735	3.58225	0.883826	0	0.826531	154.368	73.8241	1.75	5945	102.025	1.38201	0.645805	0.832086	2
CR3345eaaf9-32610	0.426681	6	3	4	1711	1059.46	115	15558	0.911828	221.414	0.481731	1.0967	966.046	9.09293	0.434874	320	1.64126	224.48	389.718	1.92534	32296	726.531	1.86425	1.15338	0.174178	3
CR3345eaaf9-32616	0.589478	3	1	11	2045	799.779	125	10806	0.725721	190.437	0.571262	1.37794	580.416	5.28411	0.705602	80	1.16456	208.794	175.283	1.5235	18916	6233.82	35.5644	0.867592	0.212293	11
CR3345eaaf9-32723	0.53746	8	4	8	1827	1169.38	167	15710	0.750061	247.414	0.450105	1.33322	877.11	8.5988	0.570118	200	0.610592	206.681	243.181	1.48152	34903	17036.2	70.0556	0.952442	0.144368	8
CR3345eaaf9-33573	0.378556	1	1	0	3021	459.144	29	8823	0.887221	19	0.810937	1.12711	407.362	2.92056	0.823904	40	1.18018	316.676	104.393	0.655172	10880	228.595	2.18974	0.750846	0.52593	3
CR3345eaaf9-33794	0.655204	4	1	0	1809	549.63	57	7428	0.838461	112	0.705748	1.19266	460.843	4.10614	0.622768	80	1.25581	186.267	157.433	1.96491	10525	1844.9	11.7187	0.76123	0.308988	4
CR3345eaaf9-34281	0.562385	0		0	1461	330.291	16	5583	0.915226	24	0.917201	1.09263	302.291	3.82136	0.83707	0	1.08889	180.681	72.111	1.5	6087	153.253	2.12524	0.660687	0.643107	3
CR3345eaaf9-35559	0.785705	2	1	0	1825	325.22	29	5925	0.937757	36	0.918178	1.06637	304.978	3.24658	0.871837	80	0.780952	170.847	75.1665	1.24138	6453	158.359	2.10677	0.645889	0.703952	4
CR3345eaaf9-35985	0.748805	2	1	1	1267	392.233	32	5634	0.885091	67	0.757767	1.12983	347.161	4.44672	0.775225	80	1.2268	145.817	97.7446	2.09375	7435	246.108	2.51787	0.700202	0.460192	4
CR3345eaaf9-36341	0.623831	2	2	4	1807	518.701	65	7772	0.891991	74.099	0.779304	1.12109	462.676	4.30105	0.585439	120	0.439153	190.788	184.694	1.13998	9973	2020.26	10.9384	0.776153	0.363002	5
CR3345eaaf9-37863	0.661869	3	3	20	1650	1119.81	193	18617	0.754241	267.227	0.649264	1.32584	844.607	11.283	0.505113	200	0.601881	176.995	315.146	1.38459	28674	12934.9	41.0443	0.967593	0.186565	10
CR3345eaaf9-37898	0.311783	5	1	16	1656	1146.63	124	14731	0.773415	277.813	0.483936	1.29297	886.818	8.89553	0.486391	120	3.5514	258.35	362.862	2.24042	30440	2425.86	6.68535	1.06473	0.140799	9
CR3345eaaf9-37944	0.519241	1	1	0	2348	502.701	27	8366	0.867544	58	0.729635	1.15268	436.115	3.56303	0.757565	40	1.2439	238.38	117.796	2.14815	11466	218.489	1.8548	0.777927	0.416015	4
CR3345eaaf9-37957	0.647744	1	1	0	1257	305.563	33	4548	0.92132	21	0.900594	1.0854	281.522	3.61814	0.800713	40	1.09877	156.16	81.2527	0.636364	5050	161.265	1.98473	0.646793	0.612107	4
CR3345eaaf9-38267	0.714352	8	8	25	1346	1321.71	231	19036	0.559315	362.929	0.52422	1.7879	739.252	14.1426	0.835001	240	1.23267	153.876	237.899	1.57112	36313	24241.2	101.897	0.987612	0.136935	10
CR3345eaaf9-39532	0.17909	1	1	0	4432	708.867	12	12332	0.850055	26	0.678851	1.1764	602.576	2.78249	0.628704	120	0.542601	557.659	34.2053	2.16667	18166	53.8491	1.57429	0.852833	0.3084	4
CR3345eaaf9-39805	0.580394	0		0	2042	315.078	0	5629	0.962101	0	0.949561	1.03939	303.137	2.75661	0.810662	0	0.594595	210.267	0	0	5928	0	0	0.64534	0.712532	3
CR3345eaaf9-39907	0.36236	4	2	8	2159	703.394	84	9935	0.727087	132.828	0.70516	1.37535	511.428	4.60167	0.676893	120	0.93865	273.628	168.6	1.58129	14089	3691.12	21.8928	0.854202	0.252337	8
CR3345eaaf9-40236	0.787111	0		0	1248	247.622	0	3985	0.974216	0	0.968173	1.02647	241.238	3.19311	0.888782	0	1.21538	141.154	0	0	4116	0	0	0.591733	0.816692	2
CR3345eaaf9-40494	0.616301	14	4.66667	11	1608	884.661	120	10027	0.75682	182.537	0.439935	1.32132	669.529	6.2357	0.63893	400	0.511538	181.072	220.554	1.52114	22792	12390.7	56.1799	0.888281	0.161	7
CR3345eaaf9-40655	0.652651	4	1	0	1473	319.22	38	5162	0.932027	15	0.900401	1.07293	297.522	3.50441	0.813868	80	0.816327	168.409	57.2451	0.394737	5733	1030.62	18.0036	0.63354	0.636571	4
CR3345eaaf9-41137	0.521045	2	2	8	1667	458.416	43	5697	0.82262	61.6996	0.666628	1.21563	377.103	3.41752	0.755186	160	1.06957	200.51	121.202	1.43487	8546	473.498	3.90667	0.750116	0.340672	6
CR3345eaaf9-41255	0.615636	3	1	7	2111	625.411	108	8147	0.717088	121.204	0.761473	1.39453	448.475	3.85931	0.668461	80	1.33913	207.581	175.026	1.12226	10699	2863.46	16.3602	0.819216	0.261744	8
CR3345eaaf9-41565	0.556414	6	3	3	2141	704.909	93	9929	0.82294	127	0.666286	1.21516	580.098	4.63755	0.556484	120	1.08092	219.894	237.059	1.36559	14902	2627.63	11.0843	0.855345	0.251102	5
CR3345eaaf9-42849	0.715181	8	1.6	11	2177	874.891	134	11720	0.746801	228.062	0.584364	1.33905	653.37	5.38356	0.590386	120	1.91852	195.581	262.787	1.70196	20056	5625.75	21.408	0.88042	0.192411	10
CR3345eaaf9-4343	0.585635	5	2.5	5	2449	851.092	113	11436	0.712515	156	0.545143	1.40348	606.416	4.66966	0.716856	280	0.621005	229.238	128.752	1.38053	20978	7290.46	56.6242	0.885496	0.198395	9
CR3345eaaf9-44615	0.364759	17	17	97	2164	3772.55	608	46370	0.507289	1493.42	0.25602	1.97126	1913.77	21.4279	0.621431	160	0.546997	273.043	437.507	2.45628	181119	149243	341.121	1.15471	0.0409428	36
CR3345eaaf9-4550	0.367663	2	2	0	2241	446.032	38	7697	0.930922	41	0.857604	1.0742	415.22	3.43463	0.654165	120	1.7931	276.758	150.36	1.07895	8975	991.144	6.59182	0.740495	0.486184	5
CR3345eaaf9-4916	0.546494	2	2	4	2122	554.156	41	8944	0.868202	82.2361	0.803305	1.15181	481.12	4.21489	0.604442	120	0.39	220.894	182.016	2.00576	11134	2585.75	14.2061	0.794812	0.365996	4
CR3345eaaf9-50007	0.502186	5	1	21	1975	856.891	135	10785	0.650738	196.114	0.628387	1.53672	557.612	5.46076	0.693647	80	0.599078	222.309	155.589	1.45269	17163	10454.9	67.1954	0.892291	0.184577	13
CR3345eaaf9-51296	0.800413	2	1	0	1731	363.747	29	6432	0.93524	38	0.911565	1.06924	340.191	3.71577	0.766166	80	1.17708	164.853	111.629	1.31034	7056	162.247	1.45345	0.68775	0.610881	3
CR3345eaaf9-51839	0.636169	1	1	0	992	223.48	3	2941	0.964652	6	0.943838	1.03664	215.581	2.96472	0.842534	80	0.688312	139.983	7.07107	2	3116	21.0711	2.9799	0.564111	0.739991	2
CR3345eaaf9-51870	0.575685	2	1	1	2208	404.09	40	6390	0.895651	15	0.828257	1.11651	361.924	2.89402	0.740136	80	1.58974	219.539	128.996	0.375	7715	393.891	3.05351	0.707491	0.491761	5
CR3345eaaf9-52085	0.787012	1	1	3	1675	341.848	27	5880	0.907273	32	0.89771	1.1022	310.149	3.51045	0.855677	80	0.909091	163.539	47.4342	1.18519	6550	227.318	4.79229	0.663113	0.632298	5
CR3345eaaf9-52202	0.402007	5	5	8	1019	811.235	118	8811	0.761127	163.414	0.557235	1.31384	617.453	8.64671	0.521182	80	1.52288	178.474	235.975	1.38487	15812	1564.09	6.62823	1.00621	0.168245	7
CR3345eaaf9-52939	0.449651	2	2	13	2970	674.026	50	10750	0.762206	114.285	0.70358	1.31198	513.747	3.61953	0.727454	160	1.43089	288.102	181.819	2.28571	15279	1454.95	8.00222	0.823539	0.297348	7
CR3345eaaf9-55560	0.507192	4	2	10	1563	1275.21	222	12569	0.685599	275.162	0.323044	1.45858	874.281	8.04159	0.639656	120	1.46411	196.788	349.344	1.23947	38908	14232.2	40.7398	0.963448	0.097129	9
CR3345eaaf9-56201	0.684996	1	1	0	1841	480.659	39	7234	0.894671	61	0.819067	1.11773	430.032	3.92939	0.600162	80	0.556213	183.776	170.074	1.5641	8832	185.437	1.09033	0.750631	0.393472	2
CR3345eaaf9-57255	0.485935	11	11	71	4667	2872.81	511	42406	0.4454	849.533	0.53404	2.24517	1279.55	9.08635	0.609464	280	1.8442	347.404	504.959	1.66249	79406	56258.7	111.412	1.22865	0.0645688	29
CR3345eaaf9-60850	0.741097	6	6	18	1741	784.524	84	10269	0.686681	226.577	0.645524	1.45628	538.718	5.89833	0.688815	120	1.66949	171.817	166.508	2.69735	15908	1556.84	9.34991	0.860366	0.209665	8
CR3345eaaf9-61323	0.502191	1	1	4	861	712.039	58	10322	0.919838	161.414	0.72486	1.08715	654.96	11.9884	0.417148	80	2.93684	146.782	202.237	2.783	14240	520.213	2.57229	0.913413	0.255839	4
CR3345eaaf9-61459	0.603664	0		0	1765	303.664	2	5290	0.963074	4	0.933969	1.03834	292.451	2.99717	0.8322	0	0.722772	191.681	1.41421	2	5664	9.09902	6.43398	0.626735	0.720906	2
CR3345eaaf9-62073	0.693617	1	1	0	1293	250.693	2	3667	0.967121	12	0.936415	1.034	242.451	2.83604	0.837154	40	1.29231	153.054	13.0384	6	3916	13.4142	1.02882	0.587349	0.733221	4
CR3345eaaf9-62263	0.517029	2	1	3	1707	490.801	41	7354	0.890675	88	0.771183	1.12274	437.144	4.30814	0.627085	80	1.2562	203.687	135.96	2.14634	9536	384.966	2.83147	0.758662	0.383639	4
CR3345eaaf9-63409	0.275604	5	5	14	2193	765.637	93	9296	0.721621	137.927	0.562474	1.38577	552.5	4.23894	0.680362	160	0.681592	316.214	160.602	1.48309	16527	9489.16	59.085	0.867709	0.199279	11
CR3345eaaf9-63420	0.244681	10	5	19	1953	1137	150	12280	0.588929	233.136	0.476449	1.698	669.612	6.28776	0.722345	360	1.53459	316.706	224.183	1.55424	25774	6463.46	28.8312	1.18927	0.119368	10
CR3345eaaf9-63621	0.823212	1	1	0	1749	334.291	27	6364	0.930736	26	0.935332	1.07442	311.137	3.63865	0.883223	40	0.967391	163.397	33.7343	0.962963	6804	1234.17	36.5851	0.650183	0.715632	5
CR3345eaaf9-64227	0.62767	2	2	0	2202	643.37	64	11018	0.893644	88	0.689919	1.11901	574.943	5.00363	0.607106	280	2.06195	209.966	132.458	1.375	15970	895.702	6.76218	0.813719	0.334496	5
CR3345eaaf9-64682	0.71446	5	2.5	13	1547	955.259	120	11481	0.672784	215.414	0.50342	1.48636	642.683	7.42146	0.693849	360	0.65678	164.953	197.294	1.79512	22806	6185.82	31.3533	0.915852	0.158106	7
CR3345eaaf9-668	0.395625	3	3	4	1772	625.169	59	9762	0.880817	113.414	0.653501	1.13531	550.659	5.50903	0.619066	120	0.518519	237.244	116.211	1.92227	14938	912.424	7.85144	0.801209	0.313873	4
CR3345eaaf9-66843	0.677389	3	1	4	1381	424.274	29	5882	0.913335	90.4142	0.712711	1.09489	387.505	4.25923	0.690666	80	0.727941	160.06	93.5361	3.11773	8253	466.898	4.99163	0.732233	0.410622	4
CR3345eaaf9-67198	0.759516	1	1	4	1977	810.607	69	14687	0.919768	147.828	0.680174	1.08723	745.571	7.42893	0.488141	120	2.25373	180.859	212.777	2.14244	21593	290.091	1.36336	0.876278	0.280881	5
CR3345eaaf9-67216	0.384905	1	1	0	1611	366.09	15	5482	0.938192	23	0.867817	1.06588	343.463	3.40286	0.672916	120	1.88889	229.338	121.202	1.53333	6317	135.035	1.11413	0.674456	0.514011	4
CR3345eaaf9-67785	0.493622	3	1	6	1789	396.375	44	6741	0.91131	42.4142	0.854048	1.09732	361.22	3.76803	0.760164	80	1.11765	213.409	121.709	0.963959	7893	911.103	7.48593	0.71471	0.539166	6
CR3345eaaf9-68724	0.807055	1	1	0	2294	357.848	6	8369	0.982555	6	0.977687	1.01775	351.605	3.64821	0.870108	80	0.972477	188.995	12.083	1	8560	13.0711	1.08177	0.676289	0.821272	4
CR3345eaaf9-69999	0.66171	2	1	0	998	345.12	34	4085	0.843291	49	0.780325	1.18583	291.037	4.09319	0.776661	80	1.47143	137.669	107.355	1.44118	5235	193.099	1.7987	0.638109	0.430985	4
CR3345eaaf9-70902	0.709556	2	2	8	1697	561.571	63	9482	0.876319	81.8284	0.747733	1.14114	492.115	5.58751	0.658007	160	1.01325	173.361	84.4038	1.29886	12681	1132.89	13.4222	0.791262	0.377834	4
CR3345eaaf9-71141	0.288583	2	1	7	3196	814.607	95	14072	0.786123	118.045	0.597766	1.27206	640.382	4.403	0.721368	80	1.05181	373.055	192.855	1.24258	23541	3233.08	16.7643	0.860135	0.266483	9
CR3345eaaf9-71246	0.555783	4	2	11	2226	696.323	114	9426	0.66246	141.042	0.680038	1.50952	461.286	4.2345	0.818584	120	1.25	224.344	143.031	1.23721	13861	3657.48	25.5712	0.845106	0.244296	11
CR3345eaaf9-74233	0.74164	6	1.2	0	2637	637.897	127	11850	0.767949	109	0.758303	1.30217	489.872	4.49374	0.818314	120	0.935897	211.38	134.302	0.858268	15627	3657.96	27.2368	0.825992	0.365955	7
CR3345eaaf9-75118	0.411492	1	1	0	2171	629.169	25	9799	0.880032	108	0.642389	1.13632	553.688	4.51359	0.625263	80	0.598039	257.486	101.119	4.32	15254	1576.14	15.587	0.816545	0.31107	3
CR3345eaaf9-75201	0.589449	4	4	7	1525	470.115	39	5901	0.825272	111.083	0.698509	1.21172	387.973	3.86951	0.70528	80	0.97619	180.309	112.446	2.84828	8448	1233.63	10.9709	0.753633	0.335527	8
CR3345eaaf9-7558	0.752969	2	1	8	1319	403.647	43	5958	0.878534	62.6503	0.819194	1.13826	354.617	4.51706	0.726781	80	1.18447	148.368	123.944	1.45698	7273	434.2	3.50321	0.730894	0.459523	5
CR3345eaaf9-83531	0.510374	2	1	3	1652	736.85	107	6946	0.764419	152.162	0.475558	1.30818	563.262	4.2046	0.578523	40	2.65909	201.681	222.182	1.42208	14606	2420.28	10.8932	0.841662	0.160763	9
CR3345eaaf9-83685	0.624665	2	1	0	1919	367.99	22	6918	0.92182	32	0.905616	1.08481	339.22	3.605	0.834224	80	1.18085	196.48	55.8032	1.45455	7639	335.488	6.01199	0.701808	0.641976	5
CR3345eaaf9-83769	0.391329	5	1	7	1763	608.098	68	7358	0.784514	98.4558	0.636946	1.27467	477.061	4.17357	0.637851	120	0.481675	237.936	75.2861	1.44788	11552	1564.81	20.7848	0.811552	0.250048	6
CR3345eaaf9-85323	0.632901	6	2	7	2048	649.139	86	8883	0.704541	94.4142	0.662466	1.41936	457.345	4.3374	0.805597	160	0.823529	201.652	90.05	1.09784	13409	4966.32	55.1507	0.824086	0.264907	8
CR3345eaaf9-85959	0.83404	0		0	1491	268.936	0	4952	0.990759	0	0.980012	1.00933	266.451	3.32126	0.894386	0	0.808989	149.882	0	0	5053	0	0	0.592114	0.860384	2
CR3345eaaf9-86083	0.760765	3	1	7	1957	405.688	33	6607	0.843978	46.5132	0.856273	1.18487	342.392	3.37609	0.827094	80	0.961905	179.794	106.301	1.40949	7716	2074.84	19.5185	0.699177	0.504463	7
CR3345eaaf9-88287	0.629193	4	1	3	1409	363.061	36	5521	0.825497	36.4142	0.898893	1.21139	299.706	3.91838	0.85927	80	0.989362	167.752	70.0286	1.01151	6142	1074.25	15.3402	0.694408	0.526343	6
CR3345eaaf9-88936	0.723098	1	1	0	1517	294.978	13	4996	0.970752	12	0.956172	1.03013	286.35	3.29334	0.800757	80	1.33784	162.368	86.122	0.923077	5225	89.0787	1.03433	0.65131	0.721529	2
CR3345eaaf9-8968	0.344087	2	2	7	2494	631.411	62	9572	0.82453	94.6503	0.634117	1.21281	520.617	3.83801	0.699851	80	0.68306	301.8	105.304	1.52662	15095	3274.36	31.0942	0.79411	0.301709	7
CR3345eaaf9-89953	0.356352	3	1	18	850	824.649	129	6602	0.792401	182.413	0.428618	1.26199	653.453	7.76706	0.453301	80	1.86525	173.131	265.047	1.41405	15403	1571.07	5.92751	0.942812	0.121996	10
CR3345eaaf9-90301	0.315536	0		0	1734	387.262	9	5585	0.904945	15	0.842383	1.10504	350.451	3.22088	0.678374	0	0.409722	262.788	32.3883	1.66667	6630	64.014	1.97645	0.699588	0.467976	3
CR3345eaaf9-93172	0.6845	3	1	7	1811	549.428	82	9056	0.853284	113.414	0.752972	1.17194	468.818	5.00055	0.687635	80	0.748428	182.338	112.792	1.3831	12027	2388.34	21.1748	0.794679	0.376985	8
CR3345eaaf9-98101	0.717247	2	1	10	1436	853.034	93	9843	0.857728	220.123	0.545258	1.16587	731.671	6.85446	0.423744	80	0.381877	158.616	160.655	2.36692	18052	8388.51	52.2144	0.872611	0.169983	8
CR3345eaaf9-98652	0.6782	1	1	3	1626	535.872	72	8269	0.855083	58	0.747176	1.16948	458.215	5.08549	0.66237	40	0.792453	173.575	115.486	0.805556	11067	305.368	2.6442	0.786979	0.36186	5
CR5bace873c-100305	0.681494	2	2	0	1827	474.943	40	8002	0.918757	52	0.822828	1.08843	436.357	4.37986	0.641822	160	1.05185	183.545	148.809	1.3	9725	184.843	1.24215	0.763599	0.445785	4
CR5bace873c-102779	0.697009	1	1	5	1396	444.617	37	7940	0.902036	36.2361	0.863607	1.1086	401.061	5.68768	0.71828	80	0.611842	158.646	52.3259	0.979353	9194	625.944	11.9624	0.740587	0.504728	4
CR5bace873c-105272	0.652377	3	1.5	5	2075	629.37	67	8307	0.806568	114.414	0.622387	1.23982	507.63	4.00337	0.650878	120	0.684783	199.924	131.027	1.70767	13347	4266.79	32.5643	0.816678	0.263538	7
CR5bace873c-110701	0.581884	3	1.5	12	939	762.08	96	8038	0.782825	152.773	0.586673	1.27742	596.576	8.56017	0.483761	320	3.2625	142.403	253.292	1.59139	13701	1683.56	6.6467	0.838173	0.173923	7
CR5bace873c-112058	0.250511	2	1	0	2709	499.144	25	7739	0.914432	24	0.804972	1.09357	456.434	2.85677	0.579908	40	0.44086	368.635	130.633	0.96	9614	312.469	2.39196	0.776575	0.39034	4
CR5bace873c-113714	0.595273	1	1	0	1988	364.919	26	6567	0.936388	18	0.884683	1.06793	341.706	3.30332	0.798886	80	0.925926	204.859	71.5052	0.692308	7423	167.629	2.3443	0.681342	0.619704	4
CR5bace873c-11766	0.444519	4	4	9	2265	703.838	90	9536	0.735533	155.513	0.579309	1.35956	517.696	4.21015	0.771822	120	0.893258	253.043	149.643	1.72792	16461	6264.45	41.8627	0.855781	0.241897	11
CR5bace873c-12374	0.675053	1	1	0	1675	326.434	5	5816	0.953523	20	0.933098	1.04874	311.262	3.47224	0.808453	80	0.734513	176.581	85.3756	4	6233	91.8616	1.07597	0.656764	0.685875	3
CR5bace873c-125761	0.399583	0		0	1795	341.647	4	5338	0.933009	6	0.879987	1.0718	318.759	2.97382	0.750216	0	1.14286	237.593	37.4833	1.5	6066	47.4676	1.26636	0.671928	0.57469	4
CR5bace873c-13412	0.545193	2	1	3	2151	468.458	45	8741	0.862471	76	0.863479	1.15946	404.032	4.06369	0.779271	80	1.35849	222.664	137.993	1.68889	10123	729.705	5.28799	0.756041	0.50053	6
CR5bace873c-140209	0.550275	3	3	11	1746	806.708	97	9660	0.859901	198.085	0.615875	1.16293	693.688	5.53265	0.409605	320	0.356164	199.681	296.939	2.04211	15685	7730.89	26.0352	0.876393	0.186533	7
CR5bace873c-15682	0.702788	0		0	1754	303.563	0	5834	0.973646	0	0.967817	1.02707	295.563	3.32611	0.867125	0	0.838384	177.095	0	0	6028	0	0	0.638613	0.795568	4
CR5bace873c-15762	0.299225	4	1.33333	30	2749	1470.09	186	16414	0.642857	364.955	0.372817	1.55555	945.058	5.9709	0.619458	400	0.691643	339.777	280.273	1.96212	44027	18199.9	64.9362	1.1116	0.0954414	14
CR5bace873c-17180	0.477912	1	1	0	2371	458.86	37	8402	0.932415	28	0.858573	1.07248	427.848	3.54365	0.671795	40	1.79121	249.687	139.474	0.756757	9786	219.328	1.57253	0.738215	0.501455	4
CR5bace873c-19631	0.456131	1	1	4	1976	398.174	22	7039	0.919738	46.2361	0.871271	1.08727	366.215	3.56225	0.756998	80	1.23364	233.321	129.077	2.10164	8079	202.074	1.56552	0.718159	0.557925	5
CR5bace873c-21015	0.544829	6	6	11	1626	926.531	124	10787	0.715664	217.165	0.472327	1.3973	663.085	6.63407	0.652723	160	0.945545	193.658	182.631	1.75133	22838	8241.82	45.1283	0.899366	0.157903	8
CR5bace873c-21389	0.158483	0		0	858	360.191	12	2883	0.689939	6	0.712204	1.4494	248.51	3.36014	0.82369	0	1.16418	260.829	84.6286	0.5	4048	236.599	2.79573	1.05264	0.279247	8
CR5bace873c-21508	0.745235	1	1	0	1206	295.421	10	4515	0.933121	24	0.886859	1.07167	275.664	3.74378	0.841885	80	0.808511	142.604	55.0091	2.4	5091	176.315	3.20519	0.640149	0.650106	3
CR5bace873c-22050	0.632897	1	1	0	591	219.238	14	2198	0.93015	6	0.858258	1.0751	203.924	3.71912	0.773897	40	1.23636	108.326	22.6716	0.428571	2561	24.3848	1.07557	0.578605	0.574655	3
CR5bace873c-22601	0.232888	4	4	4	2237	923.561	104	10561	0.750693	127.414	0.538085	1.3321	693.311	4.72105	0.513107	120	1.68153	347.427	285.477	1.22514	19627	2485.24	8.70558	1.03992	0.155591	6
CR5bace873c-29363	0.685718	1	1	0	1780	392.274	20	6329	0.887984	43	0.862262	1.12615	348.333	3.55562	0.76018	120	0.8	180.61	20	2.15	7340	759.997	37.9999	0.711697	0.516851	3
CR5bace873c-29421	0.551088	1	1	0	1361	285.321	11	4531	0.96856	1	0.930581	1.03246	276.35	3.32917	0.801179	120	0.953488	176.167	14.8661	0.0909091	4869	15.1421	1.01857	0.614431	0.699418	2
CR5bace873c-32777	0.498313	1	1	0	2311	509.002	42	7197	0.869892	54	0.752116	1.14957	442.777	3.11424	0.613348	120	0.413043	241.409	85.276	1.28571	9569	593.03	6.95425	0.816489	0.349078	3
CR5bace873c-32932	0.652631	3	1	7	1911	558.985	95	7932	0.730311	102.414	0.713245	1.36928	408.233	4.15071	0.838568	80	1.03279	191.823	121.165	1.07804	11121	5063.62	41.7911	0.776626	0.319001	8
CR5bace873c-34340	0.240726	2	1	0	2589	713.553	78	10266	0.829039	45	0.669231	1.20622	591.563	3.96524	0.550849	160	0.410256	367.628	81.3204	0.576923	15340	5182.58	63.7304	0.84095	0.253372	5
CR5bace873c-35219	0.579891	2	1	0	1802	364.534	26	6205	0.924407	33	0.875176	1.08177	336.978	3.4434	0.78461	80	1.09278	197.61	89.202	1.26923	7090	440.446	4.93762	0.672768	0.58678	4
CR5bace873c-35221	0.604745	3	3	8	1347	483.073	34	5284	0.770967	96.1538	0.695172	1.29707	372.434	3.92279	0.688625	160	1.5977	167.303	123.685	2.82805	7601	1673.44	13.5299	0.757677	0.284542	6
CR5bace873c-3605	0.853321	5	2.5	16	1712	622.683	59	9043	0.702907	160.957	0.758959	1.42266	437.688	5.28213	0.781581	120	1.144	158.782	119.105	2.72809	11915	1902.49	15.9733	0.827875	0.293081	10
CR5bace873c-36094	0.573055	9	9	14	2041	938.916	141	10774	0.776633	220.899	0.505988	1.28761	729.193	5.27878	0.503224	120	0.629496	211.557	231.97	1.56666	21293	10617.2	45.7697	0.913265	0.15358	10
CR5bace873c-38378	0.301732	6	2	29	1965	1615.82	216	21937	0.783865	449.821	0.515679	1.27573	1266.58	11.1639	0.333227	400	0.223958	286.072	485.584	2.08251	42540	32214.8	66.3423	0.974997	0.105585	13
CR5bace873c-40368	0.658958	1	1	0	1986	502.416	41	8152	0.882826	61	0.691785	1.13273	443.546	4.10473	0.752705	80	1.55238	194.61	104.355	1.4878	11784	120.034	1.15025	0.768648	0.405832	2
CR5bace873c-41347	0.345206	1	1	0	1831	424.86	28	6932	0.888066	11	0.835483	1.12604	377.304	3.78591	0.732401	160	0.8	258.173	66.4078	0.392857	8297	1411.5	21.255	0.722576	0.482588	3
CR5bace873c-41773	0.570025	2	2	14	2086	932.46	125	11938	0.776456	211.46	0.503713	1.2879	724.014	5.72291	0.568151	160	0.388158	214.445	165.922	1.69168	23700	21577.6	130.047	0.912681	0.172537	9
CR5bace873c-43531	0.521635	2	1	0	2194	557.37	76	8379	0.774765	56	0.741373	1.29071	431.831	3.81905	0.76162	80	0.798658	229.901	111.946	0.736842	11302	1983.38	17.7172	0.796184	0.338934	4
CR5bace873c-44073	0.422078	4	2	40	2477	1862.49	274	19639	0.648288	509.702	0.377122	1.54252	1207.43	7.92854	0.448871	120	0.766204	271.563	520.202	1.86023	52076	22700.2	43.6372	1.01448	0.0711442	17
CR5bace873c-44130	0.667391	0		0	2161	351.706	9	7021	0.960766	9	0.938511	1.04084	337.907	3.24896	0.823334	0	0.836364	201.717	18.0278	1	7481	20.3137	1.1268	0.671589	0.713264	3
CR5bace873c-46115	0.679144	2	1	0	2013	405.061	44	7068	0.882038	19	0.882838	1.13374	357.279	3.51118	0.788152	80	0.990385	192.995	97.719	0.431818	8006	528.44	5.40776	0.705255	0.541334	4
CR5bace873c-47148	0.820302	1	1	0	1455	274.35	12	5001	0.98542	9	0.96619	1.0148	270.35	3.43711	0.889919	80	1.22973	149.296	65.6049	0.75	5176	86.7426	1.3222	0.624017	0.834941	2
CR5bace873c-47623	0.67847	2	2	0	1894	381.948	38	6311	0.875644	22	0.89798	1.14202	334.451	3.3321	0.789545	120	0.585366	187.296	55.0727	0.578947	7028	124.991	2.26956	0.691982	0.543624	4
CR5bace873c-50076	0.741417	1	1	0	1685	298.049	6	5254	0.956284	15	0.94752	1.04571	285.019	3.1181	0.857754	80	1.02222	168.995	17.4642	2.5	5545	53.3211	3.05316	0.639536	0.743233	3
CR5bace873c-5171	0.722961	2	2	4	1899	585.955	92	8891	0.834224	72.1231	0.731709	1.19872	488.818	4.68194	0.639038	160	0.617978	181.681	189.172	0.783947	12151	2160.72	11.422	0.79787	0.32541	6
CR5bace873c-52354	0.826601	3	1	3	1916	408.404	67	7358	0.881293	58	0.860585	1.1347	359.924	3.84029	0.829382	80	0.914286	170.669	91.6788	0.865672	8550	4228.23	46.1201	0.698025	0.554357	6
CR5bace873c-52439	0.853972	0		0	1697	294.978	5	5875	0.981645	5	0.980638	1.0187	289.563	3.46199	0.897887	0	1.03409	158.024	9.84886	1	5991	10.6569	1.08204	0.6272	0.848476	3
CR5bace873c-55520	0.596011	1	1	0	2165	655.411	51	9738	0.886803	105	0.619663	1.12765	581.22	4.49792	0.584578	160	3.40541	213.652	150.572	2.05882	15715	202.466	1.34464	0.816058	0.284873	3
CR5bace873c-55783	0.675121	2	2	20	1027	879.377	134	8996	0.699874	227.919	0.493554	1.42883	615.453	8.75949	0.604694	160	0.842105	138.261	178.639	1.70089	18227	5697.9	31.8961	0.901071	0.146187	8
CR5bace873c-56155	0.47046	2	1	0	1715	473.144	44	7187	0.909056	54	0.819031	1.10004	430.115	4.19067	0.596058	120	1.2562	214.03	172.861	1.22727	8775	520.026	3.00834	0.740248	0.403432	3
CR5bace873c-59714	0.31724	4	1	6	2019	820.365	104	8885	0.600241	170.162	0.55877	1.666	492.416	4.40069	0.82408	80	0.850932	282.8	129.808	1.63618	15901	11922.3	91.8458	1.00522	0.165903	11
CR5bace873c-64884	0.607603	2	1	11	1734	679.553	107	10792	0.797874	129.828	0.671478	1.25333	542.198	6.22376	0.687011	40	0.915254	189.374	174.917	1.21335	16072	7022.28	40.1463	0.837182	0.293673	8
CR5bace873c-66767	0.53486	6	6	18	1055	720.95	123	7518	0.645264	142.325	0.553567	1.54975	465.203	7.12607	0.788599	80	0.818182	157.439	136.484	1.15712	13581	7694.56	56.3769	0.852445	0.181761	10
CR5bace873c-671	0.535247	2	1	0	2339	462.416	37	7489	0.849311	38	0.777755	1.17743	392.735	3.2018	0.784498	80	0.575342	234.338	55.0364	1.02703	9629	1915.78	34.8094	0.732308	0.440116	5
CR5bace873c-69830	0.770986	3	3	3	1901	439.688	38	6470	0.892944	53	0.738922	1.11989	392.617	3.40347	0.7138	160	1	176.024	80.4114	1.39474	8756	539.097	6.70423	0.713576	0.420556	4
CR5bace873c-70707	0.266177	1	1	4	2113	475.73	27	6727	0.787195	41.4142	0.782755	1.27033	374.492	3.18363	0.77005	80	0.594203	315.842	76.0592	1.53386	8594	956.205	12.5719	0.755249	0.373517	6
CR5bace873c-73132	0.833718	3	3	10	834	720.323	92	8290	0.708709	162.398	0.575095	1.41102	510.5	9.94005	0.695078	200	1.05844	112.119	124.455	1.7652	14415	4994.62	40.132	0.858656	0.200775	6
CR5bace873c-74731	0.565203	5	5	5	1592	683.737	82	8359	0.742348	130.162	0.573792	1.34708	507.571	5.25063	0.710586	120	1.11333	188.137	157.813	1.58734	14568	773.162	4.89923	0.842637	0.224691	7
CR5bace873c-75652	0.589712	3	3	0	1355	467.588	44	5884	0.795855	71	0.677958	1.25651	372.132	4.34244	0.787563	80	0.770992	169.924	87.0919	1.61364	8679	724.366	8.31726	0.747043	0.338186	5
CR5bace873c-76023	0.438198	3	1	4	1945	397.505	30	6761	0.926613	34.2361	0.875437	1.0792	368.333	3.47609	0.715343	80	1.28283	236.173	109.882	1.1412	7723	262.687	2.39063	0.704931	0.537696	5
CR5bace873c-76678	0.487438	2	1	0	2804	574.642	57	9956	0.81497	81	0.844516	1.22704	468.316	3.55064	0.675475	80	1.04255	268.865	162.542	1.42105	11789	1506.16	9.26624	0.801696	0.378879	4
CR5bace873c-80534	0.470772	3	3	6	2419	1040.63	102	14468	0.780366	225	0.462177	1.28145	812.073	5.98098	0.596512	400	0.412308	254.108	116.499	2.20588	31304	16305.9	139.966	0.928257	0.16789	5
CR5bace873c-84501	0.557926	2	1	10	1615	568.541	63	8510	0.786933	128.086	0.785998	1.27076	447.404	5.26935	0.679701	80	0.517045	190.723	79.6994	2.0331	10827	4916.46	61.6875	0.789967	0.330838	9
CR5bace873c-84604	0.64535	3	1	0	2104	376.818	30	6417	0.925206	45	0.861111	1.08084	348.635	3.0499	0.770445	80	0.875	202.409	106.019	1.5	7452	468.5	4.41903	0.69156	0.567908	4
CR5bace873c-855	0.819046	3	1.5	10	778	604.742	87	6916	0.855177	149.508	0.589951	1.16935	517.161	8.88946	0.550803	280	0.433333	109.255	159.214	1.71848	11723	4367.44	27.4313	0.904969	0.237643	7
CR5bace873c-86310	0.748611	2	2	8	1792	596.825	87	8653	0.707156	69.3983	0.742237	1.41411	422.049	4.82868	0.822448	80	1.28704	173.439	125.686	0.797682	11658	2730.91	21.7281	0.812193	0.305268	6
CR5bace873c-8790	0.367192	2	1	25	1630	1167.41	226	13673	0.715158	229.819	0.585843	1.39829	834.881	8.38834	0.420768	80	1.16863	236.185	366.087	1.0169	23339	8239.65	22.5073	0.94798	0.126075	13
CR5bace873c-91429	0.238727	5	5	8	782	792.666	86	6741	0.714042	168.236	0.381192	1.40048	565.997	8.6202	0.693685	160	0.698565	202.888	136.18	1.95623	17684	3638.65	26.7194	1.17805	0.13482	8
CR5bace873c-9361	0.577428	9	4.5	19	1834	1002.33	134	10257	0.711068	216.127	0.480287	1.40634	712.725	5.59269	0.528306	280	0.539286	199.782	206.189	1.61289	21356	9439.63	45.7814	0.933204	0.128295	11
CR5bace873c-9823	0.773239	0		0	1404	314.392	16	4733	0.927576	17	0.900152	1.07808	291.622	3.37108	0.776942	0	0.679612	151.054	32.5576	1.0625	5258	54.9412	1.68751	0.650183	0.601733	4
CR657038fef-14227	0.758593	1	1	0	1818	317.848	28	5188	0.90459	36	0.911295	1.10547	287.522	2.85369	0.865385	40	0.783505	173.539	84.5044	1.28571	5693	1784.53	21.1176	0.640035	0.645315	4
CR657038fef-17644	0.710414	1	1	0	1309	273.22	8	4388	0.979296	13	0.962914	1.02114	267.563	3.35218	0.799899	40	0.826087	152.167	73.4098	1.625	4557	98.6799	1.34423	0.59619	0.73867	2
CR657038fef-31568	0.676996	3	3	0	1685	373.019	39	5803	0.885565	44	0.862515	1.12922	330.333	3.44392	0.774804	80	0.696721	176.853	77.7817	1.12821	6728	1786.25	22.965	0.683577	0.524083	4
CR657038fef-58223	0.750714	0		0	1670	351.12	31	6316	0.925023	13	0.912981	1.08105	324.794	3.78204	0.82409	0	0.852941	167.196	76.6551	0.419355	6918	101.898	1.3293	0.663824	0.643786	3
CR657038fef-58968	0.680068	3	1.5	3	1722	556.683	53	8088	0.853782	122.031	0.674225	1.17126	475.286	4.69686	0.667322	160	1.20149	178.38	172.887	2.30248	11996	972.694	5.62618	0.819231	0.32797	5
CR657038fef-65656	0.845855	0		0	969	216.652	0	3274	0.993472	0	0.98024	1.00657	215.238	3.37874	0.905983	0	0.871429	119.983	0	0	3340	0	0	0.53665	0.876524	2
CRc3b7f1305-10045	0.334843	7	7	13	1005	784.222	96	7506	0.743202	175.479	0.50864	1.34553	582.836	7.46866	0.545903	120	2.98765	194.208	236.755	1.8279	14757	1914.97	8.08839	1.02968	0.15337	9
CRc3b7f1305-10639	0.616941	1	1	0	2218	464.558	41	7246	0.921985	33	0.833448	1.08462	428.316	3.26691	0.595527	120	1.09375	212.551	164.657	0.804878	8694	174.763	1.06137	0.752933	0.421917	2
CRc3b7f1305-11909	0.781175	2	1	0	1279	359.161	35	4727	0.85268	50	0.821944	1.17277	306.25	3.69586	0.770551	80	0.947368	143.439	95.1315	1.42857	5751	615.903	6.47423	0.667333	0.460486	4
CRc3b7f1305-13036	0.885257	2	1	4	1283	324.333	20	4991	0.910676	40.1623	0.880402	1.09808	295.362	3.8901	0.816593	80	1.2963	134.953	74.9466	2.00811	5669	140.097	1.86928	0.654341	0.596232	4
CRc3b7f1305-13237	0.787361	1	1	0	1187	308.877	17	4164	0.913793	20	0.867862	1.09434	282.25	3.508	0.756838	80	0.696078	137.64	24.6982	1.17647	4798	328.013	13.2809	0.643605	0.548465	3
CRc3b7f1305-16363	0.453402	2	2	0	2465	724.222	71	14292	0.764758	86	0.748625	1.3076	553.855	5.79797	0.782072	120	1.04734	261.38	159.298	1.21127	19091	790.917	4.965	0.842334	0.34242	5
CRc3b7f1305-20817	0.837923	1	1	0	1864	309.907	14	6215	0.98442	6	0.964762	1.01583	305.078	3.33423	0.869778	80	0.947368	167.196	23.0217	0.428571	6442	24.3848	1.05921	0.635969	0.813185	3
CRc3b7f1305-30320	0.676534	2	1	0	1866	666.181	108	9390	0.862414	85	0.597518	1.15954	574.524	5.03215	0.598285	80	0.90625	186.173	162.542	0.787037	15715	1596.81	9.82398	0.827721	0.265883	5
CRc3b7f1305-30504	0.745884	1	1	0	1475	283.421	14	4710	0.967138	17	0.925162	1.03398	274.108	3.19322	0.851473	80	1.075	157.64	70.4557	1.21429	5091	113.902	1.61665	0.61804	0.736827	2
CRc3b7f1305-31935	0.506463	2	2	3	1908	582.701	38	8342	0.887525	133.162	0.786017	1.12673	517.161	4.37212	0.49865	120	3.12329	217.581	220.227	3.50427	10613	375.09	1.7032	0.803479	0.308737	5
CRc3b7f1305-32519	0.821821	4	4	18	1341	1004.86	142	13166	0.651036	240.595	0.475719	1.53601	654.198	9.81805	0.812633	320	1.15847	143.196	194.797	1.69433	27676	6902.59	35.4347	0.910537	0.163853	9
CRc3b7f1305-32885	0.763235	8	2	8	2046	589.985	91	8799	0.762444	125.65	0.740844	1.31157	449.831	4.30059	0.737596	120	0.764331	183.539	106.888	1.38077	11877	3683.81	34.4643	0.807939	0.317659	7
CRc3b7f1305-33105	0.625925	1	1	0	2662	371.789	18	7531	0.947017	5	0.909541	1.05595	352.09	2.82908	0.839328	80	1.04717	231.179	27.0185	0.277778	8280	36.925	1.36665	0.69304	0.684652	2
CRc3b7f1305-33923	0.873468	2	1	4	585	351.605	37	3674	0.791489	56.099	0.77872	1.26344	278.291	6.28034	0.765541	40	0.814433	91.7401	76.0592	1.51619	4718	218.615	2.87427	0.859277	0.373455	6
CRc3b7f1305-34434	0.736972	1	1	0	1560	317.22	25	5062	0.949114	21	0.907819	1.05361	301.078	3.24487	0.77299	80	0.98913	163.095	98.6002	0.84	5576	148.595	1.50705	0.661505	0.632135	5
CRc3b7f1305-36081	0.821786	0		0	1401	260.836	0	4338	0.97196	0	0.969602	1.02885	253.522	3.09636	0.874732	0	0.95	146.368	0	0	4474	0	0	0.623547	0.801246	3
CRc3b7f1305-37308	0.181822	2	2	22	1721	1187.12	162	12986	0.630979	223.861	0.41065	1.58484	749.051	7.54561	0.708256	160	0.602787	344.883	190.413	1.38186	31623	18459.9	96.9466	0.970541	0.115796	12
CRc3b7f1305-38260	0.79794	0		0	1188	262.836	11	4293	0.961953	13	0.962125	1.03955	252.836	3.61364	0.877128	0	1.07895	136.782	69.7209	1.18182	4462	72.7386	1.04328	0.618752	0.780913	2
CRc3b7f1305-40030	0.382039	1	1	3	845	364.818	27	3432	0.820466	46.0554	0.702703	1.21882	299.321	4.06154	0.685033	80	0.663636	166.717	84.9588	1.70576	4884	423.395	4.98353	0.761496	0.324044	6
CRc3b7f1305-42116	0.704025	3	3	11	2131	729.294	76	9899	0.772934	135.398	0.633171	1.29377	563.696	4.64524	0.618288	160	0.682243	195.03	171.172	1.78156	15634	3194.27	18.6611	0.873696	0.233882	5
CRc3b7f1305-43810	0.652543	1	1	0	1114	255.765	5	3674	0.938066	5	0.929656	1.06602	239.924	3.29803	0.86274	80	0.719512	146.468	8.544	1	3952	96.254	11.2657	0.590578	0.705779	3
CRc3b7f1305-44508	0.789122	6	6	7	1012	562.328	67	5195	0.723781	105.414	0.53974	1.38163	407.002	5.1334	0.730159	160	1.17949	126.947	90.1388	1.57335	9625	1550.61	17.2025	0.803097	0.206451	4
CRc3b7f1305-47183	0.794101	4	2	7	2060	679.11	67	10181	0.708641	121.65	0.691503	1.41115	481.245	4.94223	0.798866	160	1.00685	180.551	141.315	1.81568	14723	830.787	5.87896	0.843494	0.277409	5
CRc3b7f1305-4852	0.198213	4	1	14	637	924.874	132	6339	0.67481	199.7	0.316112	1.4819	624.115	9.95133	0.646934	40	1.93651	200.959	234.034	1.51288	20053	4396.91	18.7875	1.1253	0.0931248	11
CRc3b7f1305-51343	0.181822	2	2	22	1721	1187.12	162	12986	0.630979	223.861	0.41065	1.58484	749.051	7.54561	0.708256	160	0.602787	344.883	190.413	1.38186	31623	18459.9	96.9466	1.04026	0.115796	12
CRc3b7f1305-52584	0.415084	3	1	0	1251	296.836	16	3865	0.883205	15	0.888097	1.13224	262.167	3.08953	0.795691	80	1.88679	194.61	78.339	0.9375	4352	132.745	1.6945	0.610499	0.551223	4
CRc3b7f1305-55275	0.306847	5	5	8	1187	816.59	107	8715	0.73852	141.359	0.439619	1.35406	603.068	7.34204	0.684965	240	0.963351	220.48	180.58	1.32111	19824	1651.19	9.14381	0.862386	0.164236	7
CRc3b7f1305-56357	0.26789	3	3	19	2992	1198.07	123	15692	0.654852	284.018	0.548825	1.52706	784.558	5.24465	0.583719	200	0.371166	374.635	93.3006	2.30909	28592	19426.4	208.213	0.966527	0.13738	9
CRc3b7f1305-58264	0.727992	1	1	0	1905	308.049	8	5818	0.97403	13	0.969344	1.02666	300.049	3.05407	0.837765	40	1.325	181.338	18.9737	1.625	6002	42.1164	2.21973	0.646149	0.77045	3
CRc3b7f1305-669	0.523986	3	1	4	2186	480.458	46	7732	0.884368	63.4142	0.778807	1.13075	424.902	3.53705	0.691027	80	1.07812	228.966	134.852	1.37857	9928	501.656	3.72006	0.752201	0.420912	6
CRc3b7f1305-6967	0.631621	5	5	10	1045	746.323	130	7637	0.547832	143.236	0.701286	1.82538	408.86	7.30813	0.818632	160	1.00794	144.19	110.368	1.10182	10890	6339.05	57.4358	0.859708	0.172298	10
CRc3b7f1305-7483	0.382097	1	1	0	893	386.617	42	3808	0.817992	33	0.662376	1.22251	316.25	4.26428	0.72234	40	1	171.374	84.7231	0.785714	5749	324.064	3.82498	0.717662	0.320143	3
CRc3b7f1305-7866	0.634148	8	2.66667	11	1760	544.742	46	6735	0.726746	117.359	0.713227	1.376	395.889	3.8267	0.757133	160	0.509317	186.752	78.8162	2.55129	9443	2935.26	37.2418	0.779966	0.28521	7
CRc3b7f1305-7991	0.482432	2	2	7	1263	499.707	58	6299	0.817395	87.4142	0.683041	1.2234	408.458	4.98733	0.694609	80	0.851064	181.38	119.097	1.50714	9222	2221.69	18.6545	0.786208	0.316994	7
CRc3b7f1305-8088	0.50526	1	1	0	1472	321.605	14	5199	0.96287	19	0.925913	1.03856	309.664	3.53193	0.735831	120	1.71014	191.338	103.31	1.35714	5615	107.905	1.04448	0.84249	0.631661	2
CRc3b7f1305-8820	0.216497	5	5	16	776	1038.48	146	8654	0.630249	270.525	0.389697	1.58668	654.5	11.1521	0.65145	200	0.52549	212.231	163.248	1.85291	22207	23132.3	141.7	0.940279	0.10084	8
CRc3b7f1305-9254	0.335516	2	2	1	1898	549.121	58	7851	0.764399	73	0.710048	1.30822	419.747	4.13646	0.788627	120	0.923664	266.622	113.088	1.25862	11057	1940.36	17.1579	0.792082	0.327189	6
CRc3b7f1305-9728	0.610606	3	1	3	1848	524.316	52	7291	0.846878	75.4142	0.716349	1.18081	444.032	3.94535	0.648701	80	0.646341	195.018	154.738	1.45027	10178	550.649	3.55858	0.777522	0.333281	4
CRe5bd559af-11920	0.680656	2	2	8	1835	619.512	102	8115	0.840216	84.8284	0.643945	1.19017	520.524	4.42234	0.584478	160	1.06707	184.06	206.603	0.831651	12602	2725.14	13.1902	0.825631	0.265705	5
CRe5bd559af-16694	0.657263	1	1	4	1879	402.09	41	7280	0.947243	39.1623	0.881249	1.0557	380.877	3.8744	0.715604	80	0.644928	189.539	140.089	0.955178	8261	172.911	1.23429	0.701102	0.56584	3
CRe5bd559af-21288	0.774829	0		0	1891	302.007	0	6018	0.985148	0	0.970019	1.01508	297.522	3.18244	0.880732	0	1.11905	175.125	0	0	6204	0	0	0.621732	0.82914	4
CRe5bd559af-2789	0.528953	1	1	0	1694	307.321	5	4914	0.939715	19	0.930506	1.06415	288.794	2.90083	0.795701	120	1.67188	200.61	69.9214	3.8	5281	109.357	1.564	0.621649	0.653824	4
CRe5bd559af-29712	0.626863	3	1.5	11	1921	549.813	51	7970	0.743193	96.8284	0.783986	1.34555	408.617	4.14888	0.765115	120	1.54545	196.238	98.2344	1.8986	10166	1639.09	16.6855	0.778662	0.331312	10
CRe5bd559af-3114	0.611094	1	1	0	2269	478.742	37	8336	0.892519	48	0.825592	1.12042	427.286	3.67387	0.694967	80	0.94964	216.007	144.267	1.2973	10097	704.04	4.88011	0.763249	0.45705	4
CRe5bd559af-33937	0.58511	3	1	0	2463	462.274	37	8015	0.943666	59	0.788102	1.0597	436.233	3.25416	0.671575	80	0.735099	229.995	99.1262	1.59459	10170	362.378	3.65573	0.762556	0.471318	4
CRe5bd559af-36180	0.738538	3	3	16	1316	876.247	149	9174	0.730824	182.398	0.470606	1.36832	640.382	6.97112	0.597355	80	1.35714	149.64	229.314	1.22415	19494	2418.29	10.5458	0.899702	0.150147	10
CRe5bd559af-36186	0.742052	0		0	1584	293.078	0	5356	0.976216	0	0.96801	1.02436	286.108	3.38131	0.849399	0	0.849462	163.782	0	0	5533	0	0	0.630833	0.78358	4
CRe5bd559af-3815	0.383706	2	2	10	2100	509.186	42	8609	0.889857	85.5132	0.782565	1.12378	453.103	4.09952	0.673362	240	1.33898	262.25	152.201	2.03603	11001	881.688	5.79294	0.788057	0.417263	6
CRe5bd559af-43891	0.68445	3	1	0	2265	359.262	8	7726	0.955744	10	0.948092	1.04631	343.362	3.41104	0.868577	80	0.875	203.924	55.9464	1.25	8149	71.1161	1.27115	0.681003	0.752215	3
CRe5bd559af-44055	0.733059	3	1	7	1821	485.044	43	8138	0.887619	92.8284	0.773795	1.12661	430.534	4.46897	0.712995	80	0.591195	176.681	78.4092	2.1588	10517	1199.36	15.2962	0.760331	0.434676	6
CRe5bd559af-46179	0.735267	3	1	0	1938	425.831	47	7131	0.912277	47	0.830925	1.09616	388.475	3.67957	0.714614	80	0.959016	181.995	99.6243	1	8582	279.49	2.80544	0.720576	0.494182	4
CRe5bd559af-47550	0.825843	0		0	1343	260.836	0	4564	0.990087	0	0.976048	1.01001	258.25	3.39836	0.881058	0	1.33333	142.953	0	0	4676	0	0	0.584755	0.842989	3
CRe5bd559af-50528	0.824125	3	3	5	1657	748.139	87	8425	0.731743	132.236	0.461088	1.3666	547.446	5.08449	0.76615	160	0.951515	158.953	156.78	1.51995	18272	15219.2	97.0734	0.857115	0.189154	6
CRe5bd559af-53663	0.303801	2	2	8	2666	953.803	98	13801	0.765212	151.65	0.453965	1.30683	729.862	5.17667	0.71716	160	1.06696	332.078	188.404	1.54745	30401	6412.8	34.0375	0.916985	0.190635	7
CRe5bd559af-54393	0.375197	5	5	9	2241	690.624	85	10460	0.871781	81.4142	0.655512	1.14708	602.073	4.66756	0.553175	280	0.525862	273.966	232.243	0.957814	15957	1193.18	5.13764	0.82912	0.275586	6
CRe5bd559af-55341	0.678943	4	1.33333	11	2403	946.916	157	11106	0.648648	196.891	0.466717	1.54167	614.215	4.62172	0.792634	120	0.972826	210.894	192.354	1.25408	23796	9361.46	48.6679	0.926615	0.155648	8
CRe5bd559af-55385	0.814772	0		0	1600	297.664	18	5443	0.969048	7	0.958275	1.03194	288.451	3.40187	0.857857	0	0.869565	157.089	86.5332	0.388889	5680	97.5019	1.12676	0.644005	0.771961	2
CRe5bd559af-57336	0.579729	1	1	0	1156	345.019	25	4315	0.877323	43	0.840312	1.13983	302.693	3.7327	0.704278	80	2	158.296	102.176	1.72	5135	192.425	1.88326	0.810889	0.455516	5
CRe5bd559af-57725	0.828564	11	5.5	70	1674	3164.68	383	46578	0.713493	1339.53	0.337975	1.40156	2257.98	27.8244	0.339677	760	0.213	159.338	505.098	3.49748	137815	103207	204.331	1.132	0.0584426	29
CRe5bd559af-60083	0.821282	1	1	0	1584	286.978	2	5468	0.978247	1	0.978	1.02224	280.735	3.45202	0.891469	40	0.793814	155.681	2.23607	0.5	5591	2.41421	1.07967	0.633347	0.834338	4
CRe5bd559af-62609	0.790069	1	1	0	1257	272.35	9	4490	0.953266	19	0.959812	1.04902	259.622	3.572	0.872139	80	0.9625	141.397	48.3735	2.11111	4678	92.2872	1.9078	0.590603	0.760677	3
CRe5bd559af-65337	0.805154	3	1.5	3	1522	474.316	55	7655	0.827543	49.2361	0.830981	1.2084	392.517	5.02957	0.751359	120	1.03306	154.125	112.401	0.895201	9212	496.974	4.42144	0.753875	0.427582	4
CRe5bd559af-68581	0.690979	1	1	4	1467	369.789	32	5793	0.900566	47.2361	0.86579	1.11041	333.019	3.94888	0.758162	80	0.674797	163.338	105.19	1.47613	6691	278.275	2.64544	0.692975	0.53236	3
CRe5bd559af-74442	0.256689	3	1	0	2208	563.37	41	7510	0.735781	65	0.762204	1.3591	414.517	3.40127	0.7206	80	0.636943	328.777	108.467	1.58537	9853	1049.91	9.6796	0.803808	0.297347	5
CRe5bd559af-74799	0.755017	2	1	4	1783	675.796	93	8281	0.709787	116.236	0.615185	1.40887	479.671	4.64442	0.735191	80	1.46721	172.267	170.766	1.24985	13461	1602.07	9.38168	0.826074	0.227856	6
CRe5bd559af-75033	0.719537	1	1	0	2526	406.032	27	8223	0.941139	31	0.931363	1.06254	382.132	3.25534	0.759792	80	0.657343	210.037	128.752	1.14815	8829	333.021	2.58653	0.708834	0.626788	4
CRe9104cb4d-104530	0.437023	2	1	4	3065	454.617	35	8658	0.84886	42.2361	0.877204	1.17805	385.907	2.8248	0.832842	80	1.26	296.871	107.28	1.20674	9870	272.415	2.53929	0.756355	0.526424	6
CRe9104cb4d-108583	0.579085	3	3	12	2471	835.318	124	12403	0.784915	192.7	0.695586	1.27402	655.654	5.01943	0.521238	200	0.604	231.563	222.913	1.55403	17831	5006.14	22.4579	0.881544	0.223374	11
CRe9104cb4d-109643	0.646017	9	9	13	1443	640.476	56	7193	0.698522	152.733	0.674702	1.43159	447.387	4.98475	0.669332	240	1.05147	167.539	150.748	2.72738	10661	1115.77	7.40157	0.818809	0.22035	7
CRe9104cb4d-112237	0.581646	3	1.5	0	3629	479.63	41	10536	0.879912	38	0.884858	1.13648	422.032	2.90328	0.840083	120	0.918519	280.007	107.229	0.926829	11907	304.462	2.83937	0.747685	0.575538	4
CRe9104cb4d-113270	0.757701	7	7	9	1649	660.281	118	7911	0.758377	121.071	0.561422	1.31861	500.742	4.79745	0.706193	120	0.874251	165.374	148.142	1.02603	14091	4337.13	29.2769	0.829741	0.228025	8
CRe9104cb4d-125163	0.506752	1	1	0	1717	348.919	27	5799	0.967575	7	0.938046	1.03351	337.605	3.3774	0.681586	160	0.873874	206.344	123.762	0.259259	6182	126.093	1.01884	0.673591	0.598569	2
CRe9104cb4d-14088	0.526156	6	6	21	2313	840.465	79	11187	0.771905	293.72	0.615584	1.2955	648.759	4.83658	0.542587	200	0.358696	235.037	87.2067	3.71798	18173	10072.7	115.504	0.879713	0.199014	10
CRe9104cb4d-15521	0.849697	2	1	0	1698	332.534	26	5951	0.940585	27	0.918081	1.06317	312.777	3.50471	0.832626	80	0.82243	158.468	36.0555	1.03846	6482	113.302	3.14245	0.846715	0.676282	3
CRe9104cb4d-18617	0.576175	4	1	15	1763	1036.87	139	11820	0.749597	245.936	0.478601	1.33405	777.238	6.70448	0.513744	80	0.267692	196.089	79.8499	1.76932	24697	30143.5	377.503	0.911616	0.138158	9
CRe9104cb4d-21422	0.69898	6	2	18	1539	512.357	68	7205	0.786172	125.537	0.800645	1.27199	402.801	4.68161	0.696984	120	1.57	166.338	155.955	1.84613	8999	1338.96	8.58554	0.767017	0.344904	8
CRe9104cb4d-21431	0.877857	1	1	0	1458	365.12	27	5779	0.923588	20	0.848605	1.08273	337.22	3.96365	0.75254	80	0.906542	144.468	52.8394	0.740741	6810	93.5697	1.77083	0.676744	0.544743	3
CRe9104cb4d-21457	0.723208	0		0	1401	264.25	0	4404	0.983945	0	0.962413	1.01632	260.007	3.14347	0.8506	0	0.987654	156.024	0	0	4576	0	0	0.616146	0.792552	2
CRe9104cb4d-21650	0.586782	4	1.33333	8	1961	898.146	128	12279	0.712417	202.042	0.470875	1.40367	639.855	6.2616	0.800395	200	0.897561	204.93	176.264	1.57845	26077	8111.41	46.0185	0.906051	0.191284	7
CRe9104cb4d-23354	0.724507	4	1	16	1561	972.087	115	14279	0.754841	286.783	0.612938	1.32478	733.772	9.14734	0.543713	80	0.374194	164.545	152.109	2.49376	23296	10808.3	71.0565	0.921962	0.189888	9
CRe9104cb4d-23652	0.636579	0		0	1265	255.765	4	3771	0.959953	6	0.930652	1.04172	245.522	2.98103	0.844693	0	0.876543	158.024	26.1725	1.5	4052	37.8305	1.44543	0.595368	0.724412	4
CRe9104cb4d-26985	0.643003	3	1	6	1860	876.891	87	11871	0.802643	192.65	0.516041	1.24588	703.831	6.38226	0.583549	80	2.15625	190.658	259.347	2.21437	23004	1238.57	4.77573	0.883839	0.194002	5
CRe9104cb4d-31595	0.441135	5	2.5	4	3367	636.926	34	9862	0.700761	101.414	0.765862	1.42702	446.333	2.92902	0.812281	120	0.732026	309.7	110.055	2.98277	12877	680.021	6.17894	0.823966	0.30549	6
CRe9104cb4d-32286	0.582046	2	2	9	2070	689.618	83	8996	0.770467	120.083	0.600173	1.29791	531.328	4.34589	0.667202	80	0.906977	211.403	173.404	1.44678	14989	3007.31	17.3428	0.824572	0.237707	8
CRe9104cb4d-33410	0.280653	3	3	4	2413	814.891	106	11719	0.801047	85.1231	0.633288	1.24837	652.767	4.85661	0.545737	80	0.720339	328.7	204.414	0.803048	18505	2080.24	10.1766	0.881958	0.221769	5
CRe9104cb4d-34425	0.725676	1	1	0	1819	576.014	46	8824	0.869063	98	0.686052	1.15066	500.593	4.85102	0.644984	80	2.46914	177.48	183.788	2.13043	12862	235.306	1.28031	0.777714	0.334202	5
CRe9104cb4d-3859	0.506001	3	1.5	10	1910	560.642	63	7932	0.833708	119.485	0.671464	1.19946	467.411	4.15288	0.679472	200	1.01316	217.794	149.272	1.89659	11813	937.733	6.28206	0.801475	0.317119	7
CRe9104cb4d-42444	0.38847	10	5	17	1283	1069.38	182	12689	0.670355	270.164	0.519871	1.49175	716.867	9.8901	0.596849	80	0.772358	203.723	253.852	1.48441	24408	9692.81	38.1829	1.18888	0.139434	11
CRe9104cb4d-45153	0.44095	2	2	8	958	579.713	70	6035	0.866216	96.5373	0.503084	1.15445	502.156	6.29958	0.597817	200	1.57377	165.231	162.607	1.3791	11996	567.445	3.48968	0.914083	0.225664	6
CRe9104cb4d-45675	0.368528	1	1	4	1839	455.931	40	8096	0.845441	42.4142	0.866346	1.18281	385.463	4.40239	0.790358	80	0.635714	250.415	76.6877	1.06036	9345	1736.22	22.6402	0.734042	0.48942	5
CRe9104cb4d-45919	0.74535	3	1	3	2033	462.316	47	7564	0.876464	73.2361	0.794288	1.14095	405.203	3.72061	0.72885	80	1.23214	185.137	127.769	1.55821	9523	1149.7	8.99827	0.741485	0.444717	6
CRe9104cb4d-46306	0.663544	2	1	3	2042	394.475	46	6734	0.907659	36	0.883263	1.10174	358.049	3.29775	0.747323	80	1.23958	196.652	100.439	0.782609	7624	384.776	3.83094	0.697849	0.543806	6
CRe9104cb4d-46441	0.657552	3	3	0	2284	386.718	20	7540	0.935062	28	0.924359	1.06945	361.605	3.30123	0.783919	120	0.617647	208.924	70.0071	1.4	8157	254.287	3.63231	0.698565	0.633567	3
CRe9104cb4d-46499	0.806585	3	1.5	1	2113	528.985	53	7882	0.811339	85	0.744357	1.23253	429.186	3.73024	0.722394	120	1.53704	181.439	158.71	1.60377	10589	320.673	2.02049	0.78379	0.353965	4
CRe9104cb4d-48417	0.728405	2	1	7	2247	797.678	134	10680	0.775292	121.236	0.476807	1.28984	618.434	4.753	0.735957	80	1.04094	196.888	168.668	0.904747	22399	10692.2	63.392	0.888911	0.210924	6
CRe9104cb4d-49781	0.632584	5	1.66667	14	289	568.364	93	3805	0.562856	122.65	0.60282	1.77665	319.907	13.1661	0.775051	80	0.820755	75.7696	87.2067	1.31882	6312	4994.91	57.2767	1.10759	0.148017	10
CRe9104cb4d-50061	0.69922	3	3	4	1895	548.742	86	7854	0.780099	79.2361	0.704268	1.28189	428.073	4.14459	0.764763	120	0.679245	184.545	112.872	0.92135	11152	3575.81	31.6803	0.801903	0.327766	6
CRe9104cb4d-50913	0.637472	1	1	3	1696	354.635	11	5752	0.921612	33.1623	0.877364	1.08505	326.836	3.39151	0.771241	80	0.772727	182.847	24.4131	3.01475	6556	116.269	4.76257	0.669514	0.574734	3
CRe9104cb4d-51830	0.595505	7	3.5	51	3686	2167.88	192	40757	0.737065	1494.92	0.334444	1.35673	1597.87	11.0572	0.5998	400	0.96603	278.894	610.381	7.78602	121865	34305.9	56.204	1.28832	0.108979	19
CRe9104cb4d-51975	0.363013	2	1	4	2034	593.364	58	7110	0.829604	87.4142	0.607692	1.20539	492.257	3.49558	0.606753	80	1.62393	265.35	192.595	1.50714	11700	360.885	1.8738	0.791208	0.253769	5
CRe9104cb4d-53610	0.782712	0		0	1729	302.149	0	5975	0.979672	0	0.973286	1.02075	296.007	3.45575	0.880447	0	0.945652	166.61	0	0	6139	0	0	0.650934	0.822441	2
CRe9104cb4d-55010	0.52906	1	1	3	2014	654.098	78	9139	0.864875	94	0.652273	1.15624	565.713	4.53774	0.550157	40	0.586364	218.717	230.326	1.20513	14011	2451.63	10.6442	0.82309	0.268425	4
CRe9104cb4d-55532	0.462778	2	1	0	2315	414.96	38	7505	0.909736	36	0.872674	1.09922	377.505	3.2419	0.75834	80	1.37113	250.723	111.803	0.947368	8600	212.604	1.90159	0.709591	0.547706	5
CRe9104cb4d-55962	0.737654	1	1	5	1739	372.09	28	6260	0.920073	33.5765	0.905409	1.08687	342.35	3.59977	0.741307	120	0.932692	172.119	104.35	1.19916	6914	247.423	2.37108	0.67273	0.568182	3
CRe9104cb4d-56097	0.876286	1	1	4	1586	325.806	7	5346	0.897005	63.0185	0.917768	1.11482	292.25	3.37074	0.857033	80	0.695238	150.811	16.4924	9.00264	5825	71.5038	4.33555	0.65627	0.632878	5
CRe9104cb4d-56188	0.732946	2	1	4	1564	322.434	15	5901	0.956268	45.2361	0.93267	1.04573	308.333	3.77302	0.836311	80	1.17778	163.752	97.8673	3.01574	6327	145.092	1.48254	0.670218	0.713272	5
CRe9104cb4d-58207	0.31686	3	1	11	1097	863.377	124	7677	0.683544	170.05	0.455987	1.46296	590.156	6.99818	0.607456	40	0.704762	208.581	216.206	1.37137	16836	4891.68	22.6251	1.05794	0.12942	11
CRe9104cb4d-58812	0.846249	1	1	4	1569	416.576	24	6500	0.855045	56.2361	0.855488	1.16953	356.191	4.14277	0.752564	120	0.972727	152.64	58	2.34317	7598	336.268	5.79772	0.704072	0.47069	4
CRe9104cb4d-63337	0.527983	8	2.66667	14	1848	861.519	113	11293	0.718199	206.952	0.630049	1.39237	618.742	6.11093	0.588336	320	0.506073	209.723	115.004	1.83143	17924	4996.73	43.4482	0.884052	0.191201	9
CRe9104cb4d-68647	0.363539	2	2	3	2903	652.181	45	10239	0.76591	92	0.723246	1.30564	499.512	3.52704	0.713	240	0.767956	316.777	111.364	2.04444	14157	450.527	4.04553	0.848864	0.302504	5
CRe9104cb4d-70040	0.667746	2	1	3	1770	471.387	49	7654	0.89757	78.0499	0.802811	1.11412	423.103	4.32429	0.669258	80	0.694805	182.51	125.897	1.59285	9534	355.252	2.82178	0.744916	0.432856	4
CRe9104cb4d-70649	0.689765	6	2	7	1967	784.08	105	10802	0.792641	186.485	0.622665	1.2616	621.495	5.49161	0.564397	160	1.1129	189.303	236.58	1.77605	17348	2183.66	9.23014	0.848705	0.220797	7
CRe9104cb4d-71424	0.383244	2	1	4	2397	592.843	50	9839	0.844336	63.1231	0.672384	1.18436	500.558	4.10471	0.733895	120	1.32824	280.35	155.563	1.26246	14633	1439.62	9.25425	0.799122	0.351789	4
CRe9104cb4d-74919	0.647711	0		0	2169	331.019	0	6505	0.971864	0	0.968582	1.02895	321.706	2.99908	0.815461	0	0.885714	205.137	0	0	6716	0	0	0.65258	0.74602	2
CRe9104cb4d-74936	0.845089	1	1	3	1003	926.59	92	15159	0.885504	206.414	0.611694	1.1293	820.5	15.1137	0.462583	40	0.404762	122.125	265.707	2.24363	24782	4147.02	15.6075	0.880694	0.221873	4
CRe9104cb4d-75238	0.26183	5	5	11	1334	1081.64	128	10019	0.621553	251.513	0.398592	1.60887	672.299	7.51049	0.698846	200	0.647541	253.03	200.122	1.96495	25136	9129.87	45.6214	1.09125	0.107613	8
CRe9104cb4d-76643	0.69689	1	1	9	2020	764.323	105	10421	0.79685	111.414	0.59254	1.25494	609.051	5.15891	0.595792	80	0.884058	190.853	222.407	1.06109	17587	1550.66	6.97217	0.84755	0.224164	6
CRe9104cb4d-82411	0.842093	0		0	909	206.894	2	2868	0.979494	2	0.973193	1.02094	202.652	3.15512	0.901756	0	1.04918	116.468	3.16228	1	2947	3.41421	1.07967	0.533647	0.84196	3
CRe9104cb4d-83880	0.340623	6	6	62	2326	2111.33	371	20446	0.544517	589.342	0.256023	1.83649	1149.65	8.7902	0.759285	120	0.900293	292.936	290.062	1.58852	79860	56513.9	194.834	1.08737	0.0576377	29
CRe9104cb4d-8617	0.62603	3	3	4	2536	577.026	58	8874	0.847728	106.236	0.725771	1.17962	489.161	3.49921	0.642133	160	0.502618	225.622	118.106	1.83166	12227	7617	64.493	0.794123	0.334917	6
CRe9104cb4d-8695	0.668886	2	1	4	1920	772.992	95	10363	0.757224	159.414	0.62974	1.32061	585.328	5.3974	0.603581	80	0.731707	189.924	212.702	1.67804	16456	6237.75	29.3263	0.857377	0.217944	5
CRe9104cb4d-88086	0.752787	3	1.5	12	1810	736.365	96	9372	0.703692	151.329	0.666193	1.42108	518.174	5.1779	0.658403	120	0.435185	173.823	73.8241	1.57634	14068	6231.49	84.41	0.850726	0.217198	9
CRe9104cb4d-88727	0.74365	4	2	7	1431	539.671	61	6568	0.749112	125.828	0.739223	1.33491	404.274	4.5898	0.683149	120	0.755245	155.504	119.097	2.06276	8885	2430.84	20.4107	0.780006	0.28339	6
CRe9104cb4d-9147	0.70529	1	1	0	1712	317.362	22	5594	0.945445	15	0.917952	1.0577	300.049	3.26752	0.850606	80	0.805825	174.652	66.7308	0.681818	6094	149.168	2.23536	0.65342	0.697945	3
CReb94709e8-10982	0.475282	1	1	8	1868	804.063	98	13614	0.774442	143.65	0.61148	1.29125	622.701	7.28801	0.72153	120	0.724299	222.238	140.218	1.46582	22264	6542.78	46.6616	0.864049	0.264616	5
CReb94709e8-12080	0.694781	0		0	1827	297.078	10	5405	0.970959	6	0.959865	1.02991	288.451	2.9584	0.850456	0	0.669903	181.782	17.4929	0.6	5631	18.7279	1.0706	0.611754	0.769598	3
CReb94709e8-14221	0.886304	1	1	0	1846	339.019	18	6842	0.962037	9	0.955453	1.03946	326.149	3.70639	0.845962	80	1.26437	161.782	28.8444	0.5	7161	34.4493	1.19431	0.678891	0.748073	3
CReb94709e8-1471	0.573617	2	2	0	1575	463.487	24	6783	0.868542	44	0.751912	1.15135	402.558	4.30667	0.699531	200	0.706667	185.752	44.7772	1.83333	9021	239.249	5.3431	0.74488	0.396786	3
CReb94709e8-18006	0.414764	1	1	0	3216	431.931	10	8230	0.950888	20	0.90889	1.05165	410.718	2.55908	0.674545	80	0.619355	312.149	127.883	2	9055	208.399	1.62961	0.731019	0.554346	3
CReb94709e8-18192	0.36052	2	2	7	1661	689.21	74	8207	0.811962	151.45	0.634775	1.23159	559.612	4.941	0.5188	160	0.513043	240.616	244.499	2.04662	12929	2132.51	8.72194	0.837462	0.217116	7
CReb94709e8-21310	0.620074	0		0	1322	276.149	15	4227	0.96503	17	0.912368	1.03624	266.492	3.19743	0.81979	0	0.97619	163.681	54.4243	1.13333	4633	97.5301	1.79203	0.616097	0.696553	3
CReb94709e8-21772	0.701405	1	1	0	2020	381.789	29	6972	0.926552	40	0.872045	1.07927	353.747	3.45149	0.802864	40	0.825	190.238	88.0909	1.37931	7995	205.709	2.33519	0.692326	0.601064	4
CReb94709e8-22666	0.802251	1	1	0	1668	311.078	18	6056	0.971486	15	0.956261	1.02935	302.208	3.6307	0.871379	80	1	161.64	53.2353	0.833333	6333	80.3258	1.50888	0.637676	0.786424	3
CReb94709e8-22824	0.803956	2	1	0	1809	308.836	28	5726	0.951391	13	0.948013	1.05109	293.823	3.16528	0.879173	80	1.17949	168.154	41.7852	0.464286	6040	1030.39	24.6593	0.631539	0.754409	5
CReb94709e8-23379	0.633695	1	1	0	1600	350.676	33	5424	0.909657	20	0.863832	1.09932	318.995	3.39	0.775412	80	0.733333	178.125	99.6444	0.606061	6279	170.071	1.70678	0.665777	0.554264	4
CReb94709e8-24367	0.746807	1	1	5	1332	544.985	63	6117	0.808049	73.4142	0.615083	1.23755	440.375	4.59234	0.644421	80	0.561404	149.711	96.5194	1.1653	9945	551.659	5.71552	0.780752	0.258809	6
CReb94709e8-24597	0.81001	1	1	0	1711	379.789	29	6604	0.913716	42	0.883242	1.09443	347.019	3.85973	0.780243	80	0.745902	162.924	120.768	1.44828	7477	139.218	1.15277	0.691882	0.57535	3
CReb94709e8-27954	0.341924	3	3	6	1888	710.725	93	9663	0.795307	109.414	0.587881	1.25738	565.245	5.11811	0.646486	160	1.00599	263.415	179.446	1.1765	16437	1785.08	9.94769	0.835148	0.240391	9
CReb94709e8-28280	0.71634	4	1	15	1989	782.063	115	10451	0.799074	190.227	0.591354	1.25145	624.926	5.2544	0.568673	80	0.525896	186.794	170.59	1.65415	17673	2592.13	15.1951	0.862476	0.214726	8
CReb94709e8-28317	0.426475	4	1.33333	31	1792	1690.7	243	16721	0.677666	459.474	0.36743	1.47565	1145.73	9.33092	0.435645	160	0.256513	229.788	296.233	1.89084	45508	57363.2	193.642	0.996289	0.0735088	13
CReb94709e8-28358	0.539679	3	3	8	2515	543.286	32	8844	0.843784	113.204	0.796757	1.18514	458.416	3.5165	0.663763	120	0.789809	241.995	178.216	3.53762	11100	1336.87	7.50141	0.782993	0.376531	5
CReb94709e8-29243	0.843699	1	1	3	1380	340.333	14	5445	0.924908	45.2361	0.895412	1.08119	314.777	3.94565	0.771223	80	0.765766	143.368	69.527	3.23115	6081	342.336	4.92378	0.661062	0.590744	5
CReb94709e8-30079	0.728509	1	1	4	1384	279.22	9	4540	0.963317	28.2361	0.950984	1.03808	268.978	3.28035	0.829201	40	1.16667	154.51	57.4543	3.13734	4774	140.999	2.45411	0.635238	0.731765	5
CReb94709e8-30779	0.320308	5	5	50	1790	2645.34	409	28592	0.612593	752.648	0.226076	1.63241	1620.51	15.9732	0.605195	120	0.738318	265.001	384.596	1.84021	126471	90095.9	234.261	1.07726	0.0513443	19
CReb94709e8-31228	0.755522	4	1	4	1865	429.789	65	7117	0.865655	59.4142	0.84026	1.1552	372.049	3.81609	0.768942	80	1.52273	176.125	121.149	0.914065	8470	1484.85	12.2564	0.721677	0.484168	6
CReb94709e8-31856	0.380401	1	1	0	2190	402.86	8	7032	0.938516	9	0.887879	1.06551	378.09	3.21096	0.696216	120	1.34694	268.972	123.434	1.125	7920	127.762	1.03506	0.697698	0.544478	3
CReb94709e8-34371	0.737398	2	1	0	1731	336.676	34	5853	0.933389	20	0.934387	1.07136	314.25	3.38128	0.797098	80	1.07692	171.752	110.259	0.588235	6264	149.317	1.35424	0.666888	0.648879	5
CReb94709e8-35182	0.735815	5	1	8	1866	507.328	75	8039	0.828127	87.5132	0.749348	1.20754	420.132	4.30815	0.76376	80	0.924812	178.516	127.534	1.16684	10728	1113.73	8.73278	0.771272	0.392495	6
CReb94709e8-3533	0.679845	0		0	1264	264.25	4	4253	0.970644	16	0.945742	1.03024	256.492	3.36472	0.858981	0	0.850575	152.853	42.2019	4	4497	77.5611	1.83786	0.603786	0.765378	3
CReb94709e8-35384	0.641693	3	1.5	14	1220	550.6	65	6302	0.731051	104.813	0.642209	1.36789	402.517	5.16557	0.761103	120	0.719178	154.569	87.0919	1.6125	9813	2658.84	30.5292	0.790982	0.261226	7
CReb94709e8-37705	0.732055	7	2.33333	10	1655	807.034	101	9105	0.661597	180.236	0.561275	1.51149	533.931	5.50151	0.715062	120	1.57724	168.551	205.275	1.78452	16222	3142.38	15.3081	0.889996	0.175674	8
CReb94709e8-37974	0.584639	1	1	0	1174	358.09	40	4643	0.880678	46	0.8297	1.13549	315.362	3.95486	0.707078	40	0.689655	158.853	92.6984	1.15	5596	1708	18.4253	0.671667	0.455012	4
CReb94709e8-41403	0.762544	8	2	17	1593	672.624	110	7825	0.682281	148.314	0.652355	1.46567	458.919	4.91212	0.715712	120	0.843537	162.024	148.273	1.34831	11995	6807.69	45.9131	0.838198	0.217345	9
CReb94709e8-46076	0.827986	2	1	0	1178	274.836	9	4132	0.925981	18	0.92191	1.07994	254.492	3.50764	0.869625	80	0.860465	133.711	12.7279	2	4482	97.1661	7.63409	0.605185	0.687423	3
CReb94709e8-4701	0.659903	3	1	0	2134	395.588	34	7716	0.92334	32	0.907124	1.08303	365.262	3.61575	0.801173	80	0.715385	201.587	72.0625	0.941176	8506	992.298	13.77	0.725161	0.619607	4
CReb94709e8-4950	0.294691	3	3	17	841	850.164	108	7270	0.754754	229.33	0.492447	1.32494	641.664	8.64447	0.450577	80	0.256228	189.374	181.24	2.12342	14763	10811.1	59.6506	0.999464	0.126398	10
CReb94709e8-52598	0.572142	5	1	0	1392	396.505	52	5126	0.818951	44	0.73239	1.22107	324.718	3.68247	0.83413	80	1.03922	174.853	81.8841	0.846154	6999	591.929	7.22886	0.700614	0.409725	5
CReb94709e8-5290	0.683334	2	1	1	3617	511.914	55	12095	0.916926	47	0.912968	1.0906	469.387	3.34393	0.755611	80	1.23077	257.907	136.528	0.854545	13248	1673.84	12.26	0.780027	0.579992	8
CReb94709e8-5572	0.372697	3	1.5	10	915	656.884	74	6885	0.826163	166.991	0.573989	1.21042	542.693	7.52459	0.511801	160	0.339286	175.646	68.469	2.25663	11995	4455.98	65.0803	0.804808	0.20051	10
CReb94709e8-56061	0.718744	3	3	4	1841	516.014	40	8861	0.900672	69.2361	0.733466	1.11028	464.759	4.81315	0.70284	200	0.715152	179.409	55.7136	1.7309	12081	1379.89	24.7677	0.782408	0.418186	4
CReb94709e8-57043	0.429901	4	1	0	1430	409.831	25	5762	0.799613	34	0.847976	1.25061	327.706	4.02937	0.795118	80	1.5125	204.451	80.7217	1.36	6795	185.339	2.29602	0.727208	0.431097	5
CReb94709e8-57589	0.672372	2	1	3	1267	612.198	66	8370	0.809386	109	0.635294	1.2355	495.505	6.60616	0.674319	80	0.690058	153.882	98.4124	1.65152	13175	1239.34	12.5934	0.786215	0.280641	4
CReb94709e8-58836	0.268615	2	2	8	3213	939.276	96	13927	0.677169	149.828	0.662686	1.47674	636.049	4.33458	0.652798	120	0.444898	387.7	221.847	1.56071	21016	5520.2	24.883	0.909476	0.198372	7
CReb94709e8-60036	0.214125	4	4	7	2164	987.987	121	10872	0.602897	171.414	0.502194	1.65866	595.654	5.02403	0.76676	160	1.2622	356.369	194.25	1.41665	21649	5788.17	29.7976	0.919125	0.139964	10
CReb94709e8-60616	0.889329	0		0	1168	249.522	0	4147	0.974009	0	0.978297	1.02668	243.037	3.55051	0.901841	0	1.06944	128.468	0	0	4239	0	0	0.600741	0.837002	2
CReb94709e8-64881	0.777794	1	1	0	1709	311.362	7	5741	0.966002	20	0.961964	1.03519	300.777	3.35927	0.828992	80	0.702703	166.167	75.4255	2.85714	5968	153.483	2.0349	0.655012	0.744157	2
CReb94709e8-67767	0.679518	2	1	0	2086	347.99	22	7174	0.958663	14	0.945191	1.04312	333.605	3.43912	0.857011	80	1.12371	196.409	67.082	0.636364	7590	178.953	2.66767	0.679181	0.744454	4
CReb94709e8-72887	0.698443	4	1	9	1456	580.825	84	7151	0.71217	119.099	0.696097	1.40416	413.647	4.9114	0.75448	80	0.588608	161.853	78.0577	1.41785	10273	7818.71	100.166	0.788645	0.26637	8
CReb94709e8-76419	0.731388	1	1	0	1552	287.421	6	4984	0.964713	13	0.954058	1.03658	277.279	3.21134	0.853844	40	0.721649	163.296	16.4924	2.16667	5224	39.288	2.38219	0.61813	0.758141	3
CReb94709e8-80386	0.462363	6	3	4	1716	372.576	32	5860	0.90998	28.1231	0.851744	1.09892	339.037	3.41492	0.752151	120	1.69863	215.959	114.935	0.878847	6880	597.896	5.20204	0.679042	0.530492	5
CReb94709e8-81885	0.435973	3	3	3	2656	500.174	42	8520	0.901157	43	0.841149	1.10968	450.735	3.20783	0.626518	160	0.392473	276.687	45.31	1.02381	10129	1382.95	30.5219	0.734869	0.427965	3
CReb94709e8-87839	0.848764	1	1	4	1306	300.291	16	4651	0.91718	23.1231	0.914112	1.0903	275.421	3.56126	0.842872	80	0.877778	139.054	30.5287	1.44519	5088	167.407	5.48361	0.642567	0.648142	4
CReb94709e8-89178	0.718508	0		0	1841	319.12	2	6002	0.947136	1	0.961089	1.05581	302.25	3.26018	0.859034	0	0.967742	179.439	2.23607	0.5	6245	2.41421	1.07967	0.645138	0.740625	3
CReb94709e8-9316	0.301036	1	1	3	1819	433.446	19	6335	0.870611	24	0.81114	1.14862	377.362	3.48268	0.689197	80	0.609929	275.557	51.264	1.26316	7810	312.575	6.09737	0.738768	0.423728	4

## Sheet: C2
Name	Soma Circularity	Branching Index	Ramification Index	Number of Branching Points	Soma Area	Cell Perimeter	Number of Branches	Cell Area	Cell Convexity	Skeleton Length	Cell Solidity	Cell Roughness	Convex Hull Perimeter	Soma Ratio	Convex Hull Circularity	Dendritic Maximum	Convex Hull Span Ratio	Soma Perimeter	Euclidean Distance	Mean Branch Length	Convex Hull Area	Path Distance	Tortuosity	Fractal Dimension	Cell Circularity	Number of Terminal Points
CR0d3e7112b-10235	0.822878	4	1.33333	5	1787	516.701	60	8215	0.815017	75.1231	0.78365	1.22697	421.12	4.59709	0.742821	160	0.653333	165.196	133.843	1.25205	10483	2049.29	15.3112	0.784303	0.386669	6
CR0d3e7112b-108382	0.447493	3	1	4	2540	527.671	83	8892	0.813582	56.4142	0.768406	1.22913	429.304	3.50079	0.789022	80	0.64557	267.072	102.46	0.679689	11572	2799.41	27.3221	0.77285	0.401312	7
CR0d3e7112b-109044	0.293798	2	2	7	3224	645.495	46	12134	0.830484	80.2361	0.726979	1.20412	536.073	3.76365	0.729868	120	1.30935	371.345	185.809	1.74426	16691	508.932	2.739	0.845953	0.365956	7
CR0d3e7112b-109925	0.684249	7	1	24	1853	1070.77	225	10368	0.558756	227.043	0.50841	1.78969	598.299	5.59525	0.715904	80	0.697674	184.474	167.586	1.00908	20393	17635	105.23	0.953233	0.113635	15
CR0d3e7112b-11516	0.431123	7	2.33333	19	1567	1375.07	181	15972	0.727539	395.169	0.314063	1.3745	1000.41	10.1927	0.638547	160	0.925697	213.717	297.123	2.18325	50856	8140.26	27.3969	0.99415	0.106151	11
CR0d3e7112b-115702	0.323436	2	2	3	2444	588.784	34	9078	0.867411	51.4142	0.727987	1.15286	510.718	3.7144	0.600778	240	2.10309	308.149	189.447	1.51218	12470	377.968	1.99512	0.793399	0.32907	4
CR0d3e7112b-119152	0.702163	1	1	0	2522	357.161	13	7484	0.941683	3	0.961459	1.06193	336.333	2.96749	0.864716	120	1.12121	212.451	17.6918	0.230769	7784	23.3623	1.32052	0.677354	0.737249	4
CR0d3e7112b-11981	0.505131	2	1	0	2745	420.759	13	8146	0.936337	40	0.886591	1.06799	393.973	2.96758	0.743873	80	1.04878	261.321	118.229	3.07692	9188	213.04	1.80193	0.726336	0.578211	3
CR0d3e7112b-119848	0.562529	3	3	7	2636	919.318	118	15738	0.854896	224.414	0.679152	1.16973	785.921	5.97041	0.471449	120	0.526814	242.664	303.046	1.90182	23173	8185.26	27.0099	0.873875	0.234007	8
CR0d3e7112b-123097	0.264837	2	2	0	2362	694.524	52	10044	0.802316	87	0.594566	1.24639	557.227	4.25233	0.683678	200	0.86413	334.777	135.831	1.67308	16893	995.746	7.33078	0.848149	0.261663	5
CR0d3e7112b-124719	0.744666	5	1	2	1669	613.553	116	8626	0.741026	132	0.663436	1.34948	454.659	5.16836	0.790403	80	0.879195	167.823	115.213	1.13793	13002	7168	62.2153	0.820025	0.287948	9
CR0d3e7112b-125233	0.459705	2	1	3	2303	664.323	45	10609	0.748222	115	0.668536	1.3365	497.061	4.6066	0.807124	120	1.344	250.907	138.975	2.55556	15869	2214.61	15.9354	0.836437	0.302083	6
CR0d3e7112b-12976	0.264008	1	1	4	2480	556.441	37	8573	0.864365	45.4142	0.784283	1.15692	480.968	3.45685	0.593797	120	1.07895	343.576	173.104	1.22741	10931	423.732	2.44785	0.778323	0.34794	6
CR0d3e7112b-134683	0.607709	5	2.5	0	1322	447.446	67	6005	0.776734	73	0.771454	1.28744	347.546	4.54236	0.809818	80	0.774194	165.338	84.7585	1.08955	7784	1871.64	22.082	0.881322	0.376914	7
CR0d3e7112b-137341	0.493957	1	1	0	2534	422.96	18	8716	0.973825	52	0.948732	1.02688	411.889	3.43962	0.680491	80	0.485207	253.901	47.8017	2.88889	9187	634.092	13.265	0.725115	0.612248	3
CR0d3e7112b-14980	0.547751	2	2	7	1776	627.654	59	8344	0.864611	155.078	0.662854	1.15659	542.676	4.6982	0.537137	120	0.464789	201.853	123.762	2.62844	12588	1162.4	9.39223	0.798602	0.266161	6
CR0d3e7112b-15092	0.511024	1	1	0	2458	499.286	26	8365	0.856315	52	0.785741	1.16779	427.546	3.40317	0.731864	80	1.13115	245.853	95.462	2	10646	350.686	3.67356	0.755323	0.421674	4
CR0d3e7112b-16408	0.481867	4	1	8	8393	838.632	162	26963	0.859315	90.6503	0.913814	1.16372	720.649	3.21256	0.713958	120	0.973913	467.843	258.786	0.55957	29506	3386.27	13.0852	0.872882	0.481765	9
CR0d3e7112b-2043	0.479758	1	1	0	2486	404.375	20	7097	0.900585	32	0.84933	1.11039	364.174	2.85479	0.791756	120	1.08036	255.179	59.1354	1.6	8356	164.237	2.7773	0.720102	0.545402	4
CR0d3e7112b-20467	0.386457	2	2	6	2372	770.323	96	11118	0.727063	149.828	0.668109	1.3754	560.073	4.68718	0.666653	120	1.64286	277.723	203.002	1.56071	16641	3581.33	17.6418	0.864386	0.235446	9
CR0d3e7112b-20691	0.259279	15	15	5	4867	909.519	104	13906	0.654655	137.414	0.621886	1.52752	595.421	2.8572	0.792597	120	1.36691	485.682	170.751	1.32129	22361	3671.44	21.5017	0.906539	0.211246	11
CR0d3e7112b-20730	0.434692	5	1	3	1255	697.696	81	6531	0.70586	155	0.492757	1.41671	492.475	5.20398	0.686733	80	1.36585	190.474	159	1.91358	13254	3331.62	20.9536	0.988507	0.1686	6
CR0d3e7112b-21236	0.749545	5	2.5	8	1773	602.198	87	9580	0.801133	122.472	0.739083	1.24823	482.441	5.40327	0.699832	120	0.86747	172.409	159.327	1.40773	12962	3673.59	23.057	0.798094	0.331968	8
CR0d3e7112b-21698	0.749296	1	1	0	1465	313.706	13	5271	0.938434	26	0.926525	1.06561	294.392	3.59795	0.824886	40	1.3038	156.746	75.2861	2	5689	99.8141	1.3258	0.64709	0.673067	4
CR0d3e7112b-22298	0.400442	21	10.5	35	1972	1574.33	264	20506	0.625771	400.129	0.384339	1.59803	985.169	10.3986	0.690805	360	1.95288	248.765	370.794	1.51564	53354	14195.9	38.285	1.00262	0.103968	16
CR0d3e7112b-22365	0.529482	14	7	13	1443	786.95	112	9600	0.756394	174.813	0.509095	1.32206	595.245	6.65281	0.668792	120	1.30263	185.06	203.421	1.56083	18857	4002.58	19.6764	0.84989	0.194799	8
CR0d3e7112b-22455	0.681805	3	1.5	0	3348	463.588	105	11228	0.918158	48	0.921083	1.08914	425.647	3.35364	0.845503	120	0.690789	248.409	93.9042	0.457143	12190	2450.49	26.0956	0.737531	0.65652	7
CR0d3e7112b-23551	0.701919	3	3	3	2272	611.411	121	9294	0.847136	59.4142	0.647666	1.18045	517.948	4.09067	0.672185	120	1.0625	201.681	192.852	0.491027	14350	4135.23	21.4425	0.82023	0.312425	6
CR0d3e7112b-26334	0.795099	1	1	4	1930	337.99	10	6837	0.953677	38.2361	0.961333	1.04857	322.333	3.54249	0.860185	80	1.25556	174.652	96.0052	3.82361	7112	157.296	1.63841	0.687986	0.752087	4
CR0d3e7112b-30645	0.630765	3	1	11	3132	706.968	89	12765	0.803594	112.453	0.737009	1.24441	568.115	4.07567	0.67435	120	0.605634	249.794	100.464	1.26351	17320	3778.96	37.6151	0.826728	0.320946	7
CR0d3e7112b-30847	0.638016	1	1	0	1650	348.818	16	6256	0.932468	18	0.908774	1.07242	325.262	3.79152	0.817681	80	1.41667	180.273	75.2861	1.125	6884	83.4427	1.10834	0.674246	0.646112	4
CR0d3e7112b-36678	0.258107	3	1.5	6	2165	833.134	122	9939	0.738179	151.65	0.606332	1.35469	615.002	4.59076	0.544614	80	2.70103	324.664	252.145	1.24304	16392	3179	12.6078	1.00212	0.179938	10
CR0d3e7112b-37563	0.753388	4	1.33333	14	1973	1063.89	181	16129	0.649798	203.886	0.608458	1.53894	691.311	8.17486	0.697012	160	0.516245	181.409	153.701	1.12644	26508	16110.9	104.82	0.934689	0.179072	7
CR0d3e7112b-38827	0.207509	6	1	4	2801	804.649	90	11145	0.749553	129.414	0.585531	1.33413	603.127	3.97894	0.65754	80	1.19048	411.854	231.683	1.43794	19034	7919.4	34.182	1.17678	0.21631	9
CR0d3e7112b-39941	0.356036	3	3	1	2100	558.742	40	7788	0.799177	89	0.777556	1.25129	446.534	3.70857	0.631241	120	2.3038	272.25	168.193	2.225	10016	1259.34	7.48747	0.796872	0.313482	6
CR0d3e7112b-40929	0.663377	2	2	3	1993	585.612	49	8575	0.737885	72.1231	0.726818	1.35522	432.115	4.30256	0.793999	160	0.826667	194.303	118.512	1.4719	11798	2060.13	17.3834	0.806104	0.314213	4
CR0d3e7112b-43442	0.625558	2	2	10	2073	685.352	86	11500	0.787021	115.671	0.710447	1.27061	539.387	5.54752	0.699158	120	0.616915	204.066	62.5859	1.34501	16187	3820.09	61.0376	0.82578	0.307666	6
CR0d3e7112b-44882	0.728022	4	1.33333	11	1987	754.122	123	11169	0.723585	197.439	0.677402	1.38201	545.671	5.62104	0.69585	120	0.795699	185.196	163.527	1.6052	16488	10538.8	64.447	0.864505	0.246798	9
CR0d3e7112b-44945	0.627872	4	1	0	2624	605.127	104	10388	0.77845	93	0.727298	1.2846	471.061	3.95884	0.808863	80	0.985816	229.167	132.22	0.894231	14283	1594.4	12.0587	0.813278	0.356491	6
CR0d3e7112b-45542	0.172746	4	1	0	4186	710.683	9	11105	0.832163	30	0.598814	1.20169	591.404	2.65289	0.666297	120	0.606635	551.824	37.855	3.33333	18545	97.5844	2.57785	0.822443	0.276297	3
CR0d3e7112b-46692	0.479671	2	1	8	2224	708.725	62	11347	0.756215	130.236	0.73591	1.32238	535.948	5.10207	0.67456	120	0.478261	241.38	170.309	2.10058	15419	1401.13	8.227	0.830583	0.28388	8
CR0d3e7112b-46719	0.598903	7	1.75	14	2705	712.08	91	11243	0.761394	219.522	0.698974	1.31338	542.174	4.15638	0.687629	200	0.829545	238.238	167.887	2.41233	16085	8097.38	48.2312	0.855068	0.278634	10
CR0d3e7112b-46743	0.570607	2	1	7	2030	569.612	76	8646	0.833362	71.2361	0.725457	1.19996	474.693	4.25911	0.66464	80	0.52	211.439	172.409	0.937317	11918	7280.2	42.2262	0.790993	0.334862	6
CR0d3e7112b-47670	0.690814	3	1.5	34	471	1445.53	158	13140	0.732993	552.748	0.405268	1.36427	1059.56	27.8981	0.362918	160	4.08108	92.5624	450.01	3.49841	32423	6070.13	13.4889	1.11786	0.0790224	13
CR0d3e7112b-48061	0.660535	5	5	7	2226	594.683	79	9209	0.817435	75.8284	0.731802	1.22334	486.115	4.13702	0.669192	160	0.980263	205.788	173.404	0.959854	12584	646.977	3.73103	0.822742	0.327228	5
CR0d3e7112b-50888	0.525729	3	1	6	2276	510.5	45	8623	0.786969	52.2361	0.815722	1.2707	401.747	3.78866	0.823038	120	1.22936	233.244	111.041	1.1608	10571	274.404	2.47121	0.769808	0.415793	8
CR0d3e7112b-51033	0.53489	3	1	4	2143	701.423	72	9945	0.773259	139.236	0.600036	1.29323	542.382	4.64069	0.70799	80	0.64455	224.38	127.456	1.93383	16574	2476.54	19.4305	0.837917	0.254012	6
CR0d3e7112b-51621	0.379639	4	4	4	2571	747.11	87	10774	0.785238	113.828	0.626505	1.2735	586.659	4.19059	0.627901	200	0.747475	291.723	143.391	1.30837	17197	4584.65	31.9731	0.860581	0.242559	5
CR0d3e7112b-52719	0.648885	4	4	23	767	1341.55	217	14893	0.614412	385.641	0.395975	1.62757	824.264	19.4172	0.695652	400	0.812274	121.876	240.616	1.77715	37611	19725.8	81.9805	1.08212	0.103987	11
CR0d3e7112b-5344	0.575938	3	1.5	16	2483	889.448	117	11545	0.658945	168.758	0.662326	1.51758	586.098	4.64962	0.637665	160	1.17365	232.758	219.401	1.44237	17431	3514.86	16.0202	0.904189	0.183385	9
CR0d3e7112b-54612	0.762347	2	1	0	1696	513.227	36	8407	0.918117	105	0.767692	1.08919	471.203	4.95696	0.619794	80	0.505319	167.202	81.0247	2.91667	10951	714.997	8.82443	0.778973	0.40108	4
CR0d3e7112b-54945	0.795483	3	1	3	1956	468.215	97	7853	0.813895	79.2361	0.839354	1.22866	381.078	4.01483	0.809603	80	0.991071	175.782	113.596	0.816867	9356	4831.23	42.53	0.753657	0.450147	7
CR0d3e7112b-56981	0.425059	6	6	35	645	1320.52	199	9849	0.531834	376.071	0.380212	1.88028	702.299	15.2698	0.659984	360	0.561798	138.089	169.198	1.88981	25904	23134.4	136.729	1.06443	0.070976	15
CR0d3e7112b-57691	0.276506	3	1	0	2029	519.044	43	7011	0.832054	64	0.737534	1.20185	431.872	3.4554	0.640468	80	0.807947	303.664	162.635	1.48837	9506	2110.97	12.9798	0.780473	0.327026	5
CR0d3e7112b-57990	0.689297	4	4	13	2326	1165.43	189	17235	0.695124	255.164	0.47999	1.43859	810.115	7.40972	0.687537	240	1.87578	205.924	294.206	1.35007	35907	3228.88	10.9749	0.950331	0.15946	8
CR0d3e7112b-58932	0.447562	2	2	1	2593	546.257	61	9359	0.850763	66	0.817451	1.17542	464.735	3.60933	0.666142	80	0.461538	269.823	76.922	1.08197	11449	3530.54	45.8976	0.768009	0.394135	5
CR0d3e7112b-59176	0.630706	2	2	11	2280	473.63	46	8083	0.868071	98.4721	0.831499	1.15198	411.144	3.54518	0.722657	80	1.22222	213.137	130.969	2.1407	9721	1350.14	10.3089	0.759459	0.452798	8
CR0d3e7112b-61295	0.760485	3	1	3	1403	313.563	28	5386	0.9395	44	0.914121	1.0644	294.593	3.83892	0.853155	80	1.09412	152.261	81.0494	1.57143	5892	365.233	4.50631	0.647362	0.688375	4
CR0d3e7112b-62786	0.736196	1	1	0	2806	412.032	29	9069	0.918012	12	0.938237	1.08931	378.25	3.232	0.848984	80	1.0463	218.853	99.7296	0.413793	9666	116.369	1.16684	0.716453	0.671287	5
CR0d3e7112b-64872	0.18602	1	1	0	3041	643.068	33	8808	0.820838	14	0.604945	1.21827	527.855	2.89642	0.656662	40	0.780749	453.245	102.181	0.424242	14560	243.313	2.38119	0.796178	0.267654	5
CR0d3e7112b-65926	0.526676	7	2.33333	21	1588	647.725	109	8545	0.702087	197.428	0.711254	1.42432	454.759	5.38098	0.730019	160	1.52727	194.652	156.605	1.81126	12014	2893.9	18.479	0.832494	0.255941	13
CR0d3e7112b-67983	0.693852	10	5	29	1555	1589.11	268	18702	0.552623	428.115	0.389999	1.80955	878.181	12.027	0.781388	240	1.26638	167.817	283.989	1.59745	47954	22944	80.7917	1.01828	0.0930653	15
CR0d3e7112b-7174	0.756106	2	2	0	2043	402.132	29	7321	0.872896	36	0.894004	1.14561	351.019	3.58346	0.835177	120	0.791667	184.267	56.7979	1.24138	8189	112.405	1.97904	0.853258	0.568909	3
CR0d3e7112b-74049	0.409457	3	1	0	2170	517.772	41	8087	0.834519	68	0.740229	1.19829	432.09	3.72673	0.73533	80	0.668831	258.066	100.319	1.65854	10925	809.611	8.07033	0.763986	0.379071	4
CR0d3e7112b-74533	0.542457	4	1	4	2223	569.612	72	9098	0.764283	80.4142	0.778072	1.30842	435.345	4.09267	0.775297	80	1.17886	226.93	125.064	1.11686	11693	2207.39	17.6501	0.78865	0.352369	6
CR0d3e7112b-76063	0.485139	1	1	0	1927	399.345	35	6618	0.886113	24	0.827457	1.12852	353.865	3.43435	0.802631	120	1.09184	223.415	93.1933	0.685714	7998	1426.21	15.3038	0.706562	0.521482	4
CR0d3e7112b-77892	0.645574	3	1.5	13	2323	761.495	121	10223	0.706283	147.464	0.656288	1.41586	537.831	4.40077	0.67671	120	1.72034	212.646	200.811	1.21871	15577	2812.46	14.0055	0.855042	0.221541	9
CR0d3e7112b-77932	0.34312	5	1	11	2762	657.696	58	10184	0.775304	98.8863	0.700943	1.28982	509.914	3.68718	0.702186	160	0.864706	318.049	89.8443	1.70494	14529	866.613	9.64572	0.838619	0.295855	8
CR0d3e7112b-78140	0.439557	5	5	0	1904	728.436	107	9208	0.793615	92	0.612031	1.26006	578.098	4.83613	0.565718	120	1.36184	233.309	229.369	0.859813	15045	2407.67	10.4969	0.855767	0.218068	5
CR0d3e7112b-78674	0.469688	2	2	3	3350	797.495	82	12583	0.851063	102.099	0.661984	1.175	678.718	3.75612	0.518523	160	0.305085	299.38	117.047	1.24511	19008	3659.89	31.2686	0.861948	0.248621	4
CR0d3e7112b-7889	0.351993	4	4	3	2895	709.252	64	10879	0.820994	86	0.702415	1.21804	582.291	3.75786	0.574017	160	0.378151	321.486	73.7631	1.34375	15488	1478.81	20.0481	0.856745	0.271768	4
CR0d3e7112b-80109	0.435024	3	3	10	3446	924.774	118	12996	0.786021	154.236	0.575324	1.27223	726.891	3.77133	0.537239	160	0.65343	315.505	242.033	1.30709	22589	3732.71	15.4223	0.894165	0.190963	8
CR0d3e7112b-82209	0.581552	3	1	0	2266	479.914	47	8155	0.812242	63	0.805432	1.23116	389.806	3.59885	0.837351	80	1.0354	221.279	85.2115	1.34043	10125	631.235	7.40786	0.742567	0.444946	8
CR0d3e7112b-83581	0.593952	3	3	13	2150	754.85	81	9674	0.714916	162.886	0.594336	1.39877	539.654	4.49953	0.70235	160	0.916201	213.279	141.439	2.01094	16277	2335.92	16.5154	0.871828	0.213351	8
CR0d3e7112b-8557	0.270282	5	5	14	3101	823.134	64	11283	0.703635	147.626	0.588085	1.42119	579.186	3.6385	0.718718	200	1.23718	379.706	185.779	2.30666	19186	1499.76	8.07279	0.88645	0.209263	8
CR0d3e7112b-88485	0.261214	1	1	0	2925	515.144	30	8519	0.89282	29	0.727809	1.12005	459.931	2.91248	0.695338	120	1.15385	375.12	120.83	0.966667	11705	304.17	2.51733	0.769917	0.403405	5
CR0d3e7112b-89872	0.727612	4	1	0	2132	370.576	20	7507	0.935666	27	0.918063	1.06876	346.735	3.52111	0.854689	80	0.971429	191.888	77.4919	1.35	8177	116.234	1.49995	0.691487	0.686946	4
CR0d3e7112b-9080	0.528545	3	3	1	2185	677.21	99	9716	0.80716	120	0.604304	1.23891	546.617	4.44668	0.6762	120	0.725806	227.924	136.858	1.21212	16078	6576.69	48.055	0.829833	0.266226	7
CR0d3e7112b-96672	0.759869	5	5	7	1580	920.448	74	10436	0.681392	258.414	0.486436	1.46758	627.186	6.60506	0.685371	120	0.672646	161.646	151.611	3.49208	21454	1860.49	12.2715	0.912105	0.154791	5
CR1b30c3adb-14016	0.633622	7	3.5	22	2339	1163.38	210	19987	0.784701	259.164	0.446807	1.27437	912.909	8.5451	0.674502	320	1.45	215.38	313.9	1.23411	44733	5038.92	16.0526	0.95656	0.185572	10
CR1b30c3adb-17938	0.481957	1	1	0	2706	391.647	22	7225	0.927162	25	0.867659	1.07856	363.12	2.66999	0.793594	40	1.51724	265.622	121.413	1.13636	8327	386.939	3.18698	0.692178	0.591914	4
CR1b30c3adb-25521	0.306901	3	3	1	2485	793.72	91	11605	0.758197	108	0.600549	1.31892	601.796	4.67002	0.670515	200	0.769953	318.984	211.454	1.18681	19324	9625.44	45.5201	0.867825	0.231484	6
CR1b30c3adb-31374	0.639958	1	1	0	1765	362.434	9	5325	0.937568	40	0.828794	1.06659	339.806	3.017	0.699231	80	0.737288	186.167	86.5794	4.44444	6425	224.641	2.59462	0.694101	0.509416	4
CR1b30c3adb-31464	0.52598	1	1	0	1961	370.132	8	6121	0.9142	25	0.895276	1.09385	338.375	3.12137	0.750377	80	0.928571	216.451	89.2749	3.125	6837	141.971	1.59027	0.689448	0.56146	2
CR1b30c3adb-35638	0.69854	1	1	0	2003	356.818	19	6898	0.944114	21	0.935957	1.05919	336.877	3.44383	0.816083	80	0.722689	189.823	44.0454	1.10526	7370	225.779	5.12604	0.671583	0.68083	4
CR1b30c3adb-39556	0.600819	3	1	0	1860	481.73	45	7872	0.829816	87	0.797568	1.20509	399.747	4.23226	0.776169	80	1.44444	197.238	130.969	1.93333	9870	622.91	4.75615	0.746192	0.426273	6
CR1b30c3adb-41971	0.862012	4	1.33333	19	1615	632.683	126	9569	0.815755	116.657	0.734157	1.22586	516.115	5.92508	0.614887	160	1.79646	153.439	205.197	0.925848	13034	1166.72	5.68582	0.802851	0.300403	9
CR1b30c3adb-43460	0.867844	0		0	1138	237.765	2	3878	0.993032	1	0.97193	1.00702	236.108	3.40773	0.89942	0	1.0137	128.368	1.41421	0.5	3990	3.23607	2.28825	0.585458	0.862032	2
CR1b30c3adb-43540	0.735311	2	1	9	1492	564.156	49	7230	0.768455	123.65	0.668825	1.30131	433.529	4.84584	0.722769	80	1.23577	159.681	149.693	2.52348	10810	389.872	2.60448	0.779508	0.285463	6
CR1b30c3adb-44130	0.87941	3	3	3	1115	426.032	42	5059	0.845692	58.1231	0.698178	1.18246	360.291	4.53722	0.701456	120	1.3587	126.225	111.521	1.38388	7246	618.619	5.54709	0.714393	0.35026	5
CR1b30c3adb-4744	0.626805	4	2	15	2279	737.045	105	9524	0.712603	140.009	0.544914	1.40331	525.22	4.17903	0.796193	120	0.960526	213.752	141.411	1.33342	17478	5618.69	39.7331	0.867103	0.220314	9
CR1b30c3adb-48134	0.659127	1	1	0	2080	327.019	12	6201	0.95898	20	0.932481	1.04277	313.605	2.98125	0.849699	80	0.734513	199.137	60.4152	1.66667	6650	124.463	2.06013	0.663079	0.72866	4
CR1b30c3adb-52201	0.69166	2	2	8	2559	561.713	66	9079	0.785534	79.5373	0.809685	1.27302	441.245	3.54787	0.723723	120	1.33333	215.622	149.265	1.20511	11213	1119.01	7.4968	0.794981	0.361592	6
CR1b30c3adb-5384	0.554481	2	1	0	2573	549.085	60	9665	0.859669	71	0.771533	1.16324	472.032	3.75632	0.706504	80	0.753086	241.48	149.937	1.18333	12527	475.345	3.17031	0.783153	0.402839	4
CR1b30c3adb-5924	0.641725	3	1	16	2403	714.11	71	11661	0.784495	149.147	0.656329	1.27471	560.215	4.85268	0.7114	80	1.34965	216.924	171.012	2.10067	17767	1175.8	6.87556	0.846951	0.287353	7
CR1b30c3adb-64707	0.546543	1	1	3	1635	447.038	22	6008	0.842962	78.0828	0.778238	1.18629	376.836	3.67462	0.683162	120	2.0137	193.888	140.089	3.54922	7720	465.621	3.32374	0.732556	0.377791	5
CR1b30c3adb-72425	0.568993	4	2	2	2351	744.749	91	11592	0.753332	141	0.654213	1.32744	561.044	4.93067	0.707385	120	0.545872	227.865	148.6	1.54945	17719	4475.08	30.1149	0.853466	0.262632	6
CR1b30c3adb-7365	0.846622	1	1	0	1632	308.049	12	6005	0.949365	3	0.975154	1.05334	292.451	3.67953	0.904782	80	0.977273	155.64	16.2788	0.25	6158	21.9481	1.34826	0.642	0.795214	2
CR1b30c3adb-7594	0.232321	3	1.5	3	4519	823.72	55	15343	0.800579	72	0.745204	1.2491	659.453	3.39522	0.594946	120	0.530075	494.404	170.532	1.30909	20589	3924.82	23.0152	0.873333	0.284159	7
CR1b30c3adb-7683	0.265403	5	5	3	2162	606.825	47	9029	0.742678	74.4142	0.741297	1.34648	450.676	4.17623	0.753578	200	1.55769	319.948	157.309	1.58328	12180	1068.97	6.79538	0.812792	0.308121	6
CR1b30c3adb-77740	0.503517	3	1.5	11	3028	722.482	92	11836	0.746018	125.65	0.700231	1.34045	538.985	3.90885	0.731174	160	0.819672	274.901	153.834	1.36576	16903	3822.45	24.8478	0.85858	0.284945	9
CR1b30c3adb-84448	0.656267	5	2.5	9	2755	689.654	68	12805	0.770633	155.315	0.692949	1.29763	531.47	4.64791	0.822111	160	0.77957	229.681	113.296	2.28404	18479	3998.83	35.2954	0.834196	0.33832	6
CR1b30c3adb-85383	0.376087	1	1	0	2121	381.99	9	6564	0.94865	8	0.865392	1.05413	362.375	3.09477	0.725855	40	0.853659	266.214	113.6	0.888889	7585	129.08	1.13627	0.700615	0.565294	3
CR1b30c3adb-88790	0.375234	4	1	11	2500	549.914	67	10538	0.838972	102.886	0.836748	1.19193	461.362	4.2152	0.743514	80	0.691824	289.35	99.4032	1.53562	12594	2889.53	29.0688	0.777713	0.437904	10
CR1b30c3adb-9067	0.564566	2	2	4	2273	456.659	40	7959	0.900809	70.0554	0.824681	1.11011	411.362	3.50154	0.716692	160	0.615894	224.93	136.883	1.75138	9651	305.957	2.23517	0.888162	0.479606	3
CR1b30c3adb-9123	0.710684	8	2.66667	16	1704	1052.96	155	13677	0.699139	257.274	0.484279	1.43033	736.164	8.02641	0.654872	160	1.11982	173.581	230.269	1.65983	28242	3993.75	17.3438	0.929652	0.155017	9
CR1b30c3adb-9164	0.522459	3	1	4	3501	584.624	54	11305	0.841934	69.0499	0.730392	1.18774	492.215	3.22908	0.802813	160	0.948387	290.185	127.906	1.2787	15478	1183.33	9.25153	0.810749	0.415649	7
CR1b30c3adb-95569	0.37147	3	1	4	1885	468.215	24	7485	0.861238	75.4142	0.788559	1.16112	403.245	3.97082	0.733551	80	1.59184	252.522	146.84	3.14226	9492	372.036	2.53361	0.75983	0.429053	5
CR1b30c3adb-95931	0.739625	5	1	18	2451	1232.5	180	14391	0.762691	330.45	0.421147	1.31115	940.014	5.87148	0.485958	80	3.0458	204.066	386.875	1.83583	34171	3888.83	10.0519	0.953289	0.11905	12
CR1f196df44-21940	0.300987	1	1	0	3119	483.772	6	9056	0.954818	6	0.903883	1.04732	461.914	2.90349	0.590082	120	0.902597	360.86	12.083	1	10019	13.0711	1.08177	0.749777	0.486257	2
CR1f196df44-5194	0.588733	2	2	0	2753	593.612	54	10077	0.834868	72	0.732713	1.19779	495.588	3.66037	0.703665	120	1.64602	242.409	165.436	1.33333	13753	1620.01	9.7924	0.802781	0.359365	3
CR1f196df44-62239	0.644324	7	1.16667	18	2439	566.399	81	9683	0.76234	117.009	0.797743	1.31175	431.789	3.97007	0.818114	120	1.26724	218.102	129.066	1.44456	12138	2756.37	21.3563	0.800624	0.379293	11
CR1f196df44-63878	0.637282	4	4	39	1060	1727.71	324	20075	0.560457	404.016	0.395598	1.78426	968.306	18.9387	0.680122	120	0.488432	144.575	170.511	1.24696	50746	58644.2	343.932	1.00893	0.0845133	14
CR1f196df44-64700	0.649253	2	2	3	2412	507.428	50	9569	0.889954	79	0.851183	1.12365	451.588	3.96725	0.692738	160	1.91579	216.066	176.071	1.58	11242	300.595	1.70724	0.772842	0.467011	4
CR1f196df44-66898	0.637224	3	1	3	2604	550.5	80	11298	0.893092	47.4142	0.790015	1.11971	491.647	4.33871	0.743481	80	0.907895	226.61	150	0.592678	14301	2402.93	16.0196	0.789701	0.468487	5
CR21edb4881-11175	0.463542	4	1	4	2272	877.335	77	11479	0.855174	198.162	0.547479	1.16935	750.274	5.05238	0.468065	80	0.304615	248.179	75.8024	2.57354	20967	11495.6	151.652	0.866988	0.187406	5
CR21edb4881-11402	0.608629	2	2	6	1620	677.796	98	9316	0.803523	112.414	0.649923	1.24452	544.624	5.75062	0.607272	80	0.886486	182.888	207.386	1.14708	14334	3162.44	15.249	0.84008	0.254825	5
CR21edb4881-12167	0.731332	4	1	8	1696	691.453	99	9047	0.771666	122.233	0.58001	1.2959	533.571	5.33432	0.688486	80	0.736842	170.711	158.619	1.23468	15598	2906.9	18.3263	0.85325	0.237788	7
CR21edb4881-15284	0.578472	1	1	0	2079	417.446	28	7535	0.911096	48	0.846629	1.09758	380.333	3.62434	0.773164	80	1.52174	212.516	132.503	1.71429	8900	193.772	1.4624	0.730476	0.543367	3
CR21edb4881-22998	0.706735	4	1.33333	14	2422	791.436	128	11223	0.771869	181.543	0.607305	1.29556	610.884	4.63377	0.622291	120	0.766667	207.522	220.048	1.4183	18480	1859.89	8.4522	0.888882	0.225158	10
CR21edb4881-24341	0.401157	2	2	5	2726	797.82	75	11607	0.816919	123.414	0.606616	1.22411	651.754	4.25789	0.566041	320	0.47037	292.22	166.331	1.64552	19134	3576.23	21.5007	0.863349	0.22915	6
CR21edb4881-24866	0.677488	14	3.5	37	2155	1384.3	261	19208	0.590999	377.356	0.549177	1.69205	818.122	8.91323	0.656665	360	0.579618	199.93	218.449	1.44581	34976	31527	144.322	1.09907	0.125959	16
CR21edb4881-25754	0.767123	4	2	6	2167	471.245	49	8524	0.8223	59	0.869707	1.2161	387.505	3.93355	0.820213	120	1.15596	188.409	48.2701	1.20408	9801	1530.51	31.7072	0.741627	0.482348	7
CR21edb4881-26242	0.223586	3	3	4	1190	852.021	108	9112	0.802931	148	0.461905	1.24544	684.115	7.65714	0.529679	240	1.91971	258.616	254.189	1.37037	19727	3303.35	12.9957	1.1323	0.157733	7
CR21edb4881-26287	0.412873	0		0	3286	436.96	1	9092	0.977575	0	0.950052	1.02294	427.161	2.76689	0.659079	0	0.6	316.25	0	0	9570	0	0	0.72503	0.598391	2
CR21edb4881-33332	0.700116	1	1	0	2073	343.262	2	7163	0.971867	4	0.969152	1.02895	333.605	3.45538	0.834541	80	0.823009	192.894	5.09902	2	7391	5.41421	1.06181	0.664357	0.76393	3
CR21edb4881-4336	0.401681	3	1	0	2045	545.169	46	8202	0.807669	83	0.728937	1.23813	440.316	4.01076	0.729308	80	0.802632	252.936	125.399	1.80435	11252	473.78	3.77817	0.794739	0.346791	4
CR21edb4881-5121	0.457624	4	2	16	2834	854.105	83	13136	0.741109	163.049	0.617642	1.34933	632.985	4.63514	0.667037	160	1.73381	278.966	229.14	1.96444	21268	679.989	2.96758	0.875388	0.226282	9
CR21edb4881-5259	0.524445	2	2	3	1560	612.441	53	9178	0.887905	107	0.711638	1.12625	543.789	5.88333	0.548072	120	2.39362	193.338	211.021	2.01887	12897	263.758	1.24991	0.811157	0.307489	4
CR21edb4881-65757	0.810829	1	1	8	1830	658.139	55	9685	0.822781	125.123	0.701557	1.21539	541.505	5.29235	0.591619	80	0.444444	168.409	48.1664	2.27497	13805	4553.25	94.5316	0.809677	0.280979	9
CR21edb4881-70769	0.357474	2	1	4	3239	517.813	34	10363	0.85677	20.4142	0.873777	1.16717	443.647	3.19944	0.757216	40	0.564706	337.434	78.032	0.600418	11860	680.64	8.72257	0.778051	0.485679	8
CR21edb4881-7720	0.628835	2	2	3	1963	677.553	80	10579	0.841554	96.4142	0.665723	1.18828	570.198	5.3892	0.6142	200	1.55797	198.06	228.974	1.20518	15891	446.058	1.94807	0.824538	0.289579	4
CR2b7293cdd-11907	0.352807	6	3	20	2040	952.401	108	11506	0.697025	217.537	0.524215	1.43467	663.848	5.6402	0.625875	200	0.530864	269.557	251.002	2.01423	21949	20058.2	79.9125	0.934843	0.159402	12
CR2b7293cdd-15739	0.212997	8	8	46	3218	2054.6	284	25402	0.612204	523.399	0.438911	1.63344	1257.83	7.89372	0.459678	120	1.26744	435.724	518.684	1.84295	57875	12200.9	23.5229	1.06628	0.0756176	22
CR2b7293cdd-16023	0.363353	4	1	6	1868	812.264	101	10902	0.716956	124.414	0.551051	1.39479	582.357	5.83619	0.733069	80	1.34899	254.173	194.879	1.23182	19784	1061.49	5.44693	0.87617	0.207645	7
CR2b7293cdd-1875	0.784271	1	1	7	1905	502.014	59	7943	0.894967	48.4721	0.760096	1.11736	449.286	4.16955	0.650549	80	0.843137	174.711	137.568	0.821562	10450	423.966	3.08186	0.765781	0.396061	5
CR2b7293cdd-21261	0.333241	2	1	6	3055	886.306	108	11729	0.77511	119.65	0.53457	1.29014	686.985	3.83928	0.584214	80	2.39167	339.415	265.996	1.10787	21941	857.364	3.22322	0.890094	0.187631	6
CR2b7293cdd-21647	0.481561	2	1	8	1785	555.026	43	8197	0.862301	96.8284	0.747492	1.15969	478.6	4.59216	0.601607	80	1.24812	215.823	147.177	2.25182	10966	368.502	2.50381	0.785885	0.334378	5
CR2b7293cdd-22529	0.644342	2	1	0	3026	478.316	39	12044	0.918859	37	0.930901	1.08831	439.505	3.98017	0.841686	80	1.02326	242.93	124.471	0.948718	12938	239.351	1.92295	0.753282	0.661532	3
CR2b7293cdd-23480	0.27602	2	2	10	2921	686.624	91	10203	0.702031	106.472	0.744473	1.42444	482.032	3.49298	0.741204	120	1.24031	364.67	149.121	1.17002	13705	3606.17	24.1829	0.845497	0.271956	10
CR2b7293cdd-30364	0.508005	2	1	3	2181	661.696	81	10481	0.867312	99	0.598572	1.15299	573.897	4.80559	0.668081	80	0.920213	232.273	162.69	1.22222	17510	4351.25	26.7457	0.853114	0.300813	5
CR2b7293cdd-39782	0.69719	2	1	0	1871	466.274	26	7752	0.866637	63	0.815228	1.15389	404.09	4.14324	0.731792	80	1.53125	183.64	142.225	2.42308	9509	163.16	1.1472	0.743159	0.448065	2
CR2b7293cdd-42892	0.36004	9	9	8	1830	864.004	110	11549	0.671049	180.828	0.592135	1.4902	579.789	6.31093	0.729111	120	0.831522	252.729	171.234	1.64389	19504	10278.2	60.0242	0.902755	0.194412	9
CR2b7293cdd-45408	0.624936	1	1	0	1771	338.735	6	5849	0.942983	29	0.895849	1.06046	319.421	3.30265	0.804134	80	1.12222	188.711	76.896	4.83333	6529	155.307	2.0197	0.65855	0.640577	2
CR2b7293cdd-48366	0.667183	2	1	0	2326	426.316	16	8610	0.928394	45	0.906793	1.07713	395.789	3.70163	0.761689	80	0.914062	209.309	48.7955	2.8125	9495	213.936	4.38433	0.723322	0.59532	3
CR2b7293cdd-58347	0.747944	3	3	4	2236	722.767	60	9674	0.848387	134.236	0.576211	1.17871	613.186	4.32648	0.561113	320	2.18261	193.823	229.996	2.23727	16789	471.928	2.0519	0.839191	0.232713	7
CR2b7293cdd-60309	0.561385	3	1.5	14	2144	880.833	103	11104	0.766008	231.623	0.515267	1.30547	674.725	5.1791	0.594845	120	0.482014	219.072	115.948	2.24877	21550	8597.48	74.1492	1.04694	0.179847	9
CR2b7293cdd-61863	0.792729	2	1	1	1786	498.63	66	7271	0.898609	46	0.724275	1.11283	448.073	4.07111	0.628351	80	1.03676	168.261	138.224	0.69697	10039	250.079	1.80922	0.750535	0.367492	5
CR2b7293cdd-6807	0.728429	2	1	3	2063	481.286	32	7933	0.841795	64	0.821137	1.18794	405.144	3.84537	0.739627	80	1.14167	188.652	121.84	2	9661	284.156	2.33221	0.752555	0.430368	4
CR2b7293cdd-68262	0.659027	2	1	17	2380	1272.78	160	15858	0.78155	288.7	0.439158	1.27951	994.742	6.66303	0.458581	80	3.78632	213.03	431.189	1.80437	36110	1083.42	2.51263	0.920733	0.123013	9
CR2b7293cdd-70989	0.526293	3	3	0	2630	502.5	28	9729	0.900615	43	0.879021	1.11035	452.558	3.69924	0.679094	160	1.23016	250.593	154.842	1.53571	11068	173.881	1.12296	0.777758	0.48418	4
CR2b7293cdd-7624	0.677592	8	2	12	1907	1043.17	151	13016	0.692656	267.064	0.501155	1.44372	722.558	6.82538	0.625129	200	0.496403	188.06	151.093	1.76864	25972	18348.8	121.441	0.927713	0.150306	10
CR3345eaaf9-107	0.177019	3	1.5	40	2443	1595.9	164	14532	0.622575	458.69	0.388369	1.60623	993.571	5.94842	0.476314	120	3.55285	416.445	434.038	2.79689	37418	12788.1	29.4631	1.09971	0.0717004	20
CR3345eaaf9-13951	0.388378	2	2	4	3122	745.352	65	12760	0.818559	82.4142	0.600499	1.22166	610.115	4.08712	0.71734	160	0.983607	317.829	179.914	1.26791	21249	2055.58	11.4254	0.858977	0.288627	4
CR3345eaaf9-1939	0.370847	8	2.66667	45	2519	2630.54	316	37713	0.667959	914.612	0.31828	1.4971	1757.09	14.9714	0.482285	240	0.370712	292.16	285.911	2.89434	118490	80042	279.954	1.08639	0.0684877	20
CR3345eaaf9-21146	0.555457	4	2	4	2527	781.252	89	13746	0.757284	138.05	0.707062	1.32051	591.63	5.43965	0.697957	160	0.977528	239.102	165.849	1.55112	19441	832.289	5.01834	0.880721	0.283011	5
CR3345eaaf9-23164	0.652109	5	5	4	2343	654.867	82	9736	0.774116	129.414	0.750655	1.2918	506.943	4.15536	0.634207	120	1.13699	212.486	200.891	1.57822	12970	3223.46	16.0459	0.827171	0.285288	9
CR3345eaaf9-24984	0.130916	3	3	32	2252	1877.22	125	15078	0.729033	612.033	0.37432	1.37168	1368.56	6.69538	0.270261	120	6.0381	464.936	617.207	4.89626	40281	8064.8	13.0666	1.13833	0.0537677	20
CR3345eaaf9-25304	0.790478	4	1	10	1851	621.955	88	8865	0.805756	139.162	0.64468	1.24107	501.144	4.7893	0.688048	80	0.826347	171.539	130.142	1.58139	13751	3399.96	26.125	0.815688	0.287985	9
CR3345eaaf9-27103	0.29323	4	2	19	2157	902.891	118	13199	0.755248	200.678	0.631289	1.32407	681.907	6.11915	0.565031	200	0.316901	304.037	118.802	1.70066	20908	10794.2	90.8583	0.894445	0.20346	9
CR3345eaaf9-27442	0.666808	5	1.25	3	1564	586.441	96	8596	0.779967	133.033	0.685159	1.28211	457.404	5.49616	0.753555	120	0.710692	171.681	93.9042	1.38576	12546	4393.23	46.7842	0.808868	0.314093	7
CR3345eaaf9-3233	0.512512	4	1	7	2396	928.146	144	11780	0.612511	169.65	0.585109	1.63262	568.5	4.91653	0.782813	80	0.954802	242.38	169.056	1.17813	20133	7904.55	46.7569	0.916738	0.171839	8
CR3345eaaf9-34417	0.698428	2	2	0	987	347.262	34	4479	0.849848	47	0.819129	1.17668	295.12	4.53799	0.788936	80	0.813725	133.261	65.2993	1.38235	5468	998.996	15.2987	0.673613	0.466742	4
CR3345eaaf9-37922	0.475343	1	1	0	3933	552.5	33	12117	0.89666	18	0.865315	1.11525	495.404	3.08085	0.716988	80	0.877419	322.451	80.7775	0.545455	14003	1568.76	19.4208	0.785136	0.498817	4
CR3345eaaf9-38166	0.501534	3	1	3	1937	547.428	58	7993	0.8326	68	0.70028	1.20106	455.789	4.12648	0.690431	80	1.47748	220.303	157.801	1.17241	11414	396.497	2.51265	0.784247	0.33517	3
CR3345eaaf9-39835	0.501845	2	1	0	2034	533.085	48	9600	0.883351	56	0.745284	1.13205	470.902	4.71976	0.72996	80	0.913907	225.681	111.946	1.16667	12881	2326.97	20.7865	0.784779	0.42451	4
CR3345eaaf9-42832	0.694662	3	1	1	2231	521.671	86	8719	0.764807	75	0.808888	1.30752	398.978	3.90811	0.850925	80	0.887097	200.894	95.901	0.872093	10779	4883.31	50.9203	0.772632	0.402608	7
CR3345eaaf9-46410	0.757152	3	1	0	1843	373.889	41	6219	0.892636	48	0.873455	1.12028	333.747	3.37439	0.803257	80	0.990476	174.894	84.534	1.17073	7120	1146.23	13.5594	0.691583	0.559042	5
CR3345eaaf9-47890	0.682739	2	1	0	2095	445.404	43	8167	0.901439	33	0.846321	1.10934	401.505	3.89833	0.752239	80	0.716312	196.368	126.143	0.767442	9650	1405.24	11.1401	0.72808	0.517326	5
CR3345eaaf9-49277	0.549598	4	1	9	1765	692.968	99	8723	0.671055	137.236	0.661585	1.49019	465.019	4.94221	0.76621	80	1.30508	200.888	138.654	1.38622	13185	2121.78	15.3027	0.854819	0.228271	9
CR3345eaaf9-53594	0.204442	2	2	19	1704	1203.12	157	13327	0.69971	235.122	0.435366	1.42916	841.838	7.82101	0.542789	280	2.21795	323.635	316.986	1.4976	30611	4438.03	14.0007	1.07915	0.115697	12
CR3345eaaf9-56108	0.765972	1	1	5	1699	858.507	134	14098	0.8522	162	0.637659	1.17343	731.619	8.29782	0.519049	120	0.677536	166.953	242.423	1.20896	22109	3859.48	15.9204	0.988904	0.24037	6
CR3345eaaf9-60676	0.353504	4	4	7	1890	1006.33	118	10517	0.645777	224.083	0.486515	1.54852	649.865	5.56455	0.643219	400	0.378906	259.202	221.142	1.89901	21617	12133.1	54.8655	0.91617	0.130503	9
CR3345eaaf9-62462	0.310725	1	1	4	2259	432.073	35	6378	0.841031	27.4142	0.758203	1.18902	363.387	2.82337	0.800517	40	1.00847	302.256	112.947	0.783263	8412	331.227	2.93259	0.723373	0.429319	7
CR3345eaaf9-63650	0.421798	2	2	4	2835	624.884	60	10182	0.80838	55.4142	0.645452	1.23704	505.144	3.59153	0.77687	160	0.632979	290.622	157.28	0.92357	15775	4176.35	26.5536	0.817929	0.327675	6
CR3345eaaf9-63826	0.545835	3	1	20	2803	1453.51	151	19200	0.871056	456.366	0.579623	1.14803	1266.09	6.8498	0.259679	120	6.74713	254.03	577	3.02229	33125	1887.69	3.27156	0.944132	0.114202	11
CR3345eaaf9-66469	0.738496	2	1	0	1544	355.948	25	5988	0.865597	41	0.941954	1.15527	308.108	3.87824	0.841506	80	1.44	162.089	89.822	1.64	6357	1538.8	17.1317	0.675527	0.593906	4
CR3345eaaf9-6759	0.409451	18	6	22	4044	1611.23	238	23491	0.707086	394.048	0.515086	1.41425	1139.28	5.80885	0.441544	440	2.73184	352.298	487.369	1.65566	45606	6185.69	12.692	1.07656	0.11371	10
CR3345eaaf9-68883	0.433164	3	1	3	2224	717.566	87	12998	0.734431	120	0.740289	1.3616	527.002	5.84442	0.794438	160	1.42308	254.007	126.127	1.37931	17558	3023.77	23.974	0.842582	0.317222	6
CR3345eaaf9-69303	0.714925	6	2	11	2300	563.227	82	9397	0.808666	109.243	0.783671	1.2366	455.463	4.08565	0.726372	120	1.07874	201.066	131.848	1.33223	11991	4806.22	36.4527	0.791338	0.372247	8
CR3345eaaf9-7355	0.425807	2	1	6	2712	778.749	84	13005	0.805193	129	0.646436	1.24194	627.044	4.79535	0.642982	120	1.78195	282.907	231.138	1.53571	20118	669.875	2.89816	0.862891	0.269479	6
CR3345eaaf9-77307	0.405109	4	1	15	1970	1026.13	183	16456	0.739273	191.991	0.603005	1.35268	758.59	8.3533	0.595935	80	1.05128	247.202	276.007	1.04913	27290	6072.1	21.9998	0.929454	0.196395	9
CR3345eaaf9-78607	0.197754	2	1	7	3512	824.222	38	13436	0.854542	103.414	0.594697	1.17022	704.333	3.82574	0.572305	160	2.39655	472.41	249.802	2.72143	22593	404.374	1.61878	0.864993	0.248537	6
CR3345eaaf9-8920	0.343182	3	1	8	2720	675.411	45	11033	0.734686	88.6503	0.724521	1.36113	496.215	4.05625	0.777164	160	1.28571	315.593	119.281	1.97001	15228	1015.67	8.5149	0.836451	0.303925	5
CR3345eaaf9-89353	0.432527	3	1	22	3777	1123.67	188	18602	0.69022	245.301	0.54041	1.44881	775.578	4.92507	0.71911	80	0.777778	331.262	229.297	1.30479	34422	12097.4	52.7586	0.928946	0.185137	13
CR3345eaaf9-90682	0.404657	3	1.5	3	2436	626.725	60	11256	0.870964	71.2361	0.693573	1.14815	545.855	4.62069	0.684459	280	0.762887	275.043	169.331	1.18727	16229	3172.1	18.7331	0.813227	0.360114	5
CR3345eaaf9-90717	0.382772	8	8	11	896	743.193	97	7315	0.675529	172.472	0.451153	1.48032	502.049	8.16406	0.808366	200	0.851613	171.51	164.104	1.77806	16214	3945.26	24.0413	1.02094	0.166426	8
CR3345eaaf9-91309	0.461865	4	4	3	3137	686.08	43	11218	0.752802	102	0.689405	1.32837	516.482	3.57603	0.766549	240	1.19868	292.149	159.765	2.37209	16272	2379.46	14.8935	0.844137	0.299485	5
CR3345eaaf9-92282	0.622709	1	1	4	1781	363.505	28	5453	0.849882	38.4142	0.846345	1.17663	308.936	3.06176	0.848322	80	0.821782	189.581	72.3671	1.37194	6443	1551.04	21.433	0.686886	0.518592	9
CR3345eaaf9-98240	0.753115	0		0	2437	355.605	6	8151	0.990399	7	0.973602	1.00969	352.191	3.34469	0.84817	0	1.15	201.652	13	1.16667	8372	14.0711	1.08239	0.689812	0.809999	3
CR5bace873c-100152	0.321265	2	2	4	3258	889.276	66	14453	0.77861	150.414	0.577427	1.28434	692.399	4.43616	0.656081	400	1.97101	356.984	217.862	2.279	25030	535.717	2.45897	0.900356	0.229665	4
CR5bace873c-102569	0.323043	4	1	0	3160	593.512	42	9572	0.922665	43	0.745367	1.08382	547.612	3.02911	0.538141	160	1.12422	350.605	202.97	1.02381	12842	289.278	1.42522	0.8056	0.341471	4
CR5bace873c-104047	0.601009	3	3	4	2024	450.659	39	7852	0.856501	78.0217	0.8125	1.16754	385.99	3.87945	0.815108	120	1.29126	205.717	110.005	2.00056	9664	1166.33	10.6026	0.740416	0.485841	7
CR5bace873c-106701	0.487547	3	1.5	7	2092	569.227	56	7555	0.837732	85.8284	0.609914	1.1937	476.86	3.61138	0.684533	120	1.39167	232.208	156.707	1.53265	12387	449.437	2.86801	0.783719	0.293003	7
CR5bace873c-108084	0.261434	2	1	0	2323	581.127	44	8390	0.750565	66	0.769372	1.33233	436.174	3.61171	0.720305	80	0.817568	334.155	132.439	1.5	10905	312.208	2.35738	0.798335	0.312198	5
CR5bace873c-109971	0.463614	1	1	3	2128	564.115	37	8054	0.873896	77	0.720394	1.1443	492.978	3.78477	0.578092	160	0.350962	240.167	26.4008	2.08108	11180	1638.83	62.075	0.75675	0.318043	3
CR5bace873c-121351	0.336551	5	5	11	1970	730.867	83	9483	0.727121	126.243	0.637598	1.37529	531.428	4.81371	0.661788	160	0.917647	271.214	166.604	1.521	14873	3352.05	20.1198	0.855776	0.223089	9
CR5bace873c-124033	0.475806	10	10	4	1430	577.813	41	8489	0.870485	109.414	0.746811	1.14879	502.978	5.93636	0.564623	240	2.71429	194.338	168.576	2.66864	11367	419.398	2.48788	0.781129	0.319515	5
CR5bace873c-128632	0.41413	0		0	1587	331.706	6	5163	0.960469	2	0.888487	1.04116	318.593	3.25331	0.71943	0	0.583333	219.445	7.07107	0.333333	5811	11.4787	1.62333	0.65816	0.589666	2
CR5bace873c-13314	0.471518	1	1	0	2195	433.831	35	8041	0.917386	33	0.882947	1.09005	397.99	3.66333	0.722505	160	0.531646	241.865	107.824	0.942857	9107	1090.79	10.1164	0.728408	0.536883	5
CR5bace873c-15145	0.758947	5	5	3	1743	410.96	63	6371	0.828976	55.4142	0.845184	1.20631	340.676	3.65519	0.816173	80	1.02885	169.882	100.717	0.879591	7538	1936.56	19.2277	0.702384	0.474043	6
CR5bace873c-18134	0.750513	3	1	10	1443	741.252	105	8942	0.79799	153.123	0.540367	1.25315	591.512	6.19681	0.594331	80	1.47297	155.439	229.993	1.45832	16548	963.297	4.18837	0.862754	0.204509	8
CR5bace873c-19501	0.474354	4	4	8	2278	704.009	94	9807	0.798817	157.236	0.540778	1.25185	562.375	4.30509	0.72057	120	0.726316	245.658	131.004	1.67272	18135	7062.03	53.9071	0.834406	0.24865	8
CR5bace873c-20319	0.737448	4	2	1	2387	413.647	37	7905	0.880339	51	0.890002	1.13593	364.149	3.31169	0.841709	120	0.770492	201.681	63.2851	1.37838	8882	368.16	5.81749	0.703606	0.580567	4
CR5bace873c-21949	0.554211	8	2.66667	5	3783	574.926	104	11901	0.8009	93.2361	0.862391	1.2486	460.458	3.14592	0.817917	120	0.828025	292.877	122.09	0.896501	13800	6781.1	55.5418	0.791494	0.452449	10
CR5bace873c-22696	0.623314	5	5	21	1623	1118.27	164	12788	0.593756	311.051	0.502653	1.68419	663.98	7.87924	0.725161	280	1.26087	180.888	225.575	1.89665	25441	14169.1	62.8131	0.942874	0.128504	12
CR5bace873c-25332	0.349614	5	1.66667	3	3163	680.139	43	11435	0.843635	109.162	0.698705	1.18535	573.789	3.61524	0.624666	200	2.37374	337.179	230.489	2.53866	16366	336.593	1.46035	0.824787	0.310635	6
CR5bace873c-26057	0.419751	2	2	7	2869	567.713	47	10665	0.814275	92.1231	0.804784	1.22809	462.274	3.71732	0.779277	120	0.676647	293.072	96.933	1.96007	13252	4982.06	51.397	0.795004	0.415828	7
CR5bace873c-2773	0.780408	2	1	0	2151	385.446	21	7722	0.936844	39	0.905806	1.06741	361.103	3.58996	0.821567	80	1.21154	186.108	102.84	1.85714	8525	192.364	1.87052	0.719677	0.65315	4
CR5bace873c-28498	0.790726	11	5.5	22	1263	822.566	97	8815	0.573162	230.256	0.609065	1.74471	471.463	6.97941	0.818226	160	0.825503	141.675	119.867	2.37377	14473	6141.5	51.2361	0.877112	0.163716	9
CR5bace873c-30371	0.310046	4	1	24	3632	1041.54	137	14835	0.643676	210.657	0.635795	1.55358	670.416	4.08453	0.652366	160	2.55046	383.676	266.368	1.53764	23333	2048.95	7.69217	0.920008	0.171847	13
CR5bace873c-32645	0.359385	3	3	18	1471	726.867	91	9675	0.752214	147.243	0.671502	1.32941	546.759	6.57716	0.605649	200	0.565217	226.794	158.446	1.61805	14408	4077.89	25.7368	0.848117	0.230118	10
CR5bace873c-33330	0.772636	6	6	29	1183	831.134	107	11371	0.670534	189.212	0.637209	1.49135	557.304	9.612	0.722009	280	0.636364	138.711	98.4937	1.76833	17845	4861.84	49.362	0.868058	0.206855	12
CR5bace873c-34246	0.425669	10	10	21	2830	1061.58	163	15735	0.644562	208.819	0.562366	1.55144	684.257	5.56007	0.750964	280	0.605578	289.043	162.077	1.2811	27980	11128.3	68.6605	0.94122	0.175456	12
CR5bace873c-34971	0.462637	2	1	0	1588	438.718	25	7392	0.905602	42	0.806635	1.10424	397.304	4.65491	0.729541	120	1.51546	207.687	77.3886	1.68	9164	86.2316	1.11427	0.740621	0.482616	3
CR5bace873c-35296	0.603205	3	1	3	2816	503.914	37	9842	0.844001	76	0.845242	1.18483	425.304	3.49503	0.808936	80	0.77931	242.208	107.205	2.05405	11644	1552.55	14.482	0.767655	0.487058	7
CR5bace873c-375	0.347316	6	3	4	1380	588.198	53	8152	0.748243	102.162	0.707823	1.33647	440.115	5.90725	0.747166	200	0.930556	223.451	147.248	1.92759	11517	4038.18	27.4243	0.959513	0.296092	4
CR5bace873c-38445	0.730887	5	1	16	1815	947.502	148	14065	0.699145	225.713	0.612827	1.43032	662.441	7.74931	0.65723	80	1.96296	176.652	242.161	1.52508	22951	4166.84	17.2069	0.91551	0.196875	11
CR5bace873c-38548	0.733671	1	1	0	2361	399.304	13	7890	0.91131	37	0.899658	1.09732	363.889	3.3418	0.832282	80	1.18269	201.095	111.946	2.84615	8770	124.757	1.11444	0.689338	0.621842	4
CR5bace873c-3910	0.526796	3	3	3	1735	518.215	40	7824	0.85943	57.2361	0.767962	1.16356	445.37	4.50951	0.645443	120	0.959459	203.439	136.209	1.4309	10188	586.458	4.30556	0.756627	0.366116	3
CR5bace873c-40165	0.423099	1	1	3	1488	331.078	22	4184	0.915176	19.4142	0.818146	1.09269	302.995	2.81183	0.700003	80	0.553571	210.225	53.1601	0.882464	5114	223.352	4.2015	0.641308	0.479668	5
CR5bace873c-41649	0.609175	2	1	0	2210	648.482	56	9330	0.813301	91	0.639435	1.22956	527.411	4.22172	0.659168	80	1	213.516	153.17	1.625	14591	454.919	2.97003	0.822666	0.278802	5
CR5bace873c-42779	0.673918	3	3	0	1713	465.872	39	7715	0.834387	75	0.795361	1.19848	388.718	4.50379	0.806701	80	1.22222	178.723	125.3	1.92308	9700	542.541	4.32995	0.76058	0.446696	5
CR5bace873c-44890	0.611514	2	1	14	1742	729.737	96	10045	0.76304	154.064	0.724016	1.31055	556.818	5.76636	0.562321	80	0.431111	189.202	179.513	1.60484	13874	4290.13	23.8987	0.830218	0.237043	9
CR5bace873c-45549	0.668895	1	1	0	1676	330.09	5	6064	0.938497	24	0.917676	1.06553	309.789	3.61814	0.865263	80	1.06122	177.445	41.4005	4.8	6608	67.0704	1.62004	0.673471	0.699364	4
CR5bace873c-47317	0.585906	5	5	10	2258	592.098	85	9221	0.754876	90.2361	0.750163	1.32472	446.96	4.0837	0.773204	120	0.646341	220.066	144.506	1.0616	12292	4774.64	33.0411	0.807144	0.330523	7
CR5bace873c-47972	0.312049	4	2	10	2427	747.193	73	10801	0.760893	166.576	0.65544	1.31424	568.534	4.45035	0.64066	280	2.03774	312.628	202.339	2.28187	16479	1689.7	8.35084	0.844752	0.243113	11
CR5bace873c-48236	0.383516	1	1	3	3940	567.955	29	10744	0.853517	42	0.80323	1.17162	484.759	2.7269	0.715292	40	0.808642	359.304	82.8553	1.44828	13376	2453.16	29.6077	0.799982	0.41855	5
CR5bace873c-48914	0.533168	3	1	6	1639	503.63	55	6843	0.772948	76.2361	0.739544	1.29375	389.279	4.17511	0.767308	80	1.08411	196.545	140.357	1.38611	9253	1692.31	12.0572	0.760104	0.339027	5
CR5bace873c-49817	0.466322	3	3	11	1269	423.446	51	5504	0.773329	67.2426	0.749557	1.29311	327.463	4.33727	0.860516	120	0.869159	184.924	83.3847	1.31848	7343	830.275	9.95717	0.726615	0.385738	7
CR5bace873c-50862	0.75545	0		0	1517	289.22	2	5193	0.968984	4	0.973931	1.03201	280.25	3.4232	0.853119	0	0.810526	158.853	1.41421	2	5332	9.09902	6.43398	0.619684	0.780136	2
CR5bace873c-53693	0.443202	2	2	1	2696	685.955	65	11160	0.739583	106	0.641527	1.35211	507.321	4.13947	0.849364	120	1.02113	276.48	116.927	1.63077	17396	2182.06	18.6617	0.826617	0.298045	5
CR5bace873c-54817	0.689427	3	3	9	1506	587.269	73	7607	0.813619	112.398	0.68396	1.22908	477.813	5.05113	0.612176	80	0.646739	165.681	120.652	1.5397	11122	480.514	3.98263	0.794722	0.277172	7
CR5bace873c-59803	0.698875	2	1	3	1988	480.458	40	8650	0.859846	63	0.841194	1.163	413.12	4.35111	0.757142	80	0.626667	189.066	142.864	1.575	10283	733.2	5.13217	0.759765	0.470885	4
CR5bace873c-61129	0.64241	3	3	0	3152	432.274	28	10225	0.930174	45	0.934046	1.07507	402.09	3.24397	0.850859	120	1.22018	248.309	92.6499	1.60714	10947	161.815	1.74652	0.716531	0.68763	4
CR5bace873c-61371	0.484064	5	1.66667	7	2459	774.365	94	11402	0.756087	170.236	0.632636	1.3226	585.487	4.63684	0.660696	120	0.544643	252.658	123.859	1.81102	18023	9831.1	79.3734	0.854409	0.238946	9
CR5bace873c-62187	0.569787	3	1.5	3	2476	547.085	60	8948	0.791686	86.099	0.777816	1.26313	433.12	3.61389	0.770624	160	0.751724	233.681	105.688	1.43498	11504	2831.68	26.7928	0.778235	0.375687	6
CR5bace873c-66208	0.34942	3	1	3	2239	556.843	49	8441	0.805103	61	0.734064	1.24208	448.316	3.76999	0.718955	120	0.64497	283.765	92.2009	1.2449	11499	2858.9	31.0073	0.78985	0.342089	6
CR5bace873c-68714	0.585841	4	2	5	2111	645.352	99	9066	0.691805	147.083	0.707673	1.44549	446.458	4.29465	0.807666	120	1.08955	212.794	137.131	1.48568	12811	2809.09	20.4847	0.829757	0.273547	11
CR5bace873c-68969	0.623336	3	3	16	585	1093.16	144	9043	0.711237	320.547	0.312107	1.406	777.495	15.4581	0.602315	280	0.750929	108.598	187.489	2.22602	28974	11404.1	60.8256	1.06155	0.0950947	11
CR5bace873c-69033	0.276996	1	1	4	2753	525.571	30	9491	0.875234	48.2361	0.752537	1.14255	459.997	3.44751	0.749003	240	1.17266	353.404	158.959	1.60787	12612	293.344	1.84541	0.781186	0.431777	6
CR5bace873c-69344	0.546126	6	6	0	2516	499.203	46	8060	0.857464	73	0.78811	1.16623	428.049	3.2035	0.701409	120	1.23214	240.61	139.617	1.58696	10227	883.007	6.32448	0.757588	0.406434	6
CR5bace873c-69750	0.251084	2	2	0	2091	499.428	47	7572	0.844793	51	0.761464	1.18372	421.914	3.62123	0.701978	200	1.06818	323.499	135.857	1.08511	9944	360.866	2.65623	0.775014	0.381482	5
CR5bace873c-70490	0.656832	0		0	1944	396.475	29	6546	0.925094	15	0.841605	1.08097	366.777	3.36728	0.726565	0	0.681818	192.853	43.8634	0.517241	7778	323.624	7.37799	0.702469	0.523304	4
CR5bace873c-70684	0.754092	1	1	1	1844	409.747	45	7240	0.935015	32	0.869252	1.0695	383.12	3.92625	0.713072	80	1.10092	175.296	136.825	0.711111	8329	194.953	1.42484	0.69587	0.541896	4
CR5bace873c-73017	0.530639	3	1.5	0	2003	583.955	65	7997	0.810341	96	0.624375	1.23405	473.203	3.99251	0.71878	160	0.763975	217.794	123.167	1.47692	12808	2894.48	23.5006	0.809442	0.294698	4
CR5bace873c-73139	0.450811	9	3	6	3152	638.34	97	10350	0.764244	98	0.686977	1.30848	487.848	3.28363	0.795498	120	0.832258	296.415	124.74	1.01031	15066	5179.43	41.5219	0.819751	0.319187	8
CR5bace873c-75067	0.774909	2	1	6	1634	602.399	67	8384	0.740759	124.071	0.660365	1.34997	446.233	5.13097	0.801225	80	0.658385	162.782	105.152	1.85181	12696	2985.59	28.393	0.794575	0.29033	6
CR5bace873c-7530	0.684397	3	1.5	15	2150	824.933	95	11418	0.678709	176.65	0.644793	1.47339	559.889	5.3107	0.709864	120	0.540284	198.687	111.306	1.85948	17708	7739.87	69.537	0.878485	0.210845	8
CR5bace873c-76091	0.0943808	3	3	9	2970	1242.51	108	14702	0.804292	224.537	0.628774	1.24333	999.338	4.95017	0.294216	480	0.132609	628.842	201.792	2.07905	23382	22530.1	111.65	1.21	0.119671	11
CR5bace873c-76342	0.406071	3	1.5	1	3282	582.701	58	9633	0.796376	56	0.739862	1.25569	464.049	2.9351	0.75979	120	0.823129	318.693	114.612	0.965517	13020	2334.25	20.3665	0.793345	0.356517	5
CR5bace873c-7680	0.683781	1	1	1	1831	413.588	49	6965	0.893454	42	0.860833	1.11925	369.522	3.80393	0.744615	80	0.646154	183.439	67.082	0.857143	8091	677.533	10.1001	0.701591	0.511676	6
CR5bace873c-76863	0.679477	4	1.33333	6	2024	653.997	55	8749	0.7791	143.65	0.618217	1.28353	509.529	4.32263	0.684999	160	0.908537	193.474	150.296	2.61182	14152	1973.09	13.128	0.824288	0.257049	5
CR5bace873c-79815	0.708245	4	1.33333	8	2291	759.051	96	9735	0.685062	135.236	0.614855	1.45972	519.997	4.24924	0.73582	160	1.32168	201.616	193.132	1.40871	15833	4428.09	22.9278	0.874116	0.212326	8
CR5bace873c-81433	0.446647	3	1	4	2686	506.458	56	8782	0.843115	55.2361	0.742915	1.18608	427.002	3.26955	0.814712	80	1.24576	274.901	134.952	0.986358	11821	349.408	2.58913	0.776622	0.430246	6
CR5bace873c-83872	0.643186	1	1	0	2012	446.759	36	6880	0.941035	30	0.819243	1.06266	420.416	3.41948	0.597072	160	0.832168	198.267	70.8378	0.833333	8398	79.4975	1.12225	0.729628	0.433162	2
CR5bace873c-88810	0.489903	13	13	39	2999	1502.63	225	20104	0.683893	473.302	0.440742	1.46222	1027.64	6.70357	0.542786	440	0.471744	277.356	245.367	2.10356	45614	34778.7	141.742	0.984023	0.111889	20
CR5bace873c-892	0.551907	1	1	3	2424	616.24	78	10838	0.802936	66	0.79023	1.24543	494.801	4.47112	0.703954	80	1.36719	234.93	152.738	0.846154	13715	1578.13	10.3323	0.809075	0.358641	5
CR657038fef-102174	0.675363	0		0	1700	284.25	0	4953	0.987135	0	0.967761	1.01303	280.593	2.91353	0.816877	0	1.03571	177.853	0	0	5118	0	0	0.617744	0.770332	3
CR657038fef-106606	0.762784	2	1	12	1582	610.541	78	8032	0.7463	92.8863	0.66298	1.33994	455.647	5.07712	0.733292	80	0.619048	161.439	57.6975	1.19085	12115	5420.55	93.9477	0.807392	0.270772	6
CR657038fef-10697	0.692036	4	4	14	1572	837.436	99	11740	0.707397	217.795	0.602855	1.41363	592.399	7.46819	0.697327	160	0.572052	168.953	149.933	2.19995	19474	11278.8	75.2254	0.88165	0.210366	8
CR657038fef-11361	0.845317	1	1	0	1232	281.421	18	4755	0.968124	10	0.943452	1.03293	272.451	3.85958	0.853226	80	0.906977	135.332	23.8537	0.555556	5040	480.645	20.1497	0.6104	0.754477	3
CR657038fef-11569	0.730675	3	1	1	1531	635.411	89	7066	0.705841	80	0.55044	1.41675	448.5	4.61528	0.801954	80	1.18321	162.267	115.395	0.898876	12837	4408.98	38.2078	0.825095	0.219925	6
CR657038fef-11722	0.697593	1	1	8	2174	448.014	24	8318	0.877116	54.4721	0.819507	1.1401	392.96	3.82613	0.825996	80	1.20909	197.894	58.9406	2.26967	10150	185.532	3.14777	0.753262	0.520769	5
CR657038fef-117956	0.63279	1	1	0	2177	350.09	9	6682	0.939694	11	0.946057	1.06418	328.978	3.06936	0.820099	80	0.631148	207.924	84.7172	1.22222	7063	120.668	1.42436	0.664169	0.685103	4
CR657038fef-12155	0.772557	4	1.33333	7	1701	963.845	127	11207	0.672531	232.062	0.456757	1.48692	648.215	6.58848	0.733796	160	0.784038	166.338	219.221	1.82726	24536	6078.9	27.7295	0.914476	0.151595	8
CR657038fef-12168	0.313983	2	2	7	2095	782.85	104	9974	0.765453	115.828	0.594682	1.30642	599.235	4.76086	0.58695	200	0.880383	289.563	186.317	1.11373	16772	2466.56	13.2385	0.9426	0.204514	7
CR657038fef-12933	0.863168	1	1	0	1648	356.96	9	6240	0.915957	36	0.876035	1.09175	326.96	3.78641	0.837302	80	0.826087	154.894	40.3113	4	7123	140.955	3.49665	0.673514	0.615395	4
CR657038fef-13032	0.470262	1	1	0	2361	421.973	13	7227	0.911811	35	0.87909	1.09672	384.759	3.06099	0.69784	80	0.675862	251.179	129.53	2.69231	8221	244.508	1.88766	0.726289	0.510034	3
CR657038fef-13585	0.517005	1	1	0	2828	407.688	3	8345	0.938853	13	0.904901	1.06513	382.759	2.95085	0.791012	120	0.80597	262.179	5.38516	4.33333	9222	31.1164	5.77818	0.712503	0.630928	4
CR657038fef-13640	0.631129	2	1	0	691	212.451	13	2375	0.949031	22	0.903729	1.05371	201.622	3.43705	0.812377	40	0.910448	117.296	55.0727	1.69231	2628	130.102	2.36237	0.683265	0.661236	3
CR657038fef-13980	0.740488	5	5	34	2081	1275.73	216	13450	0.631758	277.476	0.505639	1.58288	805.955	6.46324	0.5146	400	1.76471	187.924	300.433	1.28461	26600	5327.31	17.7321	0.989178	0.103851	13
CR657038fef-1494	0.526309	1	1	2	1646	546.784	52	7489	0.87518	79	0.689722	1.14262	478.534	4.54982	0.595846	80	0.442708	198.244	122.09	1.51923	10858	2254.91	18.4692	0.775899	0.314777	6
CR657038fef-15182	0.721216	2	2	7	1625	598.926	65	7888	0.766306	87.6503	0.657279	1.30496	458.96	4.85415	0.71594	120	1.73267	168.267	96.1665	1.34847	12001	2680.05	27.8689	0.81589	0.276332	5
CR657038fef-15295	0.683552	1	1	4	1537	390.032	39	6285	0.914996	39.1231	0.853129	1.0929	356.877	4.08913	0.72688	80	1.00935	168.095	129.418	1.00316	7367	210.002	1.62267	0.699533	0.519177	4
CR657038fef-15386	0.581397	7	3.5	12	1357	1260.68	177	13883	0.698286	320.319	0.435559	1.43208	880.316	10.2307	0.516856	520	0.372222	171.261	333.51	1.80971	31874	29113.3	87.2935	1.05086	0.10977	10
CR657038fef-18329	0.475267	11	11	15	2125	809.092	82	11046	0.754724	164.405	0.520989	1.32499	610.642	5.19812	0.714519	200	0.728972	237.037	193.724	2.00494	21202	2982.96	15.398	0.880993	0.21204	6
CR657038fef-21323	0.426873	2	2	0	1986	649.411	67	9559	0.829804	104	0.609708	1.2051	538.884	4.81319	0.678437	80	0.763158	241.794	145.908	1.55224	15678	2483.04	17.0179	0.834647	0.284828	4
CR657038fef-2198	0.777568	1	1	1	1865	374.718	37	6655	0.929477	23	0.918438	1.07587	348.291	3.56836	0.750624	80	1.24468	173.61	103.966	0.621622	7246	508.502	4.89102	0.695491	0.595593	4
CR657038fef-2571	0.180799	1	1	0	2774	572.541	6	9225	0.912846	12	0.714728	1.09548	522.642	3.32552	0.593782	280	1.24828	439.097	17.088	2	12907	19.0711	1.11605	0.790207	0.353641	2
CR657038fef-2599	0.542582	2	2	0	1758	465.203	53	6226	0.924395	38	0.664248	1.08179	430.032	3.54152	0.636924	120	1.28696	201.782	151.288	0.716981	9373	1042.16	6.88861	0.740522	0.361521	3
CR657038fef-26632	0.557829	1	1	3	2737	437.546	36	8465	0.86379	25.4142	0.886295	1.15769	377.948	3.0928	0.840222	120	1.29293	248.309	109.49	0.70595	9551	737.588	6.73659	0.723128	0.555634	6
CR657038fef-34371	0.479307	14	1	26	1342	1171.47	182	13146	0.588038	306.383	0.470997	1.70057	688.867	9.79583	0.739119	80	1.08911	187.575	218.563	1.68342	27911	8237.7	37.6902	0.962905	0.120377	13
CR657038fef-34744	0.475818	6	6	8	2260	555.612	92	8383	0.735617	106.65	0.815784	1.3594	408.718	3.70929	0.773013	120	1.68817	244.309	152.555	1.15924	10276	1669.17	10.9414	0.778791	0.341245	8
CR657038fef-36769	0.516517	1	1	7	2268	442.659	57	7777	0.871111	42.4142	0.865169	1.14796	385.605	3.42901	0.759689	80	1.27451	234.901	127.201	0.744109	8989	1317	10.3537	0.741881	0.498751	7
CR657038fef-44276	0.646042	2	2	4	2000	505.357	79	7460	0.76835	94.1231	0.784437	1.30149	388.291	3.73	0.792638	120	0.763359	197.238	125.16	1.19143	9510	4107.29	32.8163	0.77183	0.367072	7
CR657038fef-44604	0.590844	5	5	10	2098	753.98	95	10921	0.810668	148.453	0.614748	1.23355	611.227	5.20543	0.597543	160	0.554622	211.238	197.96	1.56266	17765	5367.98	27.1165	0.871165	0.241409	7
CR657038fef-46388	0.463093	4	1.33333	13	1355	759.465	92	9227	0.736212	190.713	0.542127	1.35831	559.127	6.80959	0.684146	120	0.647619	191.752	124.535	2.07296	17020	5930.99	47.6251	0.920449	0.201027	11
CR657038fef-47485	0.720917	3	1.5	4	1723	458.458	50	7023	0.846603	64.4142	0.758587	1.18119	388.132	4.07603	0.772268	120	1.18182	173.303	124.595	1.28828	9258	355.182	2.85069	0.731081	0.419888	4
CR657038fef-47725	0.602096	4	4	12	2023	648.897	80	8245	0.725594	138.198	0.629678	1.37818	470.836	4.07563	0.742239	120	1.56731	205.48	174.771	1.72747	13094	2003.84	11.4655	0.826426	0.246065	7
CR657038fef-48720	0.533238	1	1	0	2318	384.617	21	6575	0.908707	25	0.859927	1.10046	349.505	2.8365	0.786572	80	0.945946	233.723	106.532	1.19048	7646	161.311	1.5142	0.706348	0.558532	4
CR657038fef-49475	0.598674	3	1.5	14	2321	754.95	105	10131	0.808506	167.539	0.660775	1.23685	610.382	4.36493	0.517137	160	1.41139	220.723	249.018	1.59561	15332	1976.33	7.9365	0.861237	0.22337	7
CR657038fef-52085	0.611683	2	1	4	1917	492.6	32	8228	0.919445	73.0623	0.756042	1.08761	452.919	4.29212	0.66668	120	1.62745	198.451	146.373	2.2832	10883	204.046	1.39401	0.760976	0.426104	5
CR657038fef-53207	0.559212	2	2	0	2433	403.345	25	7519	0.882739	18	0.884172	1.13284	356.049	3.09042	0.842974	120	1.35165	233.823	110.368	0.72	8504	145.889	1.32185	0.714176	0.580786	4
CR657038fef-53631	0.62538	2	2	19	1832	808.933	125	12317	0.869357	171.893	0.679409	1.15028	703.252	6.72325	0.46064	120	1.90604	191.865	297.155	1.37514	18129	1258.48	4.23509	0.879564	0.236532	9
CR657038fef-56632	0.816617	1	1	0	1414	292.777	10	5195	0.95867	23	0.942831	1.04311	280.676	3.67397	0.878922	80	1.05682	147.51	68.2642	2.3	5510	121.908	1.78583	0.64712	0.761592	4
CR657038fef-57154	0.525099	9	9	19	2810	822.791	95	11088	0.680994	193.7	0.630573	1.46844	560.316	3.94591	0.70382	240	1.76033	259.321	201.301	2.03895	17584	2847.96	14.1478	0.876172	0.205818	9
CR657038fef-59144	0.598581	2	1	8	2084	586.24	64	9169	0.769757	88.8284	0.733285	1.29911	451.262	4.39971	0.771616	80	1.31304	209.167	94.4034	1.38794	12504	5000.48	52.9693	0.810438	0.33526	5
CR657038fef-5929	0.720814	1	1	0	2362	360.818	16	6697	0.915001	15	0.904633	1.09289	330.149	2.83531	0.853487	80	0.842593	202.924	42.2966	0.9375	7403	62.0019	1.46589	0.677049	0.646417	3
CR657038fef-60063	0.437052	4	4	10	3183	673.553	66	10484	0.80635	118.236	0.737375	1.24016	543.12	3.29375	0.605699	200	0.367257	302.522	102.45	1.79146	14218	8949.22	87.3521	0.804852	0.290397	8
CR657038fef-60700	0.285473	1	1	6	2534	621.269	48	10473	0.922147	82.4558	0.714198	1.08443	572.902	4.13299	0.561439	120	0.484716	333.984	81.4125	1.71783	14664	1518.19	18.6481	0.810276	0.340974	4
CR657038fef-61617	0.757864	3	1	0	1835	549.37	65	8126	0.780243	109	0.703733	1.28165	428.642	4.42834	0.789751	80	0.811688	174.433	116.017	1.67692	11547	960.487	8.27883	0.77837	0.338343	4
CR657038fef-63286	0.593217	4	2	17	2307	1246.54	177	14165	0.710638	304.579	0.380841	1.40719	885.838	6.14001	0.595627	400	0.758389	221.066	320.495	1.72078	37194	18893.6	58.9513	0.989102	0.114555	10
CR657038fef-68239	0.745424	2	1	3	1696	375.747	33	6192	0.878804	34.4142	0.872727	1.13791	330.208	3.65094	0.817686	80	1.06452	169.089	88.6172	1.04285	7095	1833.56	20.6908	0.685649	0.551124	4
CR657038fef-72320	0.731454	8	2.66667	31	1997	871.448	134	10673	0.667103	217.14	0.541008	1.49902	581.345	5.34452	0.733541	120	0.81383	185.225	142.773	1.62045	19728	7690.67	53.8666	0.893205	0.176609	14
CR657038fef-74548	0.230347	2	2	15	2462	974.489	102	12264	0.736056	139.009	0.647689	1.35859	717.279	4.98132	0.462486	200	4.22973	366.486	294.532	1.36284	18935	1593.91	5.41168	0.915564	0.162288	8
CR657038fef-78439	0.0991941	2	1	4	3685	976.828	60	11480	0.801052	66.0499	0.538841	1.24836	782.489	3.11533	0.437255	440	0.691781	683.252	307.605	1.10083	21305	1559.27	5.06905	1.00526	0.151188	6
CR657038fef-81928	0.163109	14	7	49	2961	2420.52	248	33210	0.640839	904.68	0.267788	1.56045	1551.17	11.2158	0.647696	280	0.867617	477.622	472.708	3.6479	124016	67127.4	142.006	1.29516	0.0712296	26
CR657038fef-82366	0.676369	3	1.5	13	1908	769.276	112	11182	0.812225	123.227	0.547118	1.23119	624.825	5.86059	0.657856	160	1.2	188.279	202.41	1.10024	20438	889.557	4.39482	0.875161	0.237446	9
CR657038fef-82493	0.543973	3	3	7	2699	535.328	39	9658	0.876711	88.1231	0.81792	1.14063	469.328	3.57836	0.673648	200	1.13669	249.7	68.2495	2.25957	11808	648.921	9.50806	0.781108	0.423504	5
CR657038fef-83214	0.591403	2	1	3	2688	455.99	33	8269	0.930264	60.1231	0.823934	1.07496	424.191	3.07626	0.700887	80	1.34579	238.989	139.14	1.82191	10036	1035.87	7.4448	0.725332	0.49975	4
CR657038fef-85428	0.269022	1	1	0	3587	638.784	43	10351	0.84158	28	0.625287	1.18824	537.588	2.8857	0.719803	240	0.624365	409.333	48.7955	0.651163	16554	7119.64	145.908	0.834878	0.318775	4
CR657038fef-93230	0.700896	3	1	7	1729	598.441	77	7945	0.812331	130.414	0.598584	1.23103	486.132	4.59514	0.705782	80	1.125	176.066	151.954	1.69369	13273	1337.29	8.80066	0.811719	0.27878	6
CR657038fef-9449	0.839741	2	2	6	1158	448.558	46	5923	0.855791	60.099	0.718723	1.16851	383.872	5.11485	0.702775	160	1.24324	131.64	79.2023	1.3065	8241	180.688	2.28135	0.741161	0.369925	4
CR657038fef-9551	0.872258	2	1	0	1695	310.877	13	6103	0.960296	26	0.969038	1.04135	298.534	3.60059	0.888024	80	1.125	156.267	47.8539	2	6298	100.514	2.10043	0.642356	0.793552	5
CR657038fef-95910	0.690708	1	1	0	2397	418.174	21	8059	0.898784	19	0.868614	1.11261	375.848	3.36212	0.825354	80	1.25743	208.829	41.8688	0.904762	9278	59.6246	1.42408	0.728771	0.579132	3
CRc3b7f1305-10140	0.513651	1	1	0	1923	372.718	8	6395	0.978155	32	0.911748	1.02233	364.576	3.32553	0.663132	200	0.607143	216.901	32.249	4	7014	168.484	5.22448	0.705687	0.578482	2
CRc3b7f1305-10691	0.81506	0		0	1312	270.25	2	4759	0.972039	5	0.975605	1.02876	262.693	3.62729	0.888287	0	0.95122	142.225	1.41421	2.5	4878	11.0828	7.8367	0.608659	0.818832	2
CRc3b7f1305-12569	0.518246	4	1	14	2447	870.306	135	12890	0.772167	136.773	0.561411	1.29506	672.021	5.26767	0.638874	120	1.26064	243.587	263.097	1.01314	22960	935.687	3.55643	0.903748	0.213855	9
CRc3b7f1305-14347	0.628492	5	5	10	2317	873.134	123	13668	0.763735	181.686	0.659048	1.30936	666.843	5.89901	0.586072	120	2.2562	215.238	267.86	1.47712	20739	3169.1	11.8312	0.894488	0.225296	6
CRc3b7f1305-14755	0.647951	1	1	1	1631	421.647	28	6286	0.94451	55	0.781744	1.05875	398.25	3.85408	0.637102	120	0.480769	177.853	28.3019	1.96429	8041	557.309	19.6915	0.726211	0.444311	3
CRc3b7f1305-16013	0.666717	2	1	4	2223	514.985	44	9356	0.896866	74.4142	0.771247	1.11499	461.872	4.20873	0.7146	80	1.26772	204.693	149.693	1.69123	12131	353.326	2.36034	0.840948	0.443314	4
CRc3b7f1305-17350	0.794325	4	2	6	1511	529.914	63	8701	0.912121	110.123	0.741584	1.09635	483.345	5.75844	0.631109	200	0.717647	154.61	156.285	1.74799	11733	2666.38	17.061	0.798284	0.389375	5
CRc3b7f1305-17497	0.152126	3	1	1	3184	990.614	80	14926	0.891788	116	0.711575	1.12134	883.418	4.68781	0.337753	80	0.521008	512.849	364.507	1.45	20976	930.427	2.55257	0.975591	0.191137	5
CRc3b7f1305-17520	0.66852	3	1	13	1756	963.519	116	12325	0.760565	267.366	0.546321	1.31481	732.818	7.01879	0.527906	80	0.314103	181.681	89.6772	2.30488	22560	16700.3	186.227	0.911478	0.166831	8
CRc3b7f1305-17628	0.68559	3	1	0	1900	411.304	15	7419	0.926471	46	0.840966	1.07936	381.061	3.90474	0.763463	80	1.13636	186.616	89.9444	3.06667	8822	197.94	2.20069	0.717773	0.5511	3
CRc3b7f1305-19363	0.371922	2	2	0	2702	518.801	23	8787	0.870332	51	0.739958	1.14899	451.529	3.25204	0.731934	120	1	302.149	144.309	2.21739	11875	251.485	1.74269	0.774768	0.41025	4
CRc3b7f1305-19474	0.668489	3	3	7	2210	429.002	39	7425	0.884719	64.2361	0.867609	1.1303	379.546	3.35973	0.746539	120	1.43299	203.823	100.846	1.64708	8558	472.002	4.68041	0.72781	0.506976	6
CRc3b7f1305-19582	0.858805	2	2	9	1473	715.897	68	8333	0.77281	153.991	0.528811	1.29398	553.252	5.65716	0.646942	280	0.967033	146.811	130.74	2.26457	15758	1232.64	9.42815	0.842054	0.20432	5
CRc3b7f1305-20768	0.707158	0		0	1925	316.149	13	5783	0.955903	2	0.960791	1.04613	302.208	3.00416	0.828175	0	0.711538	184.953	18.4391	0.153846	6019	18.9706	1.02882	0.650817	0.727074	2
CRc3b7f1305-21320	0.627358	2	2	1	2190	441.63	41	7973	0.931975	39	0.884219	1.07299	411.588	3.64064	0.668878	160	1.056	209.445	148.499	0.95122	9017	306.084	2.06118	0.739675	0.513707	3
CRc3b7f1305-22052	0.60054	10	2.5	10	1850	762.264	128	11031	0.799475	149.064	0.554349	1.25082	609.411	5.9627	0.673318	200	1.63636	196.752	220.384	1.16457	19899	2912.74	13.2167	0.853116	0.238569	9
CRc3b7f1305-23095	0.303362	5	5	11	2349	765.151	70	11637	0.766066	139.773	0.6054	1.30537	586.156	4.95402	0.703042	200	0.924324	311.936	195.064	1.99676	19222	1533.15	7.85974	0.859104	0.249779	6
CRc3b7f1305-24515	0.670635	3	3	6	2218	560.34	44	10109	0.823046	99	0.765138	1.215	461.186	4.55771	0.780596	160	0.883117	203.865	113.358	2.25	13212	433.369	3.82301	0.805822	0.404589	6
CRc3b7f1305-2465	0.621189	2	1	4	1599	478.174	37	5992	0.849463	75.2361	0.647924	1.17721	406.191	3.74734	0.704364	80	1.16071	179.853	137.011	2.03341	9248	299.218	2.1839	0.751997	0.329314	4
CRc3b7f1305-277	0.321629	1	1	3	2290	569.955	42	7892	0.79417	66	0.703073	1.25918	452.642	3.44629	0.688473	80	1.1087	299.12	169.806	1.57143	11225	1261.85	7.43115	0.801327	0.305292	4
CRc3b7f1305-2792	0.711971	4	1	7	2136	550.156	58	7853	0.79484	99.8284	0.670795	1.25811	437.286	3.6765	0.769349	80	1.2623	194.167	152.611	1.72118	11707	761.903	4.99246	0.783897	0.326042	6
CRc3b7f1305-30140	0.843894	1	1	0	1459	363.12	27	5571	0.908257	23	0.864525	1.10101	329.806	3.81837	0.744471	80	0.941748	147.397	54.3783	0.851852	6444	64.7007	1.18983	0.694338	0.530937	2
CRc3b7f1305-31447	0.556674	3	3	8	1923	596.24	77	8805	0.859652	85.1623	0.635924	1.16326	512.558	4.57878	0.662289	200	0.672043	208.35	166.292	1.106	13846	1575.12	9.47201	0.809571	0.311241	9
CRc3b7f1305-31719	0.616492	1	1	7	2217	485.973	20	7559	0.839411	84.5765	0.745831	1.19131	407.931	3.40956	0.76535	80	0.84058	212.581	90.4765	4.22882	10135	477.158	5.27383	0.755823	0.402208	5
CRc3b7f1305-32450	0.836052	0		0	1775	301.706	2	6127	0.976563	2	0.977037	1.024	294.635	3.45183	0.907777	0	1.10345	163.338	3.16228	1	6271	3.41421	1.07967	0.646359	0.845845	3
CRc3b7f1305-33527	0.627851	2	2	0	1673	613.955	74	7999	0.815301	115	0.638949	1.22654	500.558	4.78123	0.62787	120	0.694444	182.989	188.218	1.55405	12519	3105.45	16.4992	0.804267	0.266669	4
CRc3b7f1305-35593	0.617393	10	10	35	2750	1548.14	211	21536	0.659224	472.58	0.429586	1.51694	1020.57	7.83127	0.604835	240	0.865269	236.587	304.238	2.23971	50132	21322.9	70.0862	1.01149	0.112915	14
CRc3b7f1305-35631	0.35886	3	1.5	4	2074	764.406	77	9977	0.797049	104.414	0.540524	1.25463	609.269	4.81051	0.624851	120	0.888889	269.492	161.914	1.35603	18458	656.344	4.05367	0.877272	0.214566	4
CRc3b7f1305-3650	0.651809	2	2	6	1797	609.654	58	9384	0.768633	145.359	0.736925	1.30101	468.6	5.22204	0.728736	120	1.0137	186.131	130.035	2.50619	12734	1733.57	13.3316	0.819847	0.317272	7
CRc3b7f1305-37170	0.673848	3	1	13	1509	931.159	160	11159	0.796198	181.325	0.47735	1.25597	741.387	7.39496	0.534452	80	2.55	167.752	302.02	1.13328	23377	5246.56	17.3716	0.881515	0.161729	7
CRc3b7f1305-39178	0.497812	6	6	4	2547	528.884	39	8766	0.844498	91.0828	0.753611	1.18414	446.642	3.4417	0.732733	120	0.986207	253.563	153.951	2.33546	11632	396.38	2.57471	0.764541	0.393813	6
CRc3b7f1305-39767	0.456414	2	2	1	1823	647.453	58	8971	0.832197	91	0.594854	1.20164	538.808	4.92101	0.652787	280	1.13253	224.037	105.546	1.56897	15081	1001.15	9.48539	0.805807	0.268927	4
CRc3b7f1305-40898	0.503075	1	1	0	1992	450.316	18	7341	0.84697	40	0.841761	1.18068	381.404	3.68524	0.753365	40	0.671429	223.066	108.074	2.22222	8721	144.827	1.34007	0.739644	0.454915	4
CRc3b7f1305-41700	0.698027	3	1	4	1921	548.784	69	8781	0.838382	90	0.732727	1.19277	460.09	4.57106	0.711419	80	0.575581	185.966	163.248	1.30435	11984	1637.63	10.0315	0.875228	0.366396	7
CRc3b7f1305-43624	0.459892	6	6	10	2254	1134.76	115	13873	0.674699	265.123	0.518501	1.48214	765.619	6.15484	0.573595	200	1.14286	248.173	251.462	2.30542	26756	6387.31	25.4007	0.945823	0.135386	7
CRc3b7f1305-44199	0.677153	3	1	0	1770	339.505	15	6268	0.949718	34	0.925986	1.05294	322.434	3.54124	0.81819	80	1.1383	181.238	81.6088	2.26667	6769	198.867	2.43683	0.657231	0.683357	3
CRc3b7f1305-45667	0.737167	5	2.5	21	2164	751.151	106	11959	0.752971	172.877	0.607549	1.32807	565.595	5.52634	0.773236	160	1.11047	192.066	189.447	1.63092	19684	6405.71	33.8128	0.857817	0.266348	9
CRc3b7f1305-47165	0.508141	1	1	6	2626	662.867	60	10639	0.852827	92.1623	0.736365	1.17257	565.311	4.05141	0.568124	80	0.73301	254.836	186.676	1.53604	14448	867.878	4.64911	0.836649	0.304269	6
CRc3b7f1305-47448	0.79127	4	4	3	1859	470.316	26	7112	0.892605	67.4142	0.751638	1.12032	419.806	3.82571	0.674676	200	2.02469	171.823	76.1052	2.59285	9462	144.32	1.89632	0.760099	0.404038	3
CRc3b7f1305-4786	0.656062	5	1	10	1679	593.026	76	8687	0.733868	105.414	0.754604	1.36264	435.203	5.17391	0.763795	120	0.802721	179.332	54.7083	1.38703	11512	3013.58	55.0845	0.813227	0.310407	7
CRc3b7f1305-48706	0.462957	2	1	59	3173	2865.82	276	47572	0.796607	1534.88	0.375455	1.25532	2282.94	14.9928	0.305503	120	0.171	293.474	920.902	5.56116	126705	77505.9	84.1631	1.1836	0.0727884	19
CRc3b7f1305-48838	0.757515	2	2	0	1525	466.032	39	7326	0.879658	60	0.780441	1.13681	409.948	4.80393	0.701905	200	1.47959	159.054	136.85	1.53846	9387	161.943	1.18336	0.74085	0.423883	4
CRc3b7f1305-4888	0.706456	3	1	15	593	1396.76	217	13575	0.671734	350.398	0.309832	1.48868	938.254	22.8921	0.625435	40	1.0202	102.705	329.621	1.61474	43814	14210.2	43.1106	1.19432	0.0874387	11
CRc3b7f1305-49217	0.725769	5	1.25	7	1793	517.186	64	7481	0.817731	95.2361	0.70509	1.2229	422.919	4.17234	0.745437	120	1.09091	176.196	131.518	1.48806	10610	3639.76	27.675	0.767624	0.35146	8
CRc3b7f1305-49288	0.38774	5	1	11	2117	489.044	35	7467	0.903954	63.6344	0.790996	1.10625	442.073	3.52716	0.607007	120	1.30252	261.936	160.378	1.81813	9440	1208	7.53223	0.755063	0.392338	7
CRc3b7f1305-49401	0.626151	1	1	0	1586	518.884	54	9074	0.93191	40	0.84323	1.07307	483.553	5.72131	0.578327	120	0.843023	178.409	102.616	0.740741	10761	168.262	1.63973	0.781861	0.423514	3
CRc3b7f1305-49605	0.333707	3	1.5	7	2023	1011.89	169	15166	0.772959	201.13	0.585469	1.29373	782.146	7.49679	0.532109	200	0.911197	276.007	265.633	1.19012	25904	3211.05	12.0883	0.91718	0.18613	9
CRc3b7f1305-50078	0.583408	10	5	7	2542	744.122	66	11076	0.773895	172.101	0.662005	1.29217	575.872	4.3572	0.633986	240	2.02632	233.995	207.155	2.60759	16731	3653.55	17.6368	0.83788	0.251365	6
CRc3b7f1305-50084	0.613916	4	2	13	2266	874.749	142	12891	0.705232	171.626	0.579475	1.41797	616.902	5.68888	0.734565	160	0.765854	215.368	161.978	1.20864	22246	13420.3	82.8526	0.886219	0.211704	9
CRc3b7f1305-50485	0.772202	10	10	4	1904	565.227	67	9500	0.785433	88	0.797247	1.27318	443.948	4.9895	0.759759	160	1.62626	176.024	85.8662	1.31343	11916	1976.17	23.0145	0.803507	0.373669	4
CRc3b7f1305-50715	0.368803	2	1	4	2422	735.151	59	11611	0.752922	127.123	0.609373	1.32816	553.512	4.79397	0.781524	80	1.01744	287.273	155.077	2.15463	19054	2333.34	15.0463	0.84603	0.269976	5
CRc3b7f1305-52985	0.725031	1	1	0	2279	505.973	30	9636	0.909367	47	0.820364	1.09967	460.115	4.22817	0.697216	120	1.05714	198.746	74.3303	1.56667	11746	137.349	1.84782	0.767991	0.472991	3
CRc3b7f1305-53849	0.37707	2	2	0	775	577.085	48	5136	0.737856	121	0.510943	1.35528	425.806	6.6271	0.696688	80	2.17949	160.711	108.462	2.52083	10052	1450.87	13.3768	0.795479	0.1938	4
CRc3b7f1305-53859	0.255313	5	5	9	1102	858.442	104	6234	0.658931	157.537	0.333583	1.51761	565.654	5.65699	0.733958	160	0.745098	232.894	144.069	1.51478	18688	9931.8	68.9376	1.19929	0.106305	7
CRc3b7f1305-56253	0.807684	0		0	1928	311.463	0	6371	0.973079	0	0.977597	1.02767	303.078	3.30446	0.891555	0	1.2716	173.196	0	0	6517	0	0	0.653154	0.825286	2
CRc3b7f1305-58545	0.702091	1	1	0	2214	347.99	17	6910	0.948972	16	0.949828	1.05377	330.233	3.12105	0.838307	80	1.17708	199.066	88.8369	0.941176	7275	107.642	1.21168	0.678869	0.717059	4
CRc3b7f1305-58588	0.463604	4	4	7	2722	770.222	95	13758	0.812825	134.236	0.64104	1.23028	626.056	5.05437	0.688104	120	0.524194	271.628	101.823	1.41301	21462	9272.06	91.0603	0.866825	0.291429	8
CRc3b7f1305-59367	0.727014	3	3	8	2125	475.286	70	7555	0.813229	71.4721	0.794761	1.22967	386.517	3.55529	0.799597	80	1.09483	191.652	107.056	1.02103	9506	1467.53	13.708	0.753752	0.420275	8
CRc3b7f1305-59810	0.691372	1	1	0	1504	285.463	4	4821	0.958315	7	0.956548	1.0435	273.563	3.20545	0.8463	80	1.28	165.338	10.0499	1.75	5040	11.2426	1.11868	0.630772	0.743442	2
CRc3b7f1305-6111	0.668574	2	2	7	1379	627.553	69	7786	0.831758	150.414	0.491416	1.20227	521.973	5.64612	0.730767	80	1.14966	160.995	174.132	2.17992	15844	1996.74	11.4668	0.824167	0.248441	6
CRc3b7f1305-62224	0.529596	1	1	0	2050	406.416	16	7118	0.920811	41	0.887199	1.086	374.233	3.4722	0.719886	80	1.625	220.551	119.436	2.5625	8023	226.929	1.9	0.712327	0.541534	3
CRc3b7f1305-64477	0.858585	2	1	0	1569	310.978	16	5799	0.964076	25	0.952843	1.03726	299.806	3.69598	0.850865	80	1.17647	151.539	87.367	1.5625	6086	100.533	1.15069	0.662627	0.753537	4
CRc3b7f1305-67244	0.610109	1	1	0	2101	336.392	3	6099	0.964502	1	0.959566	1.0368	324.451	2.9029	0.758745	120	0.637931	208.024	2.82843	0.333333	6356	4.65028	1.64412	0.645268	0.677294	3
CRc3b7f1305-7097	0.590604	3	3	0	2642	599.227	54	10074	0.787635	85	0.712044	1.26962	471.973	3.81302	0.798126	120	1.17164	237.095	144.838	1.57407	14148	1237.87	8.5466	0.79444	0.352556	3
CRc3b7f1305-7559	0.709294	3	1	8	1903	564.156	68	8189	0.790617	126.141	0.687516	1.26484	446.032	4.30321	0.752362	80	1.33621	183.616	119.817	1.85501	11911	701.285	5.85299	0.785738	0.323327	6
CRc3b7f1305-8269	0.822477	1	1	0	1438	296.978	7	4782	0.948773	22	0.919262	1.05399	281.765	3.32545	0.823394	80	1.44286	148.225	28.6356	3.14286	5202	30.4853	1.06459	0.642287	0.681352	3
CRc3b7f1305-8524	0.456644	3	1	8	2683	565.085	47	9328	0.837327	69.6503	0.764027	1.19428	473.161	3.47671	0.685285	80	0.835526	271.723	118.849	1.48192	12209	1894.16	15.9376	0.78551	0.367088	6
CRc3b7f1305-8793	0.542634	5	2.5	3	2162	567.754	47	9537	0.782291	76.4142	0.782876	1.2783	444.149	4.41119	0.776016	120	1.2069	223.758	115.918	1.62583	12182	1545.06	13.3289	0.79023	0.371793	6
CRe5bd559af-11722	0.558576	3	1	11	1997	972.247	124	13066	0.787167	216.243	0.531246	1.27038	765.321	6.54281	0.527679	80	3.52174	211.959	305.321	1.74389	24595	2054.35	6.7285	0.884473	0.1737	6
CRe5bd559af-13094	0.481385	1	1	0	2740	571.227	45	10237	0.918798	47	0.74165	1.08838	524.843	3.73613	0.629687	80	0.911243	267.445	149.586	1.04444	13803	166.505	1.11311	0.795356	0.394243	3
CRe5bd559af-1799	0.585433	3	1.5	15	1873	1321.89	164	16526	0.706421	334.991	0.48292	1.41559	933.813	8.82328	0.493154	160	0.361538	200.51	130.863	2.04263	34221	24016.4	183.524	0.963754	0.118846	10
CRe5bd559af-23664	0.609246	1	1	0	2096	343.404	4	6526	0.939105	4	0.941295	1.06484	322.492	3.11355	0.837707	40	1.33735	207.924	32.8024	1	6933	42.136	1.28454	0.672145	0.695418	4
CRe5bd559af-24928	0.568181	1	1	1	1801	390.718	33	6831	0.870318	35	0.894461	1.14901	340.049	3.79289	0.829947	40	0.775862	199.581	56.8595	1.06061	7637	729.777	12.8347	0.712576	0.5623	5
CRe5bd559af-29028	0.547942	1	1	0	2173	365.647	20	6467	0.914247	13	0.924253	1.0938	334.291	2.97607	0.786813	120	0.7	223.238	84.5991	0.65	6997	106.257	1.25601	0.690464	0.60784	3
CRe5bd559af-30109	0.620706	5	1	5	2574	567.612	51	10427	0.802847	116	0.819346	1.24557	455.706	4.05089	0.770075	80	1.78947	228.279	150.013	2.27451	12726	1072.46	7.14907	0.795986	0.406692	8
CRe5bd559af-30716	0.507291	3	3	3	2724	504.558	66	10512	0.880122	60	0.874688	1.13621	444.073	3.85903	0.765831	120	1.02206	259.765	148.718	0.909091	12018	884.378	5.94668	0.752027	0.518886	5
CRe5bd559af-33173	0.397183	1	1	0	1892	438.416	13	7351	0.886926	45	0.810921	1.12749	388.843	3.88531	0.753407	160	0.821429	244.664	97.0824	3.46154	9065	195.661	2.01541	0.736806	0.480599	4
CRe5bd559af-35784	0.61094	1	1	6	2387	615.227	39	9777	0.853346	107.414	0.74429	1.17186	525.002	4.09594	0.598895	120	0.516908	221.581	102.416	2.75421	13136	802.377	7.8345	0.79812	0.324597	4
CRe5bd559af-35803	0.594154	4	4	8	2087	494.701	28	8078	0.843667	91.0499	0.828428	1.1853	417.362	3.87063	0.703448	120	1.65591	210.095	126.811	3.25178	9751	488.555	3.85263	0.762197	0.414791	6
CRe5bd559af-35996	0.730141	1	1	0	1875	305.664	9	5592	0.968271	5	0.970328	1.03277	295.966	2.9824	0.826754	80	0.673077	179.64	13.6015	0.555556	5763	23.3406	1.71603	0.623353	0.752122	2
CRe5bd559af-36087	0.790123	3	1	3	1848	442.274	51	7682	0.881007	55.2361	0.850061	1.13506	389.647	4.15693	0.747984	80	1.59783	171.439	146.328	1.08306	9037	223.515	1.52749	0.731059	0.493516	5
CRe5bd559af-36623	0.770486	0		0	1259	252.693	0	4006	0.968176	0	0.975645	1.03287	244.652	3.18189	0.862049	0	1.02778	143.296	0	0	4106	0	0	0.579582	0.788375	3
CRe5bd559af-36858	0.473562	0		0	1605	332.434	2	5409	0.93868	9	0.910913	1.06533	312.049	3.37009	0.766311	0	1.28571	206.374	1.41421	4.5	5938	19.0499	13.4703	0.65371	0.61506	2
CRe5bd559af-43682	0.348325	14	14	19	2484	986.159	123	13246	0.7429	242.828	0.573917	1.34608	732.617	5.33253	0.54037	160	2.90566	299.356	306.961	1.97421	23080	1973.14	6.42798	0.924962	0.17116	10
CRe5bd559af-45638	0.611623	3	1	3	2089	662.524	101	10514	0.754408	108	0.705732	1.32554	499.813	5.03303	0.749415	80	0.784091	207.173	134.302	1.06931	14898	5583.66	41.5754	0.833056	0.301006	7
CRe5bd559af-46746	0.722932	3	1	4	1955	350.233	19	6443	0.93286	57.4142	0.921877	1.07197	326.718	3.29565	0.822772	80	0.713115	184.344	71.4003	3.0218	6989	557.434	7.80717	0.674337	0.660062	4
CRe5bd559af-46757	0.79748	3	1	7	1825	630.825	107	9446	0.800064	99.8284	0.667515	1.2499	504.701	5.17589	0.698119	80	1.15278	169.581	161.988	0.932976	14151	3793.31	23.4173	0.828272	0.29829	10
CRe5bd559af-47712	0.662762	5	1.25	4	1901	738.666	95	8927	0.698745	154.414	0.545194	1.43114	516.139	4.69595	0.77238	120	0.982143	189.853	156.818	1.62541	16374	4820.47	30.7392	0.859986	0.205598	6
CRe5bd559af-47851	0.694719	1	1	0	2700	418.617	5	9240	0.934314	20	0.958009	1.0703	391.12	3.42222	0.792305	120	1.42708	220.995	24.3311	4	9645	25.6569	1.05449	0.718985	0.662594	5
CRe5bd559af-51939	0.616562	2	1	4	2228	511.872	25	8295	0.813076	65.0454	0.790753	1.2299	416.191	3.72307	0.761027	120	0.625	213.095	67.1863	2.60181	10490	301.074	4.48118	0.774502	0.397835	6
CRe5bd559af-53681	0.600761	2	1	0	2001	509.671	42	8064	0.827061	71	0.750908	1.2091	421.529	4.02999	0.759484	80	0.963504	204.587	112.872	1.69048	10739	346.86	3.07305	0.763485	0.390104	3
CRe5bd559af-5524	0.680157	4	1	0	2497	506.357	52	9358	0.886449	51	0.810708	1.1281	448.86	3.7477	0.719957	80	1.02222	214.788	151.605	0.980769	11543	700.912	4.62329	0.762652	0.458647	5
CRe5bd559af-57807	0.612666	2	2	4	1948	659.754	56	9740	0.828059	127.162	0.653121	1.20764	546.316	5	0.627895	200	0.535211	199.888	123.069	2.27075	14913	3142.33	25.5331	0.829918	0.281193	5
CRe5bd559af-58287	0.471463	2	1	5	2343	474.073	37	7484	0.795789	73.0828	0.794058	1.25662	377.262	3.1942	0.832157	80	0.892562	249.901	102.421	1.97521	9425	356.523	3.48097	0.757325	0.418459	7
CRe5bd559af-60861	0.577661	1	1	3	1743	363.345	37	6385	0.9231	49	0.909415	1.08331	335.404	3.66322	0.784282	80	1.24468	194.723	108.706	1.32432	7021	1370.56	12.608	0.673931	0.60776	6
CRe5bd559af-60925	0.738282	1	1	0	1608	286.25	2	5041	0.967112	5	0.972603	1.03401	276.836	3.13495	0.84986	80	1	165.439	6.08276	2.5	5183	6.41421	1.05449	0.611878	0.773101	2
CRe5bd559af-61767	0.66017	1	1	0	2395	395.889	24	7915	0.938659	30	0.873813	1.06535	371.605	3.3048	0.824288	80	0.923077	213.516	108.079	1.25	9058	167.715	1.55179	0.718484	0.634619	4
CRe5bd559af-64365	0.707705	4	4	7	2217	788.891	88	12082	0.752305	136.497	0.611437	1.32925	593.487	5.44971	0.704975	160	0.458333	198.409	92.9139	1.5511	19760	3751.62	40.3774	0.873449	0.243957	5
CRe5bd559af-65345	0.614482	4	1	10	1962	713.595	83	10595	0.81691	164.236	0.636451	1.22412	582.943	5.4001	0.615593	80	0.483051	200.309	99.1262	1.97875	16647	7690.52	77.5831	0.847307	0.261461	8
CRe5bd559af-66316	0.456174	2	2	0	1866	472.132	26	5925	0.896916	57	0.716012	1.11493	423.463	3.17524	0.579892	200	1.91765	226.723	75.6902	2.19231	8275	92.3553	1.22018	0.741575	0.334019	2
CRe5bd559af-66469	0.666354	2	1	5	1956	663.855	83	10832	0.814763	98.4142	0.73517	1.22735	540.884	5.53783	0.63288	80	0.898305	192.06	156.668	1.18571	14734	1787.68	11.4106	0.811622	0.308867	6
CRe5bd559af-66508	0.172324	3	1.5	9	2591	1023.8	111	11179	0.725741	156.123	0.427087	1.3779	743.016	4.31455	0.595799	320	1.41709	434.676	253.949	1.40651	26175	5703.73	22.4602	1.03071	0.134023	8
CRe5bd559af-69311	0.405176	7	2.33333	5	2837	675.453	105	10264	0.782673	81.6503	0.633932	1.27767	528.659	3.61791	0.728002	120	0.843023	296.628	141.852	0.777622	16191	4355	30.701	0.825673	0.282707	7
CRe5bd559af-73145	0.257212	1	1	0	1924	545.085	37	7941	0.785962	27	0.686048	1.27233	428.416	4.12734	0.792499	80	1.11111	306.593	53.9073	0.72973	11575	542.193	10.0579	0.802306	0.335858	3
CRe5bd559af-77917	0.555779	2	2	3	1991	555.713	70	8484	0.849447	76.4142	0.691105	1.17724	472.049	4.26118	0.692298	120	0.609467	212.173	102.157	1.09163	12276	1285.72	12.5857	0.768133	0.345231	5
CRe5bd559af-80525	0.76647	1	1	0	1703	302.877	15	5587	0.968917	22	0.965106	1.03208	293.463	3.28068	0.844708	80	0.886598	167.095	72.1803	1.46667	5789	141.616	1.96198	0.635869	0.765342	4
CRe5bd559af-9989	0.79355	2	1	0	1631	338.09	18	6141	0.930499	32	0.934134	1.07469	314.593	3.76517	0.834722	80	0.88	160.711	102.083	1.77778	6574	146.587	1.43595	0.651514	0.675124	4
CRe9104cb4d-104890	0.369064	2	1	0	2214	479.529	19	7595	0.852838	55	0.792301	1.17256	408.96	3.43044	0.720252	80	1.008	274.563	109.385	2.89474	9586	1153.96	10.5495	0.752031	0.415057	3
CRe9104cb4d-115150	0.428158	6	6	20	3324	1817.27	178	24582	0.644776	536.659	0.341578	1.55093	1171.73	7.39531	0.658687	240	0.606522	312.344	268.464	3.01494	71966	31346.9	116.764	1.11893	0.0935377	11
CRe9104cb4d-117039	0.670861	3	1	3	2227	552.884	71	9026	0.825989	61.4142	0.716577	1.21067	456.676	4.05299	0.758972	80	1.33913	204.244	150.053	0.864989	12596	345.583	2.30307	0.786138	0.371054	6
CRe9104cb4d-119569	0.491242	2	1	7	2174	856.247	114	10301	0.75714	163	0.486447	1.32076	648.299	4.73827	0.633146	80	0.547619	235.823	127.945	1.42982	21176	9206.35	71.9554	0.891335	0.17656	10
CRe9104cb4d-121701	0.506359	1	1	0	1965	397.617	13	6354	0.919699	36	0.869696	1.08731	365.688	3.23359	0.686542	80	1.29703	220.829	119.633	2.76923	7306	177.881	1.48689	0.701018	0.505041	4
CRe9104cb4d-124493	0.656196	4	1	7	1634	672.666	77	9955	0.738045	180.067	0.692811	1.35493	496.458	6.09241	0.732608	80	0.675824	176.894	117.72	2.33853	14369	4109.22	34.9067	0.858089	0.276473	6
CRe9104cb4d-125188	0.475069	1	1	1	2160	411.304	20	7022	0.954711	44	0.917189	1.04744	392.676	3.25093	0.62394	80	2.33803	239.03	156.719	2.2	7656	186.616	1.19076	0.697545	0.52161	4
CRe9104cb4d-14861	0.650187	7	2.33333	19	2191	1084.61	151	12542	0.562093	298.141	0.560261	1.77907	609.654	5.72433	0.756867	160	0.601695	205.782	131.309	1.97445	22386	20075	152.884	0.9642	0.133976	13
CRe9104cb4d-17952	0.613889	3	1	4	1486	645.11	71	8501	0.79951	125.083	0.608213	1.25077	515.772	5.72073	0.660251	80	1.57724	174.409	178.281	1.76173	13977	1434.4	8.04575	0.81486	0.256692	5
CRe9104cb4d-19327	0.305294	2	2	9	2510	1058.41	157	14615	0.757323	178.464	0.482264	1.32044	801.561	5.82271	0.592723	120	0.700337	321.427	302.185	1.13671	30305	10858.1	35.9319	0.924937	0.163945	10
CRe9104cb4d-27934	0.620359	8	8	15	2087	661.855	82	9309	0.852628	104.064	0.653538	1.17284	564.316	4.46047	0.562079	160	1.56489	205.61	229.637	1.26908	14244	667.59	2.90716	0.831666	0.267047	6
CRe9104cb4d-30366	0.548463	6	1	10	1617	600.482	86	8807	0.714192	122.123	0.706765	1.40018	428.86	5.44651	0.851396	80	1.13821	192.48	91.1373	1.42004	12461	3817.52	41.8876	0.809994	0.306929	9
CRe9104cb4d-30831	0.298992	3	3	4	2729	710.767	49	10598	0.772667	92.0711	0.616127	1.29422	549.186	3.88347	0.716679	280	1.01205	338.67	125.24	1.879	17201	228.423	1.82388	0.853394	0.263621	4
CRe9104cb4d-36915	0.593499	8	8	12	2306	920.016	90	11786	0.724669	236.298	0.484522	1.37994	666.708	5.11101	0.687688	160	1.04878	220.966	196.919	2.62554	24325	2322.95	11.7965	0.901945	0.174979	8
CRe9104cb4d-39000	0.730275	4	1	11	2198	508.671	69	8412	0.76081	84.2983	0.818368	1.31439	387.002	3.82712	0.86245	80	0.842105	194.48	99.7046	1.22171	10279	3661.05	36.719	0.764467	0.40854	8
CRe9104cb4d-40959	0.428108	14	7	33	1818	2077.09	299	21910	0.471759	556.21	0.375621	2.11973	979.886	12.0517	0.763397	200	1.30916	231.007	353.244	1.86023	58330	37469.9	106.074	1.09393	0.0638176	12
CRe9104cb4d-41331	0.531566	5	5	16	2291	1075.41	150	14354	0.618881	261.479	0.586668	1.61582	665.553	6.26539	0.694104	120	1.73826	232.723	241.102	1.74319	24467	12058.8	50.0154	0.945912	0.155967	10
CRe9104cb4d-42161	0.562249	5	1.66667	11	2458	832.69	108	11467	0.678043	186.65	0.649799	1.47483	564.6	4.66517	0.695663	160	0.753846	234.386	181.951	1.72824	17647	7446.42	40.9255	0.884389	0.207822	10
CRe9104cb4d-46841	0.730994	2	2	0	1390	431.931	41	6577	0.902569	63	0.775956	1.10795	389.848	4.73165	0.700827	80	1.64045	154.581	117.631	1.53659	8476	314.758	2.67582	0.724941	0.443005	4
CRe9104cb4d-50973	0.639753	2	2	4	2351	556.884	67	8989	0.859126	65.8284	0.701772	1.16397	478.434	3.82348	0.703205	160	1.34454	214.894	150.473	0.982514	12809	2147.3	14.2704	0.788416	0.364243	3
CRe9104cb4d-52553	0.447522	2	2	0	2078	416.416	12	7572	0.87366	41	0.867851	1.14461	363.806	3.64389	0.828391	120	0.823529	241.557	70.859	3.41667	8725	231.478	3.26675	0.71642	0.548738	4
CRe9104cb4d-55302	0.540041	5	1	8	2272	710.909	123	11082	0.804024	131.65	0.678961	1.24374	571.588	4.87764	0.627794	80	1.80833	229.93	213.026	1.07033	16322	2256.16	10.591	0.825732	0.27555	9
CRe9104cb4d-55595	0.82435	5	1.66667	0	1639	388.718	28	6747	0.917937	56	0.865	1.0894	356.818	4.11653	0.769857	120	0.982143	158.066	97.9081	2	7800	238.259	2.43349	0.685245	0.561115	4
CRe9104cb4d-55636	0.700242	3	1	7	1847	619.512	92	9072	0.775123	98.2361	0.712088	1.29012	480.198	4.91175	0.694286	40	1.06711	182.06	169.027	1.06778	12740	2770.3	16.3897	0.818202	0.297039	6
CRe9104cb4d-56312	0.730907	6	1.5	4	1514	517.671	58	6878	0.752853	105.414	0.719983	1.32828	389.73	4.54293	0.790355	120	1.39423	161.338	130.138	1.81749	9553	829.903	6.37708	0.77056	0.322526	6
CRe9104cb4d-57753	0.459973	2	1	1	2836	477.973	53	8794	0.895848	57	0.866831	1.11626	428.191	3.10085	0.695324	80	2.20253	278.35	159.05	1.07547	10145	623.989	3.92322	0.752285	0.483716	8
CRe9104cb4d-57937	0.207312	3	3	3	2447	747.921	76	10496	0.737796	80.4142	0.603843	1.35539	551.813	4.28933	0.71734	120	0.910112	385.132	189.402	1.05808	17382	3626.43	19.1468	0.863079	0.235788	7
CRe9104cb4d-59693	0.678735	4	1	11	2090	559.37	88	9443	0.808797	123.414	0.737619	1.2364	452.416	4.51818	0.785979	80	0.891156	196.711	127.758	1.40243	12802	4155.53	32.5267	0.792905	0.379247	9
CRe9104cb4d-59859	0.529818	2	1	14	2258	672.323	101	9605	0.752636	100.064	0.624188	1.32866	506.014	4.25376	0.755208	80	1.18881	231.421	144.499	0.990738	15388	4564.73	31.59	0.838367	0.267025	9
CRe9104cb4d-60030	0.304088	1	1	3	1805	547.813	48	7831	0.771095	69	0.741994	1.29686	422.416	4.3385	0.743268	40	1.36937	273.114	148.499	1.4375	10554	552.021	3.71733	0.782848	0.327916	6
CRe9104cb4d-60644	0.503322	5	5	19	2529	1190.9	170	13182	0.57915	250.325	0.433832	1.72667	689.713	5.21234	0.802662	280	0.995146	251.279	216.945	1.4725	30385	13226.4	60.9668	0.967903	0.116798	10
CRe9104cb4d-60742	0.654045	4	1	7	1741	469.872	37	7694	0.816278	99.2717	0.822184	1.22507	383.546	4.4193	0.799388	80	1.18349	182.894	102.489	2.68302	9358	1174.05	11.4553	0.756271	0.437928	6
CRe9104cb4d-61942	0.678036	1	1	3	1668	428.416	41	6741	0.893801	42	0.773494	1.11882	382.919	4.04137	0.746902	80	0.738806	175.823	58.2495	1.02439	8715	1636.85	28.1008	0.718999	0.461532	4
CRe9104cb4d-68425	0.630292	7	1	4	2288	565.37	69	8721	0.762944	94.0828	0.765806	1.31071	431.345	3.81163	0.769143	80	1.35398	213.581	134.937	1.36352	11388	910.827	6.75002	0.786253	0.342856	6
CRe9104cb4d-69324	0.579182	2	2	0	2324	451.002	53	7399	0.850116	35	0.821199	1.17631	383.404	3.18373	0.770231	120	0.850394	224.551	132.966	0.660377	9010	2106.35	15.8412	0.747252	0.457115	4
CRe9104cb4d-71932	0.449581	7	7	1	1971	480.416	38	8130	0.894358	66	0.798703	1.11812	429.664	4.12481	0.692878	160	0.436047	234.717	43.4166	1.73684	10179	2536.58	58.4242	0.751134	0.442655	5
CRe9104cb4d-73378	0.501715	4	1	4	1927	652.181	86	8058	0.78499	90	0.613009	1.2739	511.955	4.18163	0.63024	80	0.845714	219.693	156.589	1.04651	13145	953.321	6.08806	0.83098	0.238068	8
CRe9104cb4d-74707	0.457275	3	1	3	2356	526.014	63	8582	0.875055	67.1231	0.793454	1.14279	460.291	3.64261	0.641521	120	2	254.451	174.889	1.06545	10816	1921.69	10.9881	0.78971	0.389765	6
CRe9104cb4d-78007	0.763562	3	1	10	2307	545.085	98	9126	0.853558	67.4142	0.721937	1.17157	465.262	3.95579	0.733831	80	0.75	194.853	81.2712	0.6879	12641	4899.58	60.2868	0.781024	0.385977	9
CRe9104cb4d-79336	0.204123	1	1	1	2560	679.009	80	9014	0.763872	52	0.606432	1.30912	518.676	3.52109	0.694309	40	0.898734	396.99	119.067	0.65	14864	732.138	6.14895	0.850556	0.245684	9
CRe9104cb4d-79528	0.605516	3	3	6	1427	628.583	88	7974	0.806315	137.476	0.538966	1.24021	506.836	5.58795	0.723753	80	1.5	172.089	165.085	1.56223	14795	2872.69	17.4013	0.819942	0.253607	8
CRe9104cb4d-80036	0.696252	3	3	12	2178	891.72	113	11139	0.672648	208.518	0.513105	1.48666	599.813	5.11433	0.758259	120	1.20606	198.267	193.546	1.84529	21709	7534.86	38.9306	0.918246	0.176035	7
CRe9104cb4d-85013	0.600505	2	1	0	2386	348.576	6	6893	0.936767	6	0.953389	1.0675	326.534	2.88894	0.852101	120	0.70339	223.451	53.1601	1	7230	84.8973	1.59701	0.681931	0.712892	4
CRe9104cb4d-8552	0.86206	2	1	8	1607	596.843	58	7362	0.78631	116.828	0.62048	1.27176	469.304	4.58121	0.676971	80	1.47788	153.054	175.317	2.01428	11865	947.688	5.40557	0.784347	0.259708	6
CRe9104cb4d-9014	0.729745	2	1	0	1552	539.541	42	7903	0.791044	77	0.725445	1.26415	426.801	5.09214	0.75153	80	1.18699	163.48	126.289	1.83333	10894	701.736	5.55658	0.78483	0.341156	4
CRe9104cb4d-91108	0.693556	4	1	0	2356	406.416	32	8137	0.893962	40	0.907034	1.11862	363.321	3.45374	0.854024	80	1.19388	206.61	82.2982	1.25	8971	2501.35	30.3937	0.707424	0.619059	5
CRe9104cb4d-94343	0.565877	2	1	0	1446	337.12	45	4791	0.870254	44	0.84557	1.14909	293.38	3.31328	0.82723	80	1.54412	179.196	102.421	0.977778	5666	1107.48	10.8131	0.637626	0.529746	5
CRe9104cb4d-9456	0.772287	3	1	1	1569	410.759	42	6199	0.836714	60	0.809692	1.19515	343.688	3.95092	0.814483	80	1.08491	159.782	105.906	1.42857	7656	316.22	2.98586	0.710971	0.461696	5
CRe9104cb4d-95105	0.424194	3	3	5	2182	1016.03	159	13658	0.698162	210.036	0.550482	1.43233	709.352	6.2594	0.619627	80	1.20305	254.244	242.924	1.32098	24811	3979.93	16.3834	1.07529	0.166259	9
CRe9104cb4d-98874	0.750015	2	1	0	1138	279.037	21	4028	0.94548	22	0.87756	1.05766	263.823	3.53954	0.828697	80	0.9375	138.083	45.9674	1.04762	4590	504.858	10.983	0.600285	0.650095	2
CReb94709e8-11346	0.49431	9	4.5	3	1987	751.394	52	9587	0.784737	159	0.51449	1.27431	589.647	4.82486	0.673492	200	0.467532	224.752	90.6091	3.05769	18634	17943.9	198.036	0.855772	0.213382	3
CReb94709e8-11379	0.675075	12	12	13	1649	926.933	98	10423	0.642301	212.162	0.493326	1.5569	595.37	6.3208	0.749023	240	0.852792	175.202	152.899	2.16492	21128	11132	72.8066	0.904132	0.152442	7
CReb94709e8-11893	0.750581	5	5	14	1422	929.762	140	10454	0.660213	194.65	0.453378	1.51466	613.841	7.35162	0.768989	200	0.622449	154.296	112.539	1.39036	23058	23024.4	204.591	0.921263	0.151967	8
CReb94709e8-11934	0.686547	3	3	1	1815	632.098	67	7447	0.802281	99	0.57364	1.24645	507.12	4.10303	0.634352	240	1.93939	182.267	113.464	1.47761	12982	1811.22	15.963	0.810648	0.234219	4
CReb94709e8-12717	0.539485	3	3	0	2154	537.186	36	8508	0.839268	88	0.715559	1.19152	450.843	3.94986	0.735092	120	1.3252	223.995	150.213	2.44444	11890	354.577	2.36049	0.784255	0.3705	4
CReb94709e8-13237	0.780375	1	1	0	2122	420.174	47	7882	0.845611	55	0.910687	1.18258	355.304	3.71442	0.861544	80	1.32292	184.853	116.017	1.17021	8655	657.475	5.66704	0.726002	0.561033	5
CReb94709e8-15294	0.675534	2	1	4	1763	722.08	64	8866	0.772672	158.123	0.684211	1.29421	557.931	5.02893	0.523103	80	2.10377	181.095	213.79	2.47067	12958	717.052	3.35401	0.830776	0.213681	4
CReb94709e8-17414	0.341514	4	4	11	2207	719.725	103	10830	0.735261	114.285	0.674472	1.36006	529.186	4.90711	0.72054	120	0.6875	284.972	119.616	1.10957	16057	2820.1	23.5762	0.854783	0.262727	10
CReb94709e8-17819	0.633442	1	1	3	2099	519.002	61	9053	0.856904	60.1623	0.803212	1.16699	444.735	4.31301	0.716093	80	1.26549	204.06	159.505	0.986267	11271	1768.57	11.0878	0.769136	0.422342	5
CReb94709e8-18128	0.726905	2	1	3	1599	418.333	53	6688	0.88598	77.1623	0.820513	1.12869	370.635	4.18261	0.74564	80	0.955752	166.261	136.62	1.45589	8151	2807.75	20.5516	0.709206	0.480244	4
CReb94709e8-18489	0.626763	7	7	20	2098	1381.05	239	16299	0.647521	311.896	0.392114	1.54435	894.257	7.76883	0.653182	120	2.00592	205.095	324.569	1.305	41567	11345.4	34.9554	0.971012	0.107387	12
CReb94709e8-18717	0.770583	0		0	1471	266.451	0	4774	0.993782	0	0.97568	1.00626	264.794	3.24541	0.876938	0	1.12	154.882	0	0	4893	0	0	0.597621	0.845003	2
CReb94709e8-18755	0.787409	2	1	8	2294	746.281	41	12761	0.872709	199.186	0.686962	1.14586	651.286	5.56277	0.550324	80	0.408088	191.338	235.262	4.8582	18576	2392.54	10.1697	0.835898	0.287932	5
CReb94709e8-19212	0.45152	2	2	0	1470	446.759	26	7385	0.895259	50	0.828844	1.11699	399.966	5.02381	0.69991	200	0.614286	202.267	128.363	1.92308	8910	523.558	4.07874	0.744937	0.464957	3
CReb94709e8-19311	0.848038	4	4	14	2013	869.477	121	12471	0.737255	171.891	0.548369	1.35638	641.026	6.19523	0.695483	280	0.537549	172.711	128.787	1.42058	22742	4783.16	37.1402	0.878335	0.207298	7
CReb94709e8-1978	0.638174	4	2	7	2358	807.134	103	10794	0.67834	202.071	0.629021	1.47419	547.512	4.57761	0.71935	120	0.859459	215.48	146.25	1.96186	17160	4972.89	34.0027	0.881238	0.20821	8
CReb94709e8-20471	0.718783	4	2	4	2364	461.831	26	8678	0.82839	71.4142	0.857679	1.20716	382.576	3.6709	0.8687	120	0.872	203.296	39.3192	2.7467	10118	1244.31	31.6464	0.733618	0.511286	4
CReb94709e8-20986	0.544841	2	2	6	1934	635.269	69	8997	0.806297	147.123	0.589194	1.24024	512.215	4.65202	0.731381	120	0.695652	211.202	153.444	2.13222	15270	3694.05	24.0743	0.817961	0.280151	7
CReb94709e8-21104	0.483802	1	1	1	2545	501.772	38	8786	0.881708	67	0.803181	1.13416	442.416	3.45226	0.702304	80	0.772727	257.108	133.222	1.76316	10939	429.492	3.22389	0.766351	0.438519	5
CReb94709e8-21680	0.675991	0		0	1381	276.936	1	4679	0.970086	0	0.962559	1.03084	268.652	3.38812	0.846362	0	0.755556	160.225	0	0	4861	0	0	0.602704	0.766662	3
CReb94709e8-22841	0.203304	1	1	0	2688	641.127	29	10316	0.786295	49	0.706914	1.27179	504.115	3.8378	0.721598	80	1.10884	407.611	140.175	1.68966	14593	348.207	2.48409	0.834844	0.315379	6
CReb94709e8-23101	0.730469	3	1.5	0	1458	462.115	29	8013	0.830723	62	0.834427	1.20377	383.889	5.49588	0.81885	120	1.27885	158.374	79.0253	2.13793	9603	228.358	2.88969	0.734771	0.471526	4
CReb94709e8-24802	0.6885	4	4	11	1312	777.009	91	11418	0.790013	184.721	0.625541	1.2658	613.848	8.70274	0.608727	160	1.89167	154.746	201.249	2.0299	18253	1337.54	6.64622	0.874703	0.237655	7
CReb94709e8-25503	0.577152	4	2	0	2556	447.73	49	8525	0.916436	47	0.83792	1.09118	410.316	3.33529	0.75939	120	0.904412	235.907	107.042	0.959184	10174	1130.35	10.5598	0.742589	0.534407	4
CReb94709e8-25507	0.628137	1	1	17	2312	640.34	67	9096	0.764066	112.721	0.72908	1.30879	489.262	3.93426	0.654941	40	2.20225	215.066	124.403	1.68241	12476	2314.81	18.6074	0.814877	0.278765	8
CReb94709e8-29552	0.666013	6	3	6	2153	612.683	62	9763	0.836784	125.045	0.689185	1.19505	512.683	4.5346	0.677265	200	0.884393	201.551	176.604	2.01686	14166	864.553	4.89543	0.823423	0.326829	6
CReb94709e8-30159	0.757528	1	1	0	2050	342.09	13	7203	0.964506	11	0.96555	1.0368	329.948	3.51366	0.861107	80	0.970874	184.409	31.6228	0.846154	7460	317.734	10.0476	0.667011	0.773466	4
CReb94709e8-31687	0.418955	11	11	50	1594	2110.4	243	26186	0.652028	850.074	0.366156	1.53368	1376.04	16.4279	0.474626	200	3.47368	218.658	587.341	3.49825	71516	13526.5	23.0302	1.19027	0.073884	21
CReb94709e8-32565	0.617402	4	1.33333	7	2146	544.642	49	8006	0.817653	80.2361	0.75068	1.22301	445.328	3.73066	0.675788	160	0.912752	208.995	144.402	1.63747	10665	385.381	2.6688	0.788549	0.339159	4
CReb94709e8-34456	0.558324	2	1	8	1824	555.37	49	7150	0.709238	100.104	0.723684	1.40996	393.889	3.91996	0.800236	80	1.24074	202.616	115.248	2.04294	9880	687.406	5.9646	0.777482	0.291307	6
CReb94709e8-35372	0.364857	4	1	6	2446	739.164	77	10450	0.697777	139	0.691092	1.43312	515.772	4.27228	0.714291	80	1.59836	290.25	145	1.80519	15121	1667.62	11.5008	0.855397	0.240351	9
CReb94709e8-35819	0.68067	1	1	3	1167	522.701	33	6607	0.87047	122.236	0.634495	1.14881	454.995	5.66153	0.632081	80	2.96825	146.782	121.565	3.70412	10413	293.826	2.41704	0.882425	0.303884	4
CReb94709e8-37434	0.595105	4	2	8	2599	595.671	59	9848	0.770691	102.173	0.734542	1.29754	459.078	3.78915	0.799407	160	0.955224	234.267	119.887	1.73175	13407	2335.52	19.4809	0.797898	0.348775	7
CReb94709e8-3846	0.445422	6	1.5	15	1754	1120.41	181	13969	0.689066	258.064	0.453657	1.45124	772.039	7.96408	0.649187	240	0.677536	222.451	149.265	1.42577	30792	20502.5	137.357	0.959801	0.139836	10
CReb94709e8-40254	0.596015	0		0	2082	352.777	17	6581	0.964324	21	0.937197	1.037	340.191	3.1609	0.762474	0	0.801724	209.516	91.4822	1.23529	7022	139.786	1.52802	0.662521	0.664511	3
CReb94709e8-4060	0.327899	2	1	4	4146	708.696	47	12718	0.844484	102.236	0.815832	1.18415	598.482	3.06753	0.546922	80	1.86923	398.611	254.615	2.17524	15589	421.423	1.65514	0.824758	0.318207	7
CReb94709e8-45531	0.715258	1	1	0	2305	439.789	12	8236	0.917725	50	0.867495	1.08965	403.605	3.5731	0.732396	120	0.544872	201.238	17.088	4.16667	9494	327.363	19.1575	0.72772	0.535103	3
CReb94709e8-46404	0.530677	2	2	4	2172	518.357	42	7311	0.929727	76.4142	0.809007	1.07558	481.931	3.36602	0.48895	120	0.447761	226.788	153.183	1.81939	9037	812.845	5.30637	0.764242	0.341923	4
CReb94709e8-4856	0.715625	3	3	0	1933	725.495	92	9175	0.700566	121	0.584805	1.42742	508.257	4.74651	0.7632	80	1.08609	184.238	146.986	1.31522	15689	2153.78	14.6529	0.855487	0.219052	5
CReb94709e8-50522	0.635037	3	1	0	1786	332.534	21	6138	0.947632	28	0.93	1.05526	315.12	3.43673	0.835223	80	0.989796	187.995	75.6637	1.33333	6600	189.458	2.50395	0.668985	0.697533	4
CReb94709e8-50545	0.802612	2	1	9	1558	548.558	75	7399	0.776746	84.8284	0.647842	1.28742	426.09	4.74904	0.790516	120	1	156.184	108.559	1.13105	11421	4444.12	40.9375	0.781846	0.308985	7
CReb94709e8-51555	0.542058	1	1	1	2535	446.659	43	8677	0.874982	37	0.91791	1.14288	390.818	3.42288	0.777731	40	0.959016	242.421	102.078	0.860465	9453	383.347	3.75542	0.732098	0.546547	6
CReb94709e8-51652	0.76918	7	3.5	29	1541	1159.38	157	13338	0.644438	327.593	0.475745	1.55174	747.151	8.65542	0.631115	160	0.523333	158.669	151.463	2.08658	28036	9806.83	64.7474	0.952694	0.124694	11
CReb94709e8-53663	0.646618	1	1	0	1924	659.009	97	9281	0.909743	68	0.643531	1.09921	599.529	4.8238	0.504214	120	0.584071	193.368	244.598	0.701031	14422	361.893	1.47954	0.826056	0.268548	3
CReb94709e8-54015	0.16818	3	3	6	1238	879.921	88	7250	0.808636	159.497	0.34588	1.23665	711.536	5.85622	0.520269	240	0.548951	304.143	157.429	1.81247	20961	2291.89	14.5582	0.989651	0.117669	5
CReb94709e8-55013	0.4941	1	1	0	3192	516.215	44	9467	0.847604	58	0.814856	1.1798	437.546	2.96585	0.762594	80	1.65	284.924	148.57	1.31818	11618	875.404	5.8922	0.759369	0.446437	5
CReb94709e8-56705	0.665865	3	3	11	1714	798.365	99	11054	0.827997	184.65	0.579836	1.20773	661.044	6.44924	0.548231	240	0.387097	179.853	89.0505	1.86515	19064	5834.82	65.5226	0.857689	0.217935	6
CReb94709e8-57017	0.672495	2	2	8	1863	503.387	55	8090	0.900142	78.6503	0.769231	1.11094	453.12	4.34246	0.643688	80	0.508571	186.581	85.8836	1.43001	10517	3032.8	35.3129	0.771759	0.401194	6
CReb94709e8-57052	0.75067	1	1	0	1992	341.22	22	6063	0.916692	11	0.895966	1.09088	312.794	3.04367	0.869139	80	1.17857	182.61	27.8029	0.5	6767	102.473	3.6857	0.649008	0.654376	3
CReb94709e8-57606	0.733784	4	1.33333	7	2195	750.808	124	9473	0.736999	107.414	0.610099	1.35685	553.345	4.31572	0.637243	160	0.57971	193.882	119.854	0.866244	15527	5574.74	46.5127	0.862684	0.211173	5
CReb94709e8-59220	0.718314	1	1	0	1532	491.387	58	6516	0.874151	59	0.694521	1.14397	429.546	4.25326	0.638977	80	0.877698	163.711	115.953	1.01724	9382	291.366	2.5128	0.752841	0.339113	3
CReb94709e8-634	0.470376	4	4	4	1951	511.772	55	7566	0.795233	49.4142	0.785915	1.25749	406.978	3.87801	0.730398	200	1.93827	228.303	147.313	0.89844	9627	389.79	2.64601	0.757945	0.363014	6
CReb94709e8-63749	0.620458	2	1	4	2018	455.487	56	6608	0.848175	69.099	0.778144	1.179	386.333	3.27453	0.714984	80	1.30392	202.167	134.183	1.23391	8492	2008.83	14.9708	0.721965	0.400246	6
CReb94709e8-644	0.330035	2	2	0	2043	627.311	57	8207	0.833588	82	0.626728	1.19963	522.919	4.01713	0.601793	160	0.561856	278.907	97.0155	1.4386	13095	6680.65	68.8617	0.83043	0.262077	4
CReb94709e8-64777	0.430882	3	1.5	4	2871	537.026	46	8178	0.879844	68.0416	0.82832	1.13657	472.5	2.84848	0.55572	160	1.22388	289.362	187.257	1.47917	9873	1169.47	6.24526	0.79994	0.356341	6
CReb94709e8-65047	0.673184	2	2	3	2371	623.855	75	9845	0.839467	91.0499	0.642079	1.19123	523.706	4.15226	0.702526	240	0.487562	210.38	83.2586	1.214	15333	5050.24	60.6572	0.811241	0.317876	5
CReb94709e8-65766	0.42754	1	1	3	2528	519.428	54	8641	0.854879	69	0.746458	1.16976	444.049	3.41812	0.737746	80	1.43396	272.587	145.279	1.27778	11576	1996.13	13.7399	0.769814	0.40246	6
CReb94709e8-67031	0.723113	3	3	7	2012	884.264	72	11403	0.861589	209.414	0.541479	1.16065	761.872	5.6675	0.455915	160	0.331307	186.989	101.637	2.90853	21059	6241.85	61.4134	0.861546	0.183259	5
CReb94709e8-72378	0.555176	1	1	0	1688	317.362	8	4896	0.931498	10	0.962075	1.07354	295.622	2.90047	0.731758	120	0.483051	195.468	101.651	1.25	5089	121.541	1.19566	0.624573	0.610858	2
CReb94709e8-73032	0.634193	2	1	0	1515	325.321	20	5000	0.966587	26	0.92115	1.03457	314.451	3.30033	0.689834	80	2.13559	173.261	116.108	1.3	5428	123.518	1.06383	0.645607	0.593685	2
CReb94709e8-7451	0.589664	1	1	0	1670	294.392	10	4909	0.962052	9	0.937548	1.03944	283.22	2.93952	0.820277	80	0.988764	188.652	18.7883	0.9	5236	51.9307	2.76399	0.639486	0.711789	3
CReb94709e8-76872	0.577431	2	2	0	1709	362.09	21	5699	0.895101	9	0.856992	1.11719	324.108	3.3347	0.795523	120	0.854369	192.853	91.8368	0.428571	6650	346.554	3.77359	0.679969	0.546229	3
CReb94709e8-78194	0.252097	3	3	7	997	848.406	103	6826	0.702895	150	0.396768	1.42269	596.34	6.84654	0.607927	280	1.77444	222.93	225.73	1.45631	17204	1123.89	4.97891	1.00789	0.11917	7
CReb94709e8-84282	0.552903	10	10	8	2516	561.713	47	9005	0.814049	149.088	0.838454	1.22843	457.262	3.57909	0.645482	120	0.486188	239.131	65.192	3.17209	10740	3271.42	50.1814	0.794639	0.358645	5
CReb94709e8-8438	0.720019	1	1	7	1228	448.132	67	6900	0.855429	35.3246	0.784537	1.169	383.345	5.61889	0.752083	80	1.10435	146.397	93.086	0.527232	8795	823.224	8.8437	0.735486	0.431765	5
CReb94709e8-86211	0.653239	3	1.5	0	3008	448.517	16	9307	0.889155	43	0.883017	1.12466	398.801	3.09408	0.832794	120	1.19828	240.551	89.8053	2.6875	10540	105.32	1.17275	0.748887	0.581383	4
CReb94709e8-89592	0.564428	3	1	0	1931	504.215	64	7386	0.864889	53	0.731215	1.15622	436.09	3.82496	0.667454	80	0.738255	207.344	155.795	0.828125	10101	2184.54	14.0219	0.757588	0.365079	4
CReb94709e8-94001	0.671649	2	2	2	2255	479.63	42	7390	0.839853	77	0.834934	1.19068	402.818	3.27716	0.685463	120	0.484848	205.403	90.3549	1.83333	8851	2557.12	28.3009	0.742504	0.403685	5
CReb94709e8-9953	0.304507	2	2	0	3644	567.955	32	10924	0.872833	46	0.800469	1.1457	495.73	2.9978	0.697841	200	1.47541	387.789	149.656	1.4375	13647	327.398	2.18767	0.795291	0.425562	7

## Sheet: C3
Name	Soma Circularity	Branching Index	Ramification Index	Number of Branching Points	Soma Area	Cell Perimeter	Number of Branches	Cell Area	Cell Convexity	Skeleton Length	Cell Solidity	Cell Roughness	Convex Hull Perimeter	Soma Ratio	Convex Hull Circularity	Dendritic Maximum	Convex Hull Span Ratio	Soma Perimeter	Euclidean Distance	Mean Branch Length	Convex Hull Area	Path Distance	Tortuosity	Fractal Dimension	Cell Circularity	Number of Terminal Points
CR0d3e7112b-100192	0.446642	11	11	18	2310	1181.33	187	15904	0.560485	261.911	0.560138	1.78417	662.115	6.88485	0.813869	120	0.994872	254.936	183.003	1.40059	28393	12435	67.9497	0.982496	0.143211	13
CR0d3e7112b-101988	0.348847	4	1	8	1762	611.299	66	8590	0.785622	95.4142	0.657432	1.27288	480.25	4.87514	0.711899	120	1.92473	251.936	177.071	1.44567	13066	722.313	4.07924	0.820348	0.288866	7
CR0d3e7112b-10311	0.234008	6	3	7	2606	865.217	70	13597	0.663201	145.359	0.625006	1.50784	573.813	5.21757	0.830286	200	1.18012	374.09	180.361	2.07656	21755	5737.6	31.8118	0.891876	0.228246	7
CR0d3e7112b-103686	0.587713	2	2	8	2816	753.394	94	12753	0.782299	130.576	0.641628	1.27828	589.38	4.52876	0.719032	160	0.479263	245.38	189.404	1.38911	19876	5903.19	31.1671	0.854852	0.282344	5
CR0d3e7112b-103803	0.605183	5	1.66667	17	1959	1129.35	174	12736	0.601356	270.952	0.486311	1.66291	679.144	6.50128	0.713518	200	1.4321	201.687	258.631	1.55719	26189	9499.57	36.7302	0.974379	0.125482	12
CR0d3e7112b-103893	0.502021	7	3.5	11	2879	972.288	148	13806	0.657404	192.243	0.576355	1.52114	639.186	4.79542	0.736773	240	2.10656	268.451	251.199	1.29894	23954	4165.11	16.5809	0.910614	0.183522	8
CR0d3e7112b-10417	0.232737	2	1	0	4100	863.519	100	13425	0.754854	101	0.674725	1.32476	651.831	3.27439	0.588475	240	0.5	470.505	206.349	1.01	19897	5169.55	25.0524	0.892217	0.226246	8
CR0d3e7112b-105421	0.234008	6	3	7	2606	865.217	70	13597	0.663201	145.359	0.625006	1.50784	573.813	5.21757	0.830286	200	1.18012	374.09	180.361	2.07656	21755	5737.6	31.8118	0.94859	0.228246	7
CR0d3e7112b-106034	0.426765	3	3	8	2203	684.039	80	10415	0.828939	134.65	0.600808	1.20636	567.026	4.72764	0.677528	120	0.955556	254.693	188.43	1.68313	17335	3430.66	18.2065	0.849046	0.27971	6
CR0d3e7112b-10655	0.46861	8	8	40	5291	2324.81	414	47306	0.540045	622.731	0.522776	1.8517	1255.5	8.94084	0.7214	320	0.638581	376.676	338.402	1.50418	90490	65262	192.853	1.09054	0.10999	18
CR0d3e7112b-106629	0.462573	7	1.75	19	1856	1147.18	185	14118	0.668923	248.122	0.454218	1.49494	767.377	7.60668	0.663287	360	1.31884	224.545	286.435	1.3412	31082	19479.9	68.0079	0.95432	0.134809	10
CR0d3e7112b-107069	0.409303	8	2.66667	19	2122	1412.26	205	15909	0.653799	343.529	0.371932	1.52952	923.335	7.49717	0.63048	320	1.02564	255.244	266.227	1.67575	42774	7484.91	28.1147	1.01108	0.100236	13
CR0d3e7112b-10818	0.665463	3	1	0	2050	405.203	43	7352	0.875305	56	0.877118	1.14246	354.676	3.58634	0.837324	80	1.13725	196.752	68.2495	1.30233	8382	2074.91	30.4019	0.699895	0.562691	5
CR0d3e7112b-108608	0.413342	4	4	19	3176	1100.45	130	15721	0.641846	297.301	0.534637	1.55801	706.323	4.94994	0.740669	120	1.1165	310.735	251.08	2.28693	29405	11722.5	46.6885	0.946669	0.163134	11
CR0d3e7112b-109755	0.313687	3	3	20	2082	903.134	84	13394	0.69918	238.868	0.552831	1.43025	631.453	6.43324	0.763564	200	0.836449	288.8	163.371	2.84367	24228	6254.93	38.2867	0.90488	0.206355	11
CR0d3e7112b-110659	0.742523	4	1	27	2063	1057.41	203	13702	0.606205	245.543	0.608626	1.64961	641.009	6.64178	0.688517	80	1.19126	186.853	246.028	1.20957	22513	8844.89	35.9507	0.949959	0.153994	15
CR0d3e7112b-11192	0.595262	6	1.5	21	1913	1411.73	219	15317	0.610202	327.749	0.39195	1.6388	861.443	8.0068	0.66176	360	1.13619	200.959	330.72	1.49657	39079	16417.4	49.6413	1.00196	0.0965779	12
CR0d3e7112b-113012	0.683833	2	2	11	2032	886.134	90	10929	0.726135	189.285	0.467151	1.37715	643.453	5.37844	0.710067	160	1.57419	193.238	206.119	2.10317	23395	1253.77	6.08273	0.888608	0.174901	6
CR0d3e7112b-114180	0.706284	3	1	4	2304	516.115	84	7803	0.789206	63.4142	0.73096	1.2671	407.321	3.38672	0.808545	80	1.37	202.468	133.81	0.754931	10675	3324.63	24.846	0.76591	0.368111	7
CR0d3e7112b-116419	0.694061	4	1	0	1928	414.215	33	7440	0.894018	69	0.859023	1.11855	370.316	3.85892	0.793658	80	1.0084	186.836	102.078	2.09091	8661	287.521	2.81667	0.724692	0.544917	4
CR0d3e7112b-120910	0.649804	4	1	14	2141	932.632	131	13139	0.682953	247.927	0.527184	1.46423	636.943	6.13685	0.771985	80	0.668142	203.48	143.562	1.89258	24923	10964	76.3716	0.905158	0.189824	9
CR0d3e7112b-12204	0.416312	4	4	11	2994	1073.3	95	15095	0.710393	243.828	0.535759	1.40767	762.465	5.04175	0.609023	280	0.516234	300.622	162.049	2.56662	28175	4597.9	28.3735	0.949054	0.164665	7
CR0d3e7112b-123068	0.378942	5	5	16	3854	1069.28	150	17409	0.713325	226.502	0.606818	1.40189	762.742	4.51713	0.619683	200	1.96	357.499	291.81	1.51002	28689	4584.53	15.7107	0.948536	0.191339	10
CR0d3e7112b-123345	0.634077	3	1.5	18	2934	1259.05	203	16553	0.753149	253.657	0.486067	1.32776	948.254	5.64179	0.475928	120	1.05085	241.137	380.406	1.24954	34055	8825.96	23.2014	0.980802	0.13122	9
CR0d3e7112b-12436	0.520026	2	2	6	1628	975.744	129	12715	0.794343	208.414	0.401598	1.2589	775.075	7.8102	0.662288	120	0.788321	198.344	262.855	1.61561	31661	7852.02	29.872	0.918448	0.167824	5
CR0d3e7112b-12473	0.523348	3	1	3	1619	687.11	98	8722	0.792328	102.414	0.568727	1.2621	544.416	5.38728	0.650219	80	2.14563	197.167	214.22	1.04504	15336	462.165	2.15744	0.836233	0.232153	5
CR0d3e7112b-125928	0.699171	4	1	0	2217	580.884	68	9040	0.816887	90	0.697047	1.22416	474.517	4.07758	0.723791	80	0.649425	199.616	94.921	1.32353	12969	4376.64	46.1082	0.785129	0.336666	5
CR0d3e7112b-126433	0.410628	5	5	27	2134	1047.32	135	13130	0.744266	284.389	0.493665	1.34361	779.487	6.15276	0.550078	480	0.326347	255.551	103.942	2.10659	26597	21266.2	204.597	0.904957	0.150422	13
CR0d3e7112b-126441	0.377128	3	3	4	2123	815.377	103	13924	0.859499	92.1623	0.611802	1.16347	700.815	6.55864	0.582312	360	0.893878	265.972	248.6	0.894779	22759	2074.66	8.34538	0.865213	0.263183	3
CR0d3e7112b-127797	0.652251	2	1	0	2109	471.002	34	8878	0.887786	49	0.812111	1.1264	418.149	4.20958	0.785682	80	1.07692	201.575	96.5194	1.44118	10932	676.416	7.00808	0.749269	0.502897	3
CR0d3e7112b-128501	0.333021	5	5	16	2358	944.431	153	13533	0.760225	163.342	0.552932	1.3154	717.98	5.73919	0.596634	160	1.215	298.291	262.652	1.06759	24475	4882.62	18.5897	0.918867	0.190662	10
CR0d3e7112b-129912	0.689897	4	1	7	2112	680.122	88	9181	0.741421	144.236	0.587509	1.34876	504.257	4.34706	0.772292	80	1.18881	196.137	172.525	1.63905	15627	3743.33	21.6972	0.834467	0.249417	9
CR0d3e7112b-130112	0.610526	9	9	4	7917	1023.3	213	32428	0.809201	198	0.776328	1.23579	828.056	4.096	0.765536	200	0.939271	403.676	246.221	0.929577	41771	16846.8	68.4212	0.921053	0.389156	9
CR0d3e7112b-130510	0.604973	4	4	11	956	1374.36	183	11969	0.603317	373.45	0.339325	1.6575	829.176	12.5199	0.644702	400	1.1281	140.918	327.616	2.04071	35273	11308.9	34.5188	1.09258	0.079628	10
CR0d3e7112b-131546	0.593302	4	4	28	2273	1568.29	215	16432	0.606944	400.439	0.362962	1.6476	951.862	7.22921	0.627902	120	0.810726	219.415	246.562	1.8625	45272	35325.1	143.27	1.0142	0.0839557	12
CR0d3e7112b-132527	0.50862	14	14	26	2975	1020.37	156	16268	0.681086	200.301	0.615513	1.46824	694.96	5.46824	0.687681	360	0.527132	271.114	221.434	1.28398	26430	10392.7	46.9334	0.927372	0.196348	13
CR0d3e7112b-13287	0.571336	4	1	10	2357	753.335	105	9595	0.680786	142.65	0.58442	1.46889	512.86	4.07085	0.784391	80	0.815476	227.687	82.4924	1.35857	16418	9646.22	116.935	0.86694	0.212461	8
CR0d3e7112b-133003	0.242296	5	2.5	18	3002	1162.5	171	15175	0.612768	258.064	0.52198	1.63194	712.34	5.05496	0.719963	120	0.605263	394.582	159.38	1.50915	29072	23789.9	149.265	0.963925	0.141109	14
CR0d3e7112b-136984	0.644859	10	5	30	1923	1455.99	196	15089	0.62152	420.754	0.417134	1.60896	904.926	7.84659	0.555096	240	2.63194	193.581	358.558	2.1467	36173	2758.84	7.69425	0.99806	0.0894446	15
CR0d3e7112b-137457	0.415145	6	3	7	2041	791.779	77	9882	0.802257	167.071	0.553056	1.24648	635.21	4.84174	0.556482	120	1.9403	248.557	252.97	2.16975	17868	1072.73	4.24052	0.860312	0.198083	7
CR0d3e7112b-138060	0.735506	5	1.66667	3	3098	590.441	75	11921	0.833711	86	0.805201	1.19946	492.257	3.84797	0.767776	120	0.967949	230.066	143.962	1.14667	14805	1565.11	10.8717	0.808285	0.429705	5
CR0d3e7112b-138488	0.386239	2	2	4	2919	697.068	70	11306	0.849436	86.0828	0.61349	1.17725	592.115	3.87324	0.660541	200	2	308.173	218.009	1.22975	18429	1239.88	5.68726	0.830104	0.292394	3
CR0d3e7112b-14321	0.711593	1	1	1	2757	549.186	64	10306	0.87868	66	0.815735	1.13807	482.558	3.73812	0.68179	80	0.72093	220.652	142.056	1.03125	12634	438.196	3.08466	0.78461	0.429399	4
CR0d3e7112b-1443	0.610414	3	1	11	2302	1188.98	139	14953	0.713233	323.225	0.400552	1.40207	848.021	6.49566	0.652328	80	1.65803	217.693	307.717	2.32536	37331	2982.3	9.69169	0.960589	0.132919	8
CR0d3e7112b-15755	0.580553	4	4	16	1748	730.566	108	9864	0.768438	156.657	0.680135	1.30134	561.394	5.64302	0.578272	160	0.705607	194.516	178.751	1.45053	14503	3731.31	20.8743	0.846208	0.232244	9
CR0d3e7112b-17389	0.49683	6	2	14	2853	989.242	166	15386	0.72638	193.479	0.576471	1.37669	718.566	5.39292	0.649569	160	1.68485	268.628	258	1.16553	26690	4682.32	18.1485	0.91992	0.197574	10
CR0d3e7112b-17541	0.788206	2	1	21	1502	1223.67	152	15283	0.676235	361.476	0.451946	1.47878	827.487	10.1751	0.620597	80	2.64844	154.746	320.351	2.37813	33816	7628.08	23.8116	0.9657	0.12826	10
CR0d3e7112b-19020	0.586809	6	2	19	2275	1227.17	205	16253	0.763638	247.288	0.449388	1.30952	937.11	7.14418	0.517537	320	1.87895	220.723	343.89	1.20628	36167	3186.65	9.26648	0.963683	0.135624	8
CR0d3e7112b-19608	0.750059	4	1	1	1856	701.252	88	9144	0.783818	160	0.6434	1.27581	549.654	4.92672	0.591135	80	1.67692	176.338	214.17	1.81818	14212	2624.13	12.2525	0.852513	0.233667	6
CR0d3e7112b-2011	0.661978	8	2	24	1972	1456.8	264	17301	0.614721	357.964	0.425285	1.62675	895.526	8.77333	0.637448	280	0.674419	193.48	242.161	1.35592	40681	27193.6	112.296	0.988929	0.102443	12
CR0d3e7112b-20351	0.73508	13	4.33333	21	1950	988.703	128	12963	0.648554	282.7	0.534491	1.54189	641.227	6.64769	0.741227	240	0.850962	182.581	187.459	2.20859	24253	11881.3	63.3805	0.905317	0.166642	12
CR0d3e7112b-20598	0.631115	5	1.66667	4	2801	643.897	85	11083	0.792452	101.414	0.799236	1.26191	510.257	3.9568	0.66929	120	1.02564	236.16	154.434	1.19311	13867	1607.14	10.4066	0.832703	0.335919	6
CR0d3e7112b-20698	0.314656	9	9	14	2779	642.583	66	10657	0.814532	126.301	0.640099	1.2277	523.404	3.83483	0.763702	200	0.815476	333.143	147.492	1.91364	16649	4788.81	32.4682	0.806832	0.32433	9
CR0d3e7112b-21366	0.350893	1	1	0	1937	410.653	19	7025	0.913126	17	0.8861	1.09514	374.978	3.62674	0.708537	80	1.64286	263.38	134.833	0.894737	7928	141.226	1.04742	0.685272	0.523488	3
CR0d3e7112b-21489	0.637272	2	1	11	2287	682.033	70	10664	0.801809	111.472	0.703198	1.24718	546.86	4.66288	0.637236	80	1.95413	212.361	144.451	1.59246	15165	3177.45	21.9968	0.831228	0.288084	6
CR0d3e7112b-21538	0.710788	3	1	6	1953	560.198	66	8422	0.83782	99	0.718601	1.19357	469.345	4.31234	0.668579	80	0.574586	185.817	163.683	1.5	11720	2007.63	12.2654	0.79183	0.337242	6
CR0d3e7112b-22994	0.22192	1	1	14	4547	1002.23	83	13329	0.693622	144.749	0.548903	1.44171	695.169	2.93138	0.63144	160	0.491103	507.422	180.812	1.74397	24283	2798.34	15.4765	0.928824	0.166753	8
CR0d3e7112b-23790	0.560426	3	1	7	1533	1272.48	208	14133	0.692613	217.828	0.311231	1.44381	881.335	9.21918	0.734648	80	0.592814	185.403	239.71	1.04725	45410	40412.9	168.591	0.971057	0.109684	6
CR0d3e7112b-23895	0.319402	5	5	29	2457	1382.7	190	16830	0.55856	409.724	0.441558	1.79032	772.323	6.84982	0.802986	320	1.04803	310.913	228.14	2.15644	38115	17086.1	74.8927	1.00787	0.11062	17
CR0d3e7112b-24008	0.660987	5	5	11	2250	591.512	66	8309	0.747121	144.5	0.688458	1.33847	441.931	3.69289	0.776555	80	0.726115	206.823	111.427	2.18939	12069	5248.44	47.102	0.791503	0.298423	8
CR0d3e7112b-25630	0.611672	3	1.5	27	1926	1161.91	180	13691	0.675136	287.529	0.400978	1.48118	784.448	7.10852	0.697262	120	0.929134	198.918	253.124	1.59738	34144	6764.6	26.7244	0.965013	0.127438	11
CR0d3e7112b-26308	0.467003	5	1.25	9	2110	987.301	154	13125	0.652246	174.886	0.55212	1.53316	643.963	6.22038	0.720368	120	0.720165	238.279	166.973	1.13563	23772	7382.94	44.2163	0.917961	0.169204	6
CR0d3e7112b-26506	0.509695	4	2	14	2389	860.389	140	11605	0.686434	179.65	0.579439	1.4568	590.6	4.85768	0.72154	120	0.811224	242.693	196.759	1.28322	20028	11669.1	59.3068	0.89907	0.197	10
CR0d3e7112b-26678	0.433771	4	4	8	4947	987.016	147	19349	0.649536	215.472	0.700797	1.53956	641.103	3.91126	0.844153	160	0.937173	378.57	163.487	1.4658	27610	13165.8	80.5312	0.937943	0.249586	10
CR0d3e7112b-26813	0.371112	12	12	34	2282	1759.56	227	24086	0.667606	543.217	0.434593	1.49789	1174.69	10.5548	0.504714	400	2.61053	277.978	490.405	2.39303	55422	11453.9	23.3561	1.03925	0.0977614	15
CR0d3e7112b-27607	0.529326	2	2	12	1690	768.607	119	9561	0.789405	113.064	0.496108	1.26678	606.742	5.6574	0.657852	200	1.40789	200.303	219.729	0.950122	19272	1661.2	7.56021	0.867777	0.203378	7
CR0d3e7112b-27666	0.475856	5	2.5	11	3090	839.377	128	12808	0.794528	144.448	0.607158	1.25861	666.909	4.14498	0.596014	120	1.08	285.658	252.533	1.1285	21095	3392.16	13.4325	0.884243	0.228443	8
CR0d3e7112b-28784	0.603865	2	1	0	1857	629.411	56	8747	0.793992	97	0.663204	1.25946	499.747	4.71029	0.663622	80	1.86275	196.581	153.76	1.73214	13189	616.161	4.0073	0.807564	0.27746	5
CR0d3e7112b-29044	0.754499	5	5	7	2331	988.33	112	13739	0.696527	214.537	0.497105	1.43569	688.399	5.89404	0.732885	200	1.21739	197.037	185.443	1.91551	27638	8611.56	46.4378	0.929946	0.176751	6
CR0d3e7112b-29650	0.584743	7	3.5	46	2331	1724.47	249	19574	0.533616	512.251	0.413538	1.87401	920.205	8.39725	0.702432	120	1.4646	223.817	321.697	2.05723	47333	24213.5	75.2679	1.03708	0.0827139	22
CR0d3e7112b-29667	0.735778	5	1.66667	29	2477	1098.96	130	14081	0.596523	248.546	0.518924	1.67638	655.553	5.6847	0.793457	280	1.22652	205.681	144.361	1.91189	27135	11178.1	77.4316	0.944019	0.146515	11
CR0d3e7112b-30264	0.577525	4	4	3	1941	612.654	69	8362	0.708609	81	0.665552	1.41122	434.132	4.30809	0.837711	120	0.878571	205.51	75.5844	1.17391	12564	2478.2	32.7872	0.818999	0.279956	4
CR0d3e7112b-31139	0.653713	2	1	3	1987	453.002	33	8102	0.887077	41	0.844486	1.1273	401.848	4.0775	0.746597	80	0.798507	195.439	78.4347	1.24242	9594	283.166	3.61021	0.738225	0.496137	5
CR0d3e7112b-33449	0.588804	4	2	26	2328	1283.59	250	21242	0.676217	359.786	0.516586	1.47881	867.987	9.12457	0.685862	120	0.747604	222.901	269.017	1.43914	41120	23809.1	88.5042	0.980366	0.162014	13
CR0d3e7112b-33901	0.377154	1	1	0	3251	730.222	43	11927	0.870299	96	0.696874	1.14903	635.512	3.66872	0.532524	80	0.637131	329.12	225.211	2.23256	17115	2362.43	10.4898	0.849137	0.281081	5
CR0d3e7112b-34079	0.562427	4	1.33333	104	2894	4474.57	919	71547	0.58855	1304.66	0.446583	1.69909	2633.51	24.7225	0.290288	120	1.10187	254.285	1224.3	1.41965	160210	69423.5	56.7046	1.18186	0.0449053	36
CR0d3e7112b-34454	0.497446	4	4	9	2996	827.779	88	14842	0.815446	146.083	0.607358	1.22632	675.009	4.95394	0.673967	120	0.793991	275.108	198.862	1.66003	24437	5398.02	27.1446	0.875085	0.272191	6
CR0d3e7112b-36319	0.565167	6	1	35	1355	1259.99	215	11188	0.4914	321.276	0.458562	2.035	619.161	8.25683	0.799754	80	1.15951	173.575	182.148	1.49431	24398	21076.7	115.712	0.96814	0.0885575	17
CR0d3e7112b-36430	0.317839	6	6	8	1218	467.387	58	5517	0.847153	66.3592	0.67602	1.18042	395.948	4.52956	0.654148	120	0.532468	219.445	122.874	1.14412	8161	2856.81	23.2499	1.04781	0.317366	8
CR0d3e7112b-38235	0.658516	5	2.5	11	3073	838.968	122	14273	0.711104	208.243	0.682951	1.40626	596.593	4.64465	0.737869	120	0.687179	242.16	117.107	1.70691	20899	10373.4	88.5808	0.846787	0.254821	9
CR0d3e7112b-38683	0.660295	1	1	0	1338	298.635	7	4991	0.970437	20	0.928558	1.03046	289.806	3.73019	0.804217	80	0.764706	159.575	57.4891	2.85714	5375	104.89	1.82452	0.812543	0.703262	3
CR0d3e7112b-40278	0.247	3	1	0	3882	693.696	54	14215	0.869345	55	0.724848	1.15029	603.061	3.66177	0.677621	80	0.478632	444.41	167.344	1.01852	19611	7236.42	43.2428	0.839683	0.371209	6
CR0d3e7112b-40744	0.739807	3	1	17	1931	836.975	107	10660	0.805357	209.227	0.494709	1.24169	674.063	5.52046	0.595958	80	1.25654	181.108	240.66	1.95539	21548	2082.64	8.6539	0.881665	0.191224	10
CR0d3e7112b-41147	0.250972	3	1.5	11	3423	1021.24	144	13875	0.611493	155.65	0.598241	1.63534	624.482	4.05346	0.747354	240	1.03158	413.996	196.787	1.0809	23193	6770.51	34.4053	0.944804	0.167181	10
CR0d3e7112b-43480	0.475345	3	1	4	1884	525.186	94	8415	0.807697	87.0828	0.757017	1.23809	424.191	4.46656	0.776311	80	0.818841	223.173	101.98	0.926412	11116	4745.14	46.5299	0.771508	0.383387	7
CR0d3e7112b-45290	0.58513	5	5	23	2392	1393.01	220	20499	0.70305	298.479	0.495504	1.42237	979.352	8.56982	0.542023	200	2.87075	226.652	405.597	1.35672	41370	3466.83	8.54747	0.953106	0.132751	10
CR0d3e7112b-45583	0.23046	3	3	9	3539	1096.88	136	13991	0.638505	169.359	0.592914	1.56616	700.365	3.95338	0.604531	80	0.825	439.286	256.035	1.24529	23597	5604.67	21.8902	1.01864	0.14613	8
CR0d3e7112b-46213	0.65394	3	3	44	1779	2256.18	386	29294	0.65563	622.731	0.319013	1.52525	1479.22	16.4666	0.527368	80	1.09778	184.894	549.229	1.61329	91827	20677.7	37.6486	1.11514	0.072317	18
CR0d3e7112b-47170	0.693606	2	1	0	1903	362.676	31	6274	0.916221	37	0.925369	1.09144	332.291	3.2969	0.771616	80	1.36047	185.681	108.24	1.19355	6780	1021.31	9.43561	0.685864	0.599399	4
CR0d3e7112b-47559	0.720342	4	2	18	1641	1390.88	258	15464	0.68172	297.243	0.37012	1.46688	948.188	9.42352	0.583982	160	1.8439	169.196	376.152	1.1521	41781	7478.68	19.8821	0.976687	0.100451	10
CR0d3e7112b-47773	0.549229	8	8	16	2806	880.891	141	11969	0.652132	162.828	0.621314	1.53343	574.458	4.2655	0.733567	160	1.19108	253.38	179.067	1.15481	19264	4981.65	27.82	0.892274	0.193831	10
CR0d3e7112b-48113	0.531991	2	2	12	2485	461.659	21	8775	0.895565	67.8863	0.85752	1.11661	413.446	3.53119	0.752274	120	1.68421	242.279	141.174	3.23268	10233	240.933	1.70664	0.747318	0.517386	6
CR0d3e7112b-49070	0.47855	3	3	7	3112	776.909	56	12157	0.892214	152.151	0.683093	1.12081	693.169	3.90649	0.465456	360	1.96454	285.865	268.961	2.71698	17797	457.648	1.70154	0.861681	0.253102	5
CR0d3e7112b-49267	0.214354	1	1	4	4810	832.004	71	15133	0.88185	46.0828	0.779088	1.13398	733.703	3.14615	0.453428	200	0.958678	531.02	317.586	0.649053	19424	608.143	1.91489	0.870855	0.274716	4
CR0d3e7112b-50054	0.345538	4	2	32	4185	1659.61	234	23716	0.60223	393.756	0.403945	1.6605	999.467	5.66691	0.738571	480	0.889881	390.126	321.647	1.68272	58711	24461.2	76.0498	1.01247	0.108203	16
CR0d3e7112b-50698	0.620645	6	1	7	2153	752.08	129	11353	0.778624	145.236	0.57536	1.28432	585.588	5.27311	0.723097	80	1.20513	208.788	166.027	1.12586	19732	4080	24.5743	0.873434	0.252227	7
CR0d3e7112b-51734	0.450784	2	1	14	2558	885.176	96	10911	0.738711	202.874	0.533911	1.35371	653.889	4.26544	0.600616	80	2.2069	267.037	252.579	2.11327	20436	2755.52	10.9095	0.876571	0.174991	11
CR0d3e7112b-52236	0.723183	4	1	6	1809	926.412	129	10256	0.671314	206.05	0.530684	1.48962	621.914	5.66943	0.627901	80	1.96032	177.296	248.888	1.59729	19326	2990.58	12.0158	0.899845	0.150169	7
CR0d3e7112b-52496	0.641203	7	3.5	20	452	1319.57	235	11523	0.75309	286.576	0.347749	1.32786	993.759	25.4934	0.421646	400	1.23077	94.1188	409.371	1.21947	33136	5795.58	14.1573	1.06167	0.0831586	12
CR0d3e7112b-52597	0.750644	10	2	16	1846	1031.58	118	16303	0.672261	308.828	0.581419	1.48752	693.495	8.83153	0.732659	200	1.41011	175.794	220.293	2.61719	28040	9621.17	43.6744	0.938983	0.192516	10
CR0d3e7112b-52933	0.647227	9	1	21	2080	1058.06	201	12918	0.710694	281.34	0.446295	1.40708	751.955	6.21058	0.643279	80	1.70122	200.959	271.223	1.3997	28945	5858.02	21.5985	0.920543	0.145006	13
CR0d3e7112b-52980	0.563666	6	1	23	2402	1063	162	12649	0.618544	288.289	0.553639	1.6167	657.512	5.26603	0.664098	80	1.79021	231.409	269.462	1.77956	22847	9666.81	35.8744	0.946356	0.14067	14
CR0d3e7112b-53619	0.434496	13	2.6	20	2333	1100.01	146	14227	0.590491	318.951	0.553214	1.69351	649.546	6.09816	0.765967	200	1.30435	259.758	212.551	2.1846	25717	8093.65	38.0786	0.939935	0.14775	11
CR0d3e7112b-54114	0.762601	8	2.66667	14	1734	985.798	148	12276	0.602766	256.733	0.556659	1.65902	594.205	7.07958	0.784883	160	0.940887	169.037	192.044	1.73468	22053	10143.9	52.8209	0.944622	0.158742	9
CR0d3e7112b-5482	0.706572	3	1	3	1773	717.352	94	9657	0.836183	135.236	0.618602	1.19591	599.838	5.4467	0.545222	80	0.953846	177.575	236.241	1.43868	15611	838.516	3.5494	0.848328	0.235823	5
CR0d3e7112b-55098	0.723233	6	3	14	2076	1227.99	153	14885	0.636303	291.503	0.47629	1.57158	781.377	7.17004	0.643231	400	1.38725	189.924	257.67	1.90525	31252	10542.4	40.9143	0.973078	0.124041	8
CR0d3e7112b-55507	0.397961	8	2	5	2191	1009.22	129	13775	0.683712	245	0.483758	1.4626	690.014	6.28708	0.751549	120	0.857798	263.03	182.165	1.89922	28475	13875.5	76.1698	0.922604	0.169954	8
CR0d3e7112b-55610	0.363276	3	1.5	22	3947	1180.84	130	17883	0.739271	335.011	0.510345	1.35268	872.96	4.53078	0.577826	200	2.52555	369.505	338.024	2.577	35041	4298.28	12.7159	0.901503	0.161164	14
CR0d3e7112b-56954	0.532076	1	1	3	3007	576.784	42	10283	0.871834	59	0.772229	1.14701	502.86	3.41969	0.661743	80	0.5	266.492	142.225	1.40476	13316	431.843	3.03634	0.776651	0.388422	6
CR0d3e7112b-57076	0.190948	4	4	8	5079	1533.56	107	23585	0.704225	354.162	0.49371	1.42	1079.97	4.64363	0.514693	560	3.64844	578.144	458.917	3.30993	47771	9146.86	19.9314	0.967203	0.126021	8
CR0d3e7112b-57498	0.690831	6	3	34	1395	1003.82	136	10284	0.58242	293.635	0.540495	1.71698	584.642	7.37204	0.699521	160	0.683962	159.296	211.783	2.15908	19027	16354.9	77.225	0.929294	0.128252	14
CR0d3e7112b-57901	0.736076	1	1	0	1409	471.387	28	7224	0.925549	73	0.807151	1.08044	436.291	5.12704	0.590853	80	2.26923	155.095	102.181	2.60714	8950	111.184	1.0881	0.735424	0.408538	2
CR0d3e7112b-58098	0.412487	3	1.5	8	5184	1269.65	200	24546	0.667917	245.828	0.541759	1.49719	848.021	4.73495	0.791719	120	1.25	397.404	289.387	1.22914	45308	11987.7	41.4246	1.00278	0.191347	9
CR0d3e7112b-58222	0.399047	3	3	11	2933	686.767	77	11813	0.793552	118.65	0.736747	1.26016	544.985	4.02762	0.678395	120	0.931034	303.913	185	1.54091	16034	2072.95	11.2052	0.847446	0.31474	7
CR0d3e7112b-58475	0.701315	4	1	10	2038	541.085	59	7614	0.774559	106.398	0.740589	1.29106	419.103	3.73602	0.735537	80	1.53922	191.095	125.936	1.80336	10281	1222.16	9.70458	0.783088	0.326807	8
CR0d3e7112b-58640	0.460357	8	2.66667	8	2828	878.525	107	13209	0.661461	213.537	0.658343	1.51181	581.11	4.67079	0.74664	160	0.826733	277.842	153.16	1.99568	20064	12549.9	81.9399	0.907956	0.215066	8
CR0d3e7112b-58792	0.6134	1	1	0	1722	321.706	17	5495	0.972557	14	0.923219	1.02822	312.877	3.19106	0.764056	120	1.03158	187.823	104.89	0.823529	5952	108.97	1.03889	0.659341	0.667206	2
CR0d3e7112b-59199	0.514151	5	1.25	16	1901	685.281	87	9305	0.785575	154.463	0.695285	1.27295	538.34	4.89479	0.580296	120	1.46377	215.551	200.811	1.77543	13383	916.364	4.56332	0.9094	0.248994	9
CR0d3e7112b-59206	0.737117	7	2.33333	8	1404	856.891	127	13204	0.833055	168.65	0.656067	1.2004	713.838	9.40456	0.496328	280	0.592727	154.711	282.294	1.32795	20126	6054.13	21.4462	0.881853	0.225977	4
CR0d3e7112b-6046	0.67314	4	2	3	2663	877.963	117	13807	0.733647	167	0.588609	1.36305	644.115	5.18475	0.710486	120	1.0765	222.966	229.473	1.42735	23457	7200.72	31.3794	0.896162	0.225091	6
CR0d3e7112b-6081	0.735104	5	5	15	1738	702.181	118	10757	0.731655	140.009	0.665039	1.36676	513.754	6.1893	0.770093	240	0.929412	172.368	102.772	1.18652	16175	5837.43	56.8	0.861882	0.274159	7
CR0d3e7112b-60934	0.528109	3	3	11	2287	822.021	61	12776	0.858581	226.912	0.693218	1.16471	705.772	5.58636	0.464951	200	2.52137	233.279	275.224	3.71986	18430	854.296	3.10401	0.882913	0.237596	5
CR0d3e7112b-63451	0.609787	7	7	8	2333	807.092	102	10512	0.728383	158.236	0.501455	1.3729	587.872	4.50579	0.76225	120	0.818653	219.267	150.283	1.55133	20963	9772.91	65.03	0.88826	0.202791	8
CR0d3e7112b-65234	0.327254	1	1	3	3409	725.654	64	12835	0.826803	106.414	0.622877	1.20948	599.973	3.76503	0.719351	120	0.972222	361.806	158.902	1.66272	20606	4108.42	25.855	0.818969	0.3063	7
CR0d3e7112b-65351	0.336164	7	7	36	2633	1931.03	282	20511	0.515428	517.891	0.36828	1.94014	995.308	7.78997	0.706486	120	1.05112	313.729	374.214	1.83649	55694	18678	49.9127	1.07737	0.0691222	18
CR0d3e7112b-66082	0.32856	4	1.33333	13	2589	1069	141	14292	0.715404	215.659	0.44689	1.39781	764.767	5.52028	0.687138	160	1.29851	314.676	254.892	1.5295	31981	3086.83	12.1103	0.937637	0.157162	9
CR0d3e7112b-66507	0.329308	10	2.5	43	3483	2732.15	508	36922	0.536728	740.468	0.289194	1.86314	1466.42	10.6006	0.746082	240	0.906323	364.57	372.05	1.45761	127672	148425	398.938	1.10441	0.0621562	24
CR0d3e7112b-670	0.557694	5	1.66667	17	1177	1155.22	182	13707	0.674813	279.136	0.437951	1.48189	779.561	11.6457	0.647182	200	1.04979	162.853	241.878	1.53371	31298	4245.69	17.553	0.973179	0.129068	9
CR0d3e7112b-6735	0.664354	18	18	23	2230	1173.89	156	15141	0.611637	297.838	0.493691	1.63496	717.997	6.78969	0.747591	400	0.632576	205.38	174.184	1.90922	30669	16596.5	95.2815	0.955125	0.138072	11
CR0d3e7112b-68166	0.587149	5	1	22	1508	1283.25	212	17583	0.69711	315.243	0.408783	1.43449	894.566	11.6598	0.675438	80	1.48131	179.652	315.938	1.48699	43013	5133.26	16.2477	0.984276	0.134178	12
CR0d3e7112b-68754	0.749916	7	2.33333	16	2490	1111.58	161	14573	0.616782	260.994	0.553791	1.62132	685.605	5.85261	0.703502	120	0.48062	204.267	137.058	1.62108	26315	19669.4	143.511	0.944567	0.148209	9
CR0d3e7112b-68854	0.524886	10	10	13	2226	826.092	78	10753	0.701115	201.733	0.538188	1.4263	579.186	4.83064	0.748461	280	1.54745	230.853	169.853	2.58633	19980	1694.6	9.97686	0.862908	0.198008	6
CR0d3e7112b-69524	0.566579	3	1	9	3386	950.489	138	14054	0.680026	208.133	0.602039	1.47053	646.357	4.15062	0.702166	80	1.58108	274.043	225.009	1.50821	23344	8159.14	36.2614	0.903922	0.195486	8
CR0d3e7112b-69987	0.250311	3	1	13	2836	683.311	44	9333	0.81013	119.009	0.607973	1.23437	553.571	3.2909	0.629507	80	0.74359	377.327	197.084	2.70476	15351	3243.53	16.4576	0.880779	0.251186	9
CR0d3e7112b-70180	0.240065	3	3	11	4442	957.803	116	16278	0.766099	134.862	0.550118	1.30532	733.772	3.66457	0.69061	240	0.738776	482.203	163.077	1.1626	29590	5671.73	34.7795	0.910549	0.222976	10
CR0d3e7112b-70435	0.753906	3	1.5	7	1979	711.323	83	11866	0.819544	125.414	0.681249	1.22019	582.96	5.99596	0.644065	240	2.44898	181.622	172.456	1.51101	17418	859.398	4.9833	0.844677	0.2947	7
CR0d3e7112b-70537	0.700871	4	2	25	1600	1048.34	167	13927	0.710902	237.634	0.575853	1.40666	745.269	8.70438	0.547179	280	2.45312	169.374	295.691	1.42296	24185	4431.01	14.9853	0.941156	0.159243	12
CR0d3e7112b-71125	0.560744	8	2.66667	6	2527	819.034	87	11703	0.713481	188	0.56343	1.40158	584.365	4.63118	0.764363	200	1.24852	237.972	185.389	2.16092	20771	3339.06	18.0111	0.908726	0.219232	7
CR0d3e7112b-71406	0.477026	3	1	11	2022	813.921	83	9756	0.733374	187.461	0.587534	1.36356	596.909	4.82493	0.585643	80	0.984375	230.794	223.66	2.25856	16605	3510.22	15.6944	0.881696	0.185062	7
CR0d3e7112b-72632	0.670427	17	4.25	20	1633	1382.02	225	14251	0.628742	332.355	0.397395	1.59048	868.933	8.72688	0.596842	120	1.19753	174.953	299.541	1.47714	35861	11610.1	38.7596	0.99965	0.0937621	11
CR0d3e7112b-72924	0.665655	2	1	4	2188	748.666	67	12218	0.82627	154.414	0.712586	1.21026	618.6	5.5841	0.563058	80	0.430233	203.238	145.609	2.30469	17146	6833.38	46.9297	0.861929	0.273926	4
CR0d3e7112b-73439	0.403528	4	1	1	2806	614.867	67	9506	0.764675	67	0.686354	1.30774	470.174	3.38774	0.787305	80	0.869281	295.605	126.384	1	13850	314.53	2.48868	0.810983	0.31597	9
CR0d3e7112b-73721	0.410358	3	3	4	2322	640.423	41	9378	0.808104	92.1623	0.630708	1.23746	517.529	4.03876	0.697625	240	1.23239	266.658	184.285	2.24786	14869	318.974	1.73087	0.826074	0.287333	4
CR0d3e7112b-73729	0.325268	0		0	2258	424.174	5	7863	0.937797	15	0.858031	1.06633	397.789	3.48229	0.727762	0	1.12069	295.356	96.2081	3	9164	116.891	1.21498	0.732213	0.549175	5
CR0d3e7112b-75458	0.557423	5	5	21	1701	742.666	97	11667	0.743152	223.7	0.644871	1.34562	551.914	6.85891	0.74637	240	1.46715	195.823	144.368	2.30618	18092	4542.44	31.4644	0.844214	0.265816	9
CR0d3e7112b-75497	0.670988	3	1	6	1933	845.318	133	11369	0.763513	136.414	0.564555	1.30974	645.411	5.88153	0.60751	80	1.39394	190.267	261.222	1.02567	20138	2327.58	8.91033	0.914412	0.199936	6
CR0d3e7112b-76428	0.669621	5	1.66667	18	1893	1037.04	112	12516	0.706908	275.602	0.437883	1.41461	733.092	6.61173	0.668344	120	0.637993	188.48	239.719	2.46073	28583	14518.4	60.5645	0.942455	0.146246	10
CR0d3e7112b-7657	0.477116	7	3.5	6	3164	1109.61	167	15622	0.735851	198.236	0.447289	1.35897	816.507	4.93742	0.658323	240	0.87594	288.676	208.849	1.18704	34926	11449.9	54.824	0.962523	0.159443	7
CR0d3e7112b-77102	0.479473	4	2	13	2752	1337.15	164	22459	0.640503	301.891	0.492879	1.56127	856.448	8.16097	0.780654	400	0.813793	268.563	161.4	1.8408	45567	38020.2	235.565	0.983113	0.157849	8
CR0d3e7112b-77267	0.553668	6	1.2	27	2861	1190.11	176	14458	0.69336	270.578	0.409158	1.44225	825.176	5.05348	0.65213	160	1.17373	254.823	272.8	1.53737	35336	8863.78	32.4918	0.957402	0.128275	11
CR0d3e7112b-78193	0.557754	3	1.5	20	2327	1231.25	177	15202	0.72982	264.164	0.423242	1.3702	898.59	6.53287	0.558983	400	1.13178	228.972	337.313	1.49245	35918	12927.5	38.325	0.971597	0.126014	9
CR0d3e7112b-78535	0.416512	3	1.5	12	2012	625.696	71	9851	0.745276	133.659	0.745441	1.34178	466.316	4.89612	0.763689	160	1.51754	246.38	115.352	1.88252	13215	1437.6	12.4628	0.805021	0.316202	9
CR0d3e7112b-82623	0.298854	4	1.33333	7	2438	721.169	86	10687	0.793734	121.123	0.671716	1.25987	572.416	4.38351	0.610177	320	2.18868	320.179	228.009	1.40841	15910	1769.53	7.76081	0.854632	0.258221	7
CR0d3e7112b-84366	0.472651	4	1	9	2209	748.264	83	10770	0.800925	153.676	0.708972	1.24856	599.304	4.87551	0.531499	120	0.311787	242.344	179.011	1.85151	15191	8392.1	46.8803	0.865661	0.241722	5
CR0d3e7112b-84544	0.516025	6	2	15	2336	760.323	64	10169	0.793187	181.682	0.722692	1.26074	603.078	4.35317	0.486169	320	3.45333	238.51	244.1	2.83877	14071	693.434	2.84077	0.847376	0.221051	8
CR0d3e7112b-86671	0.220616	10	10	29	3140	1569.86	204	18139	0.645463	390.528	0.432128	1.54927	1013.29	5.77675	0.513744	360	3.58537	422.913	431.269	1.91435	41976	6135.32	14.2262	0.982627	0.0924915	18
CR0d3e7112b-8754	0.52654	7	2.33333	18	3308	1141.22	189	14711	0.595335	237.733	0.50602	1.67973	679.411	4.4471	0.791442	160	1.34091	280.978	227.491	1.25785	29072	7930.96	34.8628	0.973983	0.141942	16
CR0d3e7112b-87855	0.374628	6	1.5	17	2067	983.845	133	12852	0.684018	251.176	0.539683	1.46195	672.968	6.21771	0.660775	200	0.745763	263.315	167.242	1.88854	23814	11093.4	66.331	0.936547	0.16685	11
CR0d3e7112b-8820	0.500582	6	2	3	2120	575.37	61	9940	0.81471	104	0.731474	1.22743	468.759	4.68868	0.777136	120	0.965517	230.693	143.388	1.70492	13589	7233.1	50.4444	0.800651	0.377314	5
CR0d3e7112b-88980	0.445581	1	1	4	2258	413.446	20	8061	0.930617	26.4142	0.89062	1.07456	384.759	3.56997	0.768295	160	1.29245	252.35	47.1699	1.32071	9051	71.7887	1.52192	0.71878	0.5926	4
CR0d3e7112b-89728	0.230541	6	2	4	1613	623.169	61	6492	0.773678	93.4142	0.529052	1.29253	482.132	4.0248	0.663373	120	1.60909	296.516	170.294	1.53138	12271	1159.94	6.81141	0.987808	0.210076	8
CR0d3e7112b-90696	0.540061	3	1	7	2504	629.068	65	10759	0.822917	132.485	0.81292	1.21519	517.671	4.29673	0.62062	80	1.85714	241.38	207.135	2.03824	13235	463.018	2.23534	0.802514	0.341654	6
CR0d3e7112b-91600	0.552391	2	2	6	1975	740.909	96	10565	0.779871	128.245	0.538701	1.28226	577.813	5.34937	0.738171	120	0.680952	211.966	147.58	1.33589	19612	12667	85.8311	0.871268	0.241852	5
CR0d3e7112b-92480	0.7234	6	6	34	1755	1482.97	281	18249	0.679172	393.587	0.402759	1.47238	1007.19	10.3983	0.561279	240	0.549738	174.604	330.038	1.40067	45310	38599.5	116.955	1.00385	0.104276	14
CR0d3e7112b-94433	0.395395	7	1.75	24	2557	1093.93	156	13279	0.681078	301.943	0.412673	1.46826	745.051	5.1932	0.728445	200	1.03556	285.072	223.294	1.93553	32178	16748.5	75.0068	0.949281	0.139443	14
CR0d3e7112b-95287	0.780174	11	11	39	1400	1631.98	225	17835	0.583301	478.858	0.414353	1.71438	951.938	12.7393	0.596891	400	2.28402	150.167	362.802	2.12826	43043	11563.8	31.8737	1.00033	0.0841494	19
CR0d3e7112b-95364	0.424048	5	5	18	2927	1246.88	163	22022	0.698281	309.696	0.551074	1.43209	870.673	7.52374	0.66244	160	1.67647	294.516	335.44	1.89997	39962	8870.05	26.443	0.931156	0.177998	11
CR0d3e7112b-96556	0.781641	4	2	12	1721	1107.77	159	12966	0.676339	249.721	0.470226	1.47855	749.227	7.53399	0.61728	240	0.508591	166.338	141.014	1.57057	27574	23425.9	166.124	0.946338	0.132775	9
CR0d3e7112b-96927	0.79584	4	2	7	1761	739.536	101	11580	0.726879	136.472	0.658441	1.37574	537.553	6.57581	0.764819	240	0.932584	166.752	119	1.35121	17587	3861.83	32.4524	0.850155	0.266072	4
CR0d3e7112b-97185	0.452716	8	8	14	2561	980.874	101	13392	0.677269	230.794	0.48778	1.47652	664.316	5.22921	0.781776	200	1.42767	266.622	224.615	2.28509	27455	3502.29	15.5924	0.923341	0.174916	7
CR0d3e7112b-97649	0.474696	1	1	12	3078	949.762	95	13894	0.837697	194.123	0.624337	1.19375	795.612	4.51397	0.441789	160	2.08609	285.451	312.631	2.0434	22254	992.963	3.17615	0.921997	0.193557	8
CR0d3e7112b-98655	0.21118	8	4	11	2599	1276.44	183	13379	0.644417	257.991	0.490792	1.55179	822.558	5.14775	0.506293	200	2.5303	393.262	319.39	1.40979	27260	10598.3	33.1829	0.973736	0.103189	14
CR1b30c3adb-100505	0.284878	2	2	4	2549	765.595	91	11822	0.829192	85.4142	0.543166	1.20599	634.825	4.6379	0.678672	320	1.04188	335.321	188.096	0.938618	21765	1639.51	8.71639	0.85768	0.253456	5
CR1b30c3adb-12164	0.411145	5	1.25	25	2836	1395.43	192	16006	0.538976	310.951	0.472809	1.85537	752.105	5.64386	0.752056	240	1.11111	294.415	233.118	1.61954	33853	16724.5	71.7427	1.00476	0.103294	14
CR1b30c3adb-14002	0.337847	3	1	12	3321	1040.37	157	16555	0.712601	225.634	0.57389	1.40331	741.37	4.98494	0.65954	80	1.97959	351.463	299.04	1.43716	28847	4076.6	13.6323	0.921111	0.192204	11
CR1b30c3adb-15392	0.416648	4	2	5	2651	793.678	116	11788	0.769793	117.414	0.576515	1.29905	610.968	4.44662	0.68834	120	0.953846	282.765	195.474	1.01219	20447	5667.07	28.9915	0.89223	0.235159	6
CR1b30c3adb-16361	0.285441	4	4	6	2779	631.855	73	9870	0.80525	101.414	0.682478	1.24185	508.801	3.55164	0.702008	120	1.09459	349.777	185.3	1.38924	14462	1304.61	7.04055	0.817385	0.310665	8
CR1b30c3adb-1679	0.522558	4	4	8	2157	836.507	132	11867	0.726079	191.513	0.508724	1.37726	607.37	5.50162	0.794626	160	1.10795	227.752	187.92	1.45086	23327	6549.96	34.855	0.882472	0.213114	9
CR1b30c3adb-18476	0.474269	5	1.66667	3	2194	718.879	115	10487	0.731459	148.055	0.602909	1.36713	525.831	4.77985	0.790529	120	0.75	241.108	128.191	1.28744	17394	9223.89	71.9541	0.862297	0.255005	7
CR1b30c3adb-2331	0.515238	4	1.33333	7	1951	934.046	133	10992	0.673918	183.65	0.466336	1.48386	629.47	5.63403	0.747545	240	1.02128	218.137	180.269	1.38083	23571	9350.69	51.8707	0.925234	0.158325	7
CR1b30c3adb-26376	0.371152	13	2.16667	57	2931	1776.41	325	20884	0.48259	553.632	0.497914	2.07215	857.276	7.12521	0.717179	160	1.0038	315.019	271.912	1.70348	41943	33803.4	124.317	1.05804	0.0831648	27
CR1b30c3adb-3171	0.317558	5	5	20	2839	949.347	84	14570	0.685375	252.009	0.561832	1.45906	650.659	5.13209	0.769761	120	0.938462	335.179	212.417	3.00011	25933	13879	65.3386	0.904982	0.203151	11
CR1b30c3adb-32275	0.579582	3	3	16	2222	862.531	140	13346	0.788382	166.991	0.623092	1.26842	680.004	6.0063	0.582084	280	1.1	219.492	260.11	1.19279	21419	3992.13	15.3479	0.891227	0.22543	7
CR1b30c3adb-32370	0.568513	3	1.5	12	2053	944.774	154	13058	0.674432	150.773	0.606137	1.48273	637.186	6.36045	0.666782	120	1.30488	213.024	201.137	0.979048	21543	11252.7	55.9454	0.917724	0.183836	8
CR1b30c3adb-3267	0.166661	7	7	8	4028	1110.41	115	17738	0.702807	166.497	0.510343	1.42287	780.406	4.40367	0.717151	120	1.17568	551.103	239.416	1.4478	34757	5611.58	23.4386	0.95218	0.180778	9
CR1b30c3adb-32723	0.343563	4	4	10	3570	1112.11	194	17024	0.692261	202.335	0.497647	1.44454	769.872	4.76863	0.725292	200	0.625	361.356	173.012	1.04296	34209	23951.6	138.439	0.956674	0.172972	12
CR1b30c3adb-34561	0.574665	4	4	4	2330	1037.16	136	14573	0.740288	208.414	0.492714	1.35083	767.796	6.25451	0.630481	320	2.06667	225.723	295.736	1.53246	29577	5983.83	20.2337	0.926606	0.170243	5
CR1b30c3adb-35322	0.53998	18	6	44	1694	1843.17	364	21350	0.545072	495.747	0.35458	1.83462	1004.66	12.6033	0.749645	280	0.975089	198.551	268.328	1.36194	60212	27008.3	100.654	1.06992	0.0789728	17
CR1b30c3adb-35771	0.470293	3	1.5	10	3140	655.11	72	12938	0.83766	118.813	0.801164	1.1938	548.759	4.12038	0.673894	160	1.98165	289.658	200.112	1.65017	16149	1717.11	8.58075	0.817928	0.378834	7
CR1b30c3adb-36209	0.475565	3	1	4	2989	538.014	74	11923	0.894934	94.2361	0.832844	1.1174	481.487	3.98896	0.776	80	0.94702	281.037	130.729	1.27346	14316	4509.6	34.4958	0.775904	0.517616	7
CR1b30c3adb-37256	0.538308	6	6	41	627	1123.34	146	9691	0.583358	348.927	0.44499	1.71421	655.311	15.4561	0.637284	160	0.869767	120.983	228.178	2.38991	21778	6935.46	30.395	1.02988	0.096506	16
CR1b30c3adb-37763	0.279237	4	4	8	4070	1012.9	99	17200	0.760671	199.123	0.571961	1.31463	770.482	4.22604	0.636571	360	1.18571	427.973	290.043	2.01134	30072	1927.33	6.64498	0.912534	0.210672	9
CR1b30c3adb-38515	0.484656	6	3	6	2085	720.482	101	9137	0.757114	117.828	0.537819	1.3208	545.487	4.38225	0.717477	200	0.975758	232.51	161.595	1.16662	16989	3725.26	23.053	0.847822	0.221191	6
CR1b30c3adb-3865	0.567086	3	3	20	1874	975.36	150	10905	0.691436	208.657	0.466404	1.44626	674.399	5.8191	0.64601	320	1.27841	203.782	239.008	1.39105	23381	5136.38	21.4904	0.906423	0.144048	12
CR1b30c3adb-39187	0.710344	3	3	13	1064	841.477	119	11075	0.805125	211.368	0.521741	1.24204	677.495	10.4088	0.581148	200	1.66456	137.196	248.566	1.7762	21227	2880.45	11.5883	0.888004	0.196548	7
CR1b30c3adb-39623	0.52589	4	1.33333	12	2058	895.519	103	9863	0.734542	205.762	0.473341	1.36139	657.796	4.79252	0.605149	120	0.919431	221.758	201.296	1.99769	20837	3931.81	19.5325	0.901839	0.15455	7
CR1b30c3adb-39971	0.635375	1	1	4	1882	486.63	42	8050	0.903951	79.1623	0.844878	1.10625	439.889	4.27736	0.618763	80	0.432432	192.93	124.92	1.88482	9528	1103.68	8.83513	0.755772	0.427178	4
CR1b30c3adb-4006	0.469907	3	3	2	3192	528.759	50	9987	0.899474	75.0828	0.786068	1.11176	475.605	3.12876	0.705816	160	0.530387	292.167	84.0952	1.50166	12705	3810.99	45.3175	0.780566	0.448878	5
CR1b30c3adb-41029	0.517373	3	3	0	2208	495.588	72	8653	0.853284	36	0.851506	1.17194	422.877	3.91893	0.714102	120	1.06667	231.581	147.122	0.5	10162	1218.36	8.28126	0.746492	0.442726	5
CR1b30c3adb-43671	0.744325	3	3	7	1541	741.696	93	9328	0.66543	181.123	0.617667	1.50279	493.546	6.05321	0.779092	160	1.13869	161.296	156	1.94756	15102	8872.4	56.8744	0.838587	0.213082	7
CR1b30c3adb-45984	0.54012	4	1	7	2330	685.252	70	11164	0.800496	170.236	0.688966	1.24923	548.541	4.79142	0.676727	80	0.663415	232.829	121.264	2.43194	16204	5466.17	45.0765	0.840212	0.298765	8
CR1b30c3adb-46391	0.726729	2	1	4	1914	394.617	40	7003	0.906462	41.2361	0.858632	1.10319	357.706	3.65883	0.801006	80	0.830508	181.924	90.4268	1.0309	8156	360.241	3.98378	0.705605	0.565121	6
CR1b30c3adb-46664	0.634431	7	2.33333	27	2892	1384.28	237	18486	0.65275	339.642	0.378532	1.53198	903.588	6.39212	0.751639	280	1.20614	239.338	310.337	1.43309	48836	33513.9	107.992	1.01747	0.121229	13
CR1b30c3adb-47435	0.484474	1	1	4	3394	540.299	38	10124	0.850092	51.2361	0.782804	1.17634	459.304	2.98291	0.770388	80	1.23577	296.706	135.059	1.34832	12933	2096.3	15.5213	0.781698	0.435807	5
CR1b30c3adb-4783	0.672962	7	2.33333	7	2252	808.164	95	11276	0.663623	182.828	0.62903	1.50688	536.316	5.0071	0.783163	160	0.97546	205.066	164.624	1.92451	17926	8515.44	51.7267	0.890136	0.216953	6
CR1b30c3adb-49272	0.663236	8	8	12	2396	1142.15	185	15347	0.77165	231.236	0.553005	1.29592	881.342	6.40526	0.448968	200	0.961538	213.066	345.579	1.24992	27752	3570.99	10.3334	0.939973	0.147837	8
CR1b30c3adb-5082	0.630363	6	3	33	2079	1560.79	236	19370	0.580592	436.599	0.449973	1.72238	906.181	9.31698	0.658754	320	0.692063	203.581	189.56	1.85	43047	33857.8	178.612	0.994852	0.0999198	15
CR1b30c3adb-5211	0.567968	4	2	16	3394	977.519	130	16635	0.749371	236.418	0.558709	1.33445	732.524	4.9013	0.697274	120	0.758893	274.03	175.932	1.8186	29774	22353.8	127.059	0.906544	0.218767	10
CR1b30c3adb-52443	0.529226	5	5	10	2062	888.164	111	12396	0.765828	220.398	0.528164	1.30578	680.181	6.01164	0.637491	120	0.521739	221.273	164.806	1.98556	23470	10857.7	65.882	0.89193	0.197472	8
CR1b30c3adb-54249	0.529494	21	7	32	2659	1407.43	213	21157	0.655828	393.86	0.457281	1.52479	923.034	7.95675	0.682411	400	1.35865	251.208	309.467	1.84911	46267	6628.11	21.4178	1.00047	0.134217	14
CR1b30c3adb-54823	0.279074	4	4	9	3651	1134.25	174	18298	0.722836	173.099	0.545395	1.38344	819.879	5.01178	0.627195	200	0.554859	405.463	164.149	0.994822	33550	17251.4	105.096	0.952617	0.178728	8
CR1b30c3adb-55649	0.643883	4	2	23	2606	834.004	139	12869	0.736686	193.166	0.655511	1.35743	614.399	4.93822	0.653542	120	0.552301	225.522	135.074	1.38969	19632	13407.2	99.2584	0.896988	0.232497	12
CR1b30c3adb-5731	0.275955	5	5	11	2193	881.921	95	12543	0.6423	192.813	0.616818	1.5569	566.458	5.71956	0.796377	240	0.708543	316.013	120.017	2.02961	20335	4627.7	38.5588	0.896921	0.202653	9
CR1b30c3adb-57797	0.585583	7	7	3	2432	543.713	37	9146	0.887493	70.1231	0.798917	1.12677	482.541	3.76069	0.617832	200	0.811765	228.451	79.4796	1.89522	11448	666.345	8.38385	0.800129	0.388778	3
CR1b30c3adb-6027	0.411267	3	1	7	2335	970.176	124	14300	0.661776	171.236	0.565374	1.51109	642.039	6.1242	0.771059	80	1.24859	267.108	208.031	1.38094	25293	7068.57	33.9784	0.914707	0.190917	7
CR1b30c3adb-60278	0.604104	5	5	22	2928	1129.43	130	14387	0.718266	310.9	0.471906	1.39224	811.227	4.91359	0.582156	200	0.46875	246.794	110.164	2.39154	30487	16216.4	147.203	0.973097	0.141731	12
CR1b30c3adb-62557	0.49382	8	2.66667	28	2819	1180.6	145	17404	0.708956	346.424	0.479251	1.41052	836.992	6.17382	0.651408	240	0.732203	267.836	200.392	2.38913	36315	11240.3	56.0916	0.95918	0.156912	13
CR1b30c3adb-66956	0.348204	8	8	7	3122	1044.13	132	14811	0.668384	207.414	0.593271	1.49615	697.879	4.74407	0.644141	160	1.5	335.664	277.91	1.57132	24965	3246.86	11.6831	0.992855	0.170721	8
CR1b30c3adb-67241	0.28798	5	5	33	3599	1766.07	223	22917	0.576884	448.587	0.465726	1.73345	1018.82	6.3676	0.595725	160	1.8578	396.291	385.352	2.0116	49207	15908.4	41.2829	1.04096	0.0923322	15
CR1b30c3adb-69473	0.28823	3	3	10	2708	889.661	73	12560	0.729408	174	0.531798	1.37097	648.926	4.63811	0.704795	120	1.59868	343.605	231.251	2.38356	23618	941.369	4.07077	0.975131	0.199412	8
CR1b30c3adb-71497	0.708943	3	3	19	1583	893.519	126	13868	0.748409	276.86	0.661673	1.33617	668.718	8.76058	0.588972	160	2.76238	167.51	267.479	2.1973	20959	4500.13	16.8242	0.938174	0.218281	8
CR1b30c3adb-7190	0.672598	7	3.5	13	1744	1065.93	144	14387	0.646056	247.188	0.548076	1.54785	688.649	8.24943	0.695574	240	1.25773	180.51	193.706	1.71658	26250	5482.19	28.3016	0.921653	0.15912	7
CR1b30c3adb-73513	0.661509	4	4	13	2365	1010.82	111	15330	0.698327	279.664	0.537706	1.43199	705.879	6.48203	0.719029	200	1.48023	211.959	246.483	2.5195	28510	980.79	3.97914	0.920864	0.188542	7
CR1b30c3adb-76299	0.24669	7	7	19	3629	1537.8	222	20005	0.600453	341.114	0.435981	1.66541	923.377	5.51254	0.676274	280	1.26829	429.954	334.054	1.53655	45885	19279.8	57.7147	1.01529	0.106304	14
CR1b30c3adb-76717	0.406857	1	1	0	2854	586.299	47	9735	0.913478	50	0.758355	1.09472	535.571	3.411	0.562393	80	1.69106	296.901	208.147	1.06383	12837	922.249	4.43077	0.801136	0.355884	3
CR1b30c3adb-84679	0.354707	5	5	11	1716	1031.4	136	12200	0.786667	220.243	0.455615	1.27119	811.37	7.10956	0.511133	440	2.45255	246.563	345.689	1.61943	26777	1538.36	4.45013	1.06879	0.144117	8
CR1b30c3adb-8610	0.27989	3	3	10	2134	1105.24	128	12418	0.659495	275.89	0.405512	1.51631	728.902	5.81912	0.724302	200	0.801724	309.534	247.487	2.15539	30623	15310.4	61.8632	1.00274	0.127746	8
CR1b30c3adb-8812	0.532369	5	2.5	20	2277	1431.27	218	18003	0.557095	362.991	0.462125	1.79502	797.352	7.90646	0.770007	160	0.912	231.836	213.467	1.66509	38957	21971.2	102.926	1.01959	0.110437	13
CR1b30c3adb-9603	0.413221	3	3	14	4010	1082.64	121	16883	0.81128	209.448	0.547723	1.23262	878.323	4.21022	0.5021	520	2.45695	349.209	361.681	1.73097	30824	1449.53	4.00775	0.898823	0.181006	8
CR1b30c3adb-99831	0.559889	1	1	0	2491	445.103	24	8001	0.922204	25	0.894766	1.08436	410.475	3.21196	0.666915	80	1.27273	236.451	140.417	1.04167	8942	150.134	1.0692	0.731029	0.507497	3
CR1f196df44-12469	0.815286	6	1.5	30	1421	1264.3	184	15682	0.597526	413.022	0.438204	1.67357	755.453	11.0359	0.787989	320	1.04955	147.995	254.49	2.24469	35787	15775.5	61.9889	0.976858	0.123285	14
CR1f196df44-15151	0.237063	5	2.5	5	3413	743.879	63	12302	0.737238	103.162	0.665009	1.35641	548.416	3.60445	0.772925	160	1.01235	425.345	146.513	1.6375	18499	5128.19	35.0016	0.876581	0.279371	11
CR1f196df44-21277	0.429475	5	2.5	13	2482	1568.1	236	18322	0.559495	364.405	0.454956	1.78733	877.345	7.38195	0.657464	200	0.518634	269.486	244.884	1.54409	40272	46136.8	188.403	1.02961	0.0936342	11
CR1f196df44-31389	0.332949	13	4.33333	29	4107	1806.49	267	27210	0.511671	437.578	0.483665	1.95438	924.33	6.62527	0.827447	200	0.833866	393.712	262.64	1.63887	56258	41639.1	158.54	1.05703	0.104777	17
CR1f196df44-31665	0.410836	3	3	11	2107	1290.14	167	17034	0.649625	356.87	0.404339	1.53935	838.105	8.08448	0.753675	120	1.18565	253.865	267.642	2.13695	42128	10778.2	40.2709	0.978816	0.128604	9
CR1f196df44-33285	0.274063	8	4	8	3051	869.762	109	13926	0.695528	165.398	0.602153	1.43776	604.943	4.56441	0.794145	240	0.805	374.025	203.384	1.51742	23127	10643.6	52.3324	0.908348	0.231332	8
CR1f196df44-3375	0.391164	2	2	11	2278	1200.82	193	17474	0.794243	205.243	0.521737	1.25906	953.744	7.67076	0.462687	120	1.53879	270.522	394.656	1.06343	33492	2514.81	6.37217	0.929788	0.152281	7
CR1f196df44-37029	0.556106	6	3	18	2749	859.519	120	13253	0.705598	232.807	0.572286	1.41724	606.475	4.82103	0.791197	240	0.757576	249.238	126.905	1.94006	23158	11032	86.9312	0.877998	0.225431	11
CR1f196df44-4139	0.648474	5	5	10	3068	1178.64	160	17167	0.697824	234.123	0.444637	1.43303	822.482	5.5955	0.717208	240	1.29858	243.829	261.843	1.46327	38609	5892.63	22.5044	0.940004	0.15529	7
CR1f196df44-43782	0.20269	6	3	13	3152	1187.71	144	18511	0.724629	235.537	0.439535	1.38002	860.649	5.87278	0.714488	280	1.48341	442.061	303.949	1.63568	42115	5951.26	19.5798	0.962465	0.164899	9
CR1f196df44-4386	0.719251	8	2.66667	27	4095	1221.33	225	20639	0.657942	316.203	0.576573	1.51989	803.561	5.04005	0.696638	360	1.0823	267.48	289.664	1.40535	35796	7978.82	27.5451	0.968328	0.173875	15
CR1f196df44-61493	0.598154	6	3	25	2316	839.134	114	11948	0.729729	290.711	0.672861	1.37037	612.34	5.15889	0.595105	160	0.848039	220.581	223.517	2.5501	17757	5329.28	23.8428	0.872487	0.213227	11
CR1f196df44-71519	0.719193	4	1	0	2231	510.115	75	8586	0.826178	79	0.784683	1.21039	421.446	3.8485	0.774147	80	0.75	197.439	97.0155	1.05333	10942	4521.5	46.6059	0.770106	0.414634	5
CR1f196df44-8261	0.66231	5	2.5	10	1799	1095.53	162	13675	0.693285	278.346	0.439739	1.44241	759.512	7.60145	0.677444	120	1.55682	184.752	266.227	1.71818	31098	8701.86	32.6858	0.957089	0.143183	8
CR21edb4881-10178	0.538561	4	1.33333	12	2189	897.82	90	11307	0.737403	219.472	0.523254	1.35611	662.056	5.16537	0.61952	240	1.49057	226.001	226.433	2.43858	21609	3194.87	14.1096	0.897376	0.17627	6
CR21edb4881-12005	0.47776	2	2	16	2252	1562.63	200	18765	0.67712	326.893	0.305699	1.47684	1058.09	8.33259	0.689004	120	1.6556	243.38	376.607	1.63446	61384	2455.37	6.5197	1.01082	0.096571	7
CR21edb4881-12369	0.463003	5	1.66667	18	2444	1209.22	145	14725	0.659956	294.886	0.39561	1.51525	798.032	6.02496	0.734443	320	1.7764	257.551	284.951	2.0337	37221	10970.1	38.4982	0.964648	0.126548	9
CR21edb4881-12542	0.720379	4	2	5	1890	993.146	126	12165	0.656395	214.042	0.472519	1.52347	651.897	6.43651	0.761282	280	0.762115	181.575	197.091	1.69874	25745	14108.8	71.585	0.90718	0.154987	5
CR21edb4881-12882	0.600162	5	1	8	2120	940.389	135	12072	0.677621	205.537	0.515413	1.47575	637.227	5.69434	0.724844	80	0.687225	210.687	171.712	1.5225	23422	13576.5	79.0655	0.919595	0.171543	7
CR21edb4881-14794	0.219575	16	16	78	2981	4136.66	588	56164	0.565794	1418.04	0.284582	1.76743	2340.5	18.8407	0.452735	280	3.31126	413.043	996.306	2.41164	197356	63521.3	63.7568	1.19202	0.0412447	36
CR21edb4881-15214	0.271498	4	1	0	2465	773.814	93	9224	0.714698	121	0.52899	1.39919	553.044	3.74199	0.716412	120	0.809783	337.777	192.666	1.30108	17437	1100.03	5.70953	0.860693	0.193578	7
CR21edb4881-18737	0.365855	4	4	24	2548	1463.09	276	19120	0.611102	309.389	0.43254	1.63639	894.098	7.50392	0.694867	160	1.36073	295.836	286.273	1.12097	44204	23530.4	82.1957	1.01446	0.112242	14
CR21edb4881-20543	0.687906	9	3	52	1829	1601.26	291	21721	0.574562	533.062	0.516539	1.74046	920.021	11.8759	0.624296	280	1.96757	182.788	350.647	1.83183	42051	30939.6	88.2359	1.03116	0.106456	18
CR21edb4881-20572	0.665504	4	1.33333	8	2592	972.472	149	13660	0.625992	194.212	0.590728	1.59747	608.759	5.27006	0.784118	120	0.757426	221.231	164.596	1.30344	23124	15885.1	96.5093	0.922263	0.181512	6
CR21edb4881-21273	0.713877	6	3	28	1876	1595.29	248	16316	0.565925	433.886	0.327361	1.76702	902.815	8.69723	0.76842	160	0.948276	181.723	271.19	1.74954	49841	33937.5	125.143	1.03195	0.0805644	11
CR21edb4881-23809	0.670052	15	7.5	40	1730	2069.39	294	18058	0.548397	559.087	0.258548	1.8235	1134.85	10.4382	0.681498	160	1.19637	180.125	392.046	1.90166	69844	17354.3	44.266	1.05738	0.0529902	16
CR21edb4881-25091	0.560647	8	8	35	1284	1463.91	221	16412	0.663985	497.473	0.343003	1.50606	972.014	12.7819	0.636397	480	0.832215	169.646	237.002	2.25101	47848	35082.4	148.026	1.20263	0.096237	15
CR21edb4881-25329	0.584529	3	3	7	2303	819.092	102	13307	0.823421	153	0.639022	1.21445	674.458	5.77812	0.57526	400	0.486792	222.51	200.524	1.5	20824	2596.5	12.9485	0.87028	0.249244	7
CR21edb4881-25618	0.483744	3	1.5	20	2650	1075.48	163	14554	0.614464	297.525	0.565995	1.62743	660.843	5.49208	0.739917	160	1.18436	262.374	226.85	1.82531	25714	12761.9	56.2571	0.945747	0.158121	12
CR21edb4881-26519	0.73973	3	1.5	11	1688	1076.37	126	13865	0.692748	281.236	0.453386	1.44353	745.654	8.21386	0.691173	240	1.93421	169.338	287.392	2.23203	30581	6561.21	22.8302	0.933194	0.150385	8
CR21edb4881-28405	0.59347	5	2.5	20	1990	994.857	189	12685	0.626087	209.517	0.533993	1.59722	622.867	6.37437	0.769439	120	1.62838	205.273	237.539	1.10856	23755	6281.22	26.4428	0.914442	0.161057	10
CR21edb4881-30581	0.396228	5	5	15	2092	978.046	122	12481	0.750157	194.936	0.476665	1.33305	733.688	5.96606	0.611255	160	1.99281	257.581	266.728	1.59783	26184	1219.11	4.57062	0.918408	0.163961	8
CR21edb4881-30728	0.397969	3	3	7	2678	798.323	91	13827	0.847119	157.414	0.675873	1.18047	676.274	5.16318	0.562118	360	2.48649	290.794	222.38	1.72983	20458	2302.95	10.3559	0.856686	0.272634	7
CR21edb4881-31214	0.715245	4	4	26	1906	1150.6	153	15084	0.623127	288.798	0.523169	1.60481	716.968	7.91396	0.704832	160	0.742972	182.995	235.468	1.88757	28832	15452.9	65.6264	0.94786	0.143179	12
CR21edb4881-33072	0.604326	8	8	31	1758	1757.13	263	19580	0.555974	450.611	0.355599	1.79865	976.916	11.1377	0.725016	440	1.07612	191.196	313.466	1.71335	55062	34256.1	109.282	1.05722	0.0796924	14
CR21edb4881-33959	0.285077	4	4	25	4265	1640.41	224	27626	0.676999	390.075	0.425592	1.47711	1110.56	6.47737	0.661385	240	1.25166	433.594	391.288	1.7414	64912	16709.5	42.7038	1.01743	0.12901	13
CR21edb4881-39527	0.686977	5	1.25	23	2134	1230.44	180	11414	0.59986	282.651	0.373458	1.66706	738.09	5.34864	0.704996	160	1.24044	197.575	220.844	1.57028	30563	28385.6	128.532	0.975408	0.0947389	10
CR21edb4881-42695	0.414579	4	4	22	1908	1574.1	214	19579	0.646897	399.937	0.414423	1.54584	1018.28	10.2615	0.57256	640	2.62346	240.486	343	1.86886	47244	9377.67	27.3402	0.989574	0.0992967	11
CR21edb4881-43194	0.175354	6	6	14	4843	1143	88	18282	0.723601	177.749	0.611499	1.38198	827.075	3.77493	0.549221	200	0.648562	589.121	308.211	2.01988	29897	5623.06	18.2442	1.03885	0.17585	8
CR21edb4881-44547	0.309883	5	1	19	3285	1021.84	166	15241	0.708102	205.227	0.55231	1.41223	723.571	4.63957	0.662336	80	1.11443	364.984	213.059	1.23631	27595	8548.42	40.1224	0.926337	0.183423	12
CR21edb4881-4591	0.627599	2	1	8	2577	831.879	85	10697	0.704767	149.65	0.52924	1.41891	586.281	4.15095	0.738936	80	0.912371	227.154	174.471	1.76059	20212	8786.58	50.3614	0.86031	0.194246	6
CR21edb4881-46639	0.490652	4	4	10	2251	644.382	81	10410	0.824893	114.428	0.677073	1.21228	531.546	4.62461	0.683822	200	1.73684	240.108	166.769	1.41269	15375	939.23	5.63191	0.833672	0.315046	7
CR21edb4881-59116	0.672828	6	2	20	2278	1279.13	213	13485	0.617532	289.133	0.455297	1.61935	789.904	5.91967	0.596509	400	1.21333	206.267	295.169	1.35743	29618	13789.9	46.7185	0.971018	0.103569	12
CR21edb4881-78521	0.519195	3	3	23	1752	823.235	106	10938	0.657613	211.479	0.658797	1.52065	541.37	6.24315	0.711883	80	1.704	205.924	196.237	1.99508	16603	2303	11.7358	1.03388	0.202815	12
CR21edb4881-7893	0.284738	6	6	4	2482	1070.67	139	12042	0.759726	185.236	0.377244	1.31626	813.418	4.85173	0.606259	200	1.04839	330.966	284.412	1.33263	31921	5078.64	17.8567	0.940682	0.132006	5
CR21edb4881-8081	0.444466	6	6	8	2132	1133.83	119	14800	0.749035	265.236	0.372674	1.33505	849.276	6.94184	0.691902	240	1.32444	245.516	270.054	2.22887	39713	12183.6	45.1155	0.9138	0.14467	7
CR21edb4881-8254	0.720768	5	1.66667	12	2054	943.016	154	15140	0.799301	192.414	0.570567	1.25109	753.754	7.37098	0.586907	280	0.629091	189.238	248.214	1.24944	26535	9399.54	37.8687	0.914073	0.213943	9
CR21edb4881-8732	0.594566	5	2.5	17	2797	1327.49	207	18351	0.597884	333.801	0.48732	1.67257	793.685	6.56096	0.751206	120	1.05578	243.137	264.705	1.61257	37657	13025.8	49.2086	0.975768	0.13086	12
CR21edb4881-9822	0.74822	4	4	10	1427	1104.18	213	11860	0.650381	162.65	0.369966	1.53756	718.139	8.31114	0.781116	160	1	154.811	170.449	0.763616	32057	22103.7	129.679	0.933775	0.12224	7
CR2b7293cdd-13250	0.697883	0		0	2171	340.777	1	6960	0.956659	0	0.953686	1.0453	326.007	3.2059	0.862898	0	0.747748	197.717	0	0	7298	0	0	0.648399	0.753146	3
CR2b7293cdd-15599	0.552912	3	1.5	15	2056	1166.31	138	13206	0.568826	269.243	0.525152	1.75801	663.428	6.42315	0.717972	120	0.593496	216.167	111.665	1.95103	25147	21287.9	190.641	0.965953	0.121998	9
CR2b7293cdd-18064	0.688697	5	2.5	27	2150	1264.78	223	17188	0.650011	312.543	0.462515	1.53843	822.122	7.99442	0.690934	280	0.879245	198.066	212.25	1.40154	37162	20118.5	94.7869	0.96861	0.135022	15
CR2b7293cdd-22247	0.188539	4	2	9	3821	1408.1	210	19040	0.583851	219.286	0.572993	1.71277	822.122	4.98299	0.61781	160	0.992	504.653	321.026	1.04422	33229	15281.2	47.6011	1.00308	0.120673	11
CR2b7293cdd-22963	0.659907	3	1.5	22	2873	1087	138	17679	0.80329	242.405	0.523683	1.24488	873.176	6.1535	0.556412	160	2.0339	233.901	353.306	1.75656	33759	1773.34	5.01928	0.931961	0.188022	9
CR2b7293cdd-23834	0.523596	1	1	0	2381	507.571	16	8591	0.937829	75	0.730465	1.06629	476.014	3.60815	0.65225	120	0.74269	239.049	122.025	4.6875	11761	340.411	2.78969	0.77747	0.419045	4
CR2b7293cdd-2859	0.561385	3	1.5	14	2144	880.833	103	11104	0.766008	231.623	0.515267	1.30547	674.725	5.1791	0.594845	120	0.482014	219.072	115.948	2.24877	21550	8597.48	74.1492	0.881626	0.179847	9
CR2b7293cdd-31339	0.364865	4	4	3	2139	739.11	66	9473	0.739764	167.162	0.583241	1.35178	546.767	4.42871	0.682724	120	0.791878	271.421	144.9	2.53276	16242	2171.41	14.9856	0.863382	0.217911	6
CR2b7293cdd-43917	0.361069	1	1	0	1688	593.713	51	8180	0.782732	84	0.676313	1.27758	464.718	4.84597	0.70378	120	1.67308	242.38	162.151	1.64706	12095	332.568	2.05098	0.815107	0.291615	6
CR2b7293cdd-47928	0.611464	4	1	18	3265	1186.35	209	17181	0.65904	260.479	0.460703	1.51736	781.855	5.26217	0.766628	80	0.832669	259.037	205.828	1.24631	37293	24114.1	117.157	0.955348	0.153401	11
CR2b7293cdd-48743	0.760055	4	1.33333	20	1958	1088.76	143	12915	0.615302	293.229	0.490021	1.62522	669.914	6.59602	0.737992	240	1.79577	179.924	243.115	2.05055	26356	6336.76	26.0649	0.9395	0.136912	12
CR2b7293cdd-49529	0.693069	6	3	12	2100	1421.83	186	16304	0.627832	320.927	0.386369	1.59278	892.673	7.76381	0.665452	240	1.61502	195.131	322.893	1.72542	42198	6052.94	18.7459	0.990916	0.101346	7
CR2b7293cdd-50502	0.404877	10	3.33333	12	3328	1036.9	159	16832	0.73819	219.813	0.513703	1.35466	765.428	5.05769	0.702788	240	0.76494	321.392	187.216	1.38247	32766	15619.3	83.4292	0.931477	0.196731	9
CR2b7293cdd-50720	0.421191	6	2	27	2631	1205.12	233	16779	0.716922	241.392	0.505452	1.39485	863.98	6.37742	0.558841	360	0.810526	280.173	352.953	1.03602	33196	13985.9	39.6254	0.97754	0.145182	13
CR2b7293cdd-53367	0.226074	5	1.66667	8	4943	1390.81	179	20695	0.55092	242.236	0.556332	1.81515	766.222	4.18673	0.796217	120	1.42487	524.174	264.358	1.35327	37199	7874.77	29.7883	1.00992	0.134444	12
CR2b7293cdd-56504	0.537702	5	1	3	2069	580.884	60	8804	0.772587	114.099	0.667172	1.29435	448.784	4.2552	0.823337	80	0.986395	219.894	130.004	1.90165	13196	2072.85	15.9445	0.794241	0.327877	6
CR2b7293cdd-56828	0.370117	10	5	15	2505	1452.75	212	16594	0.569316	346.243	0.403914	1.75649	827.075	6.62435	0.754713	200	1.03953	291.635	247.808	1.63322	41083	8706.9	35.1356	1.08226	0.0988047	15
CR2b7293cdd-56860	0.206613	3	1.5	9	2752	787.465	76	11415	0.842156	104.472	0.629307	1.18743	663.169	4.14789	0.518293	200	2.00746	409.12	266.732	1.37463	18139	1635.42	6.13132	0.862701	0.231325	7
CR2b7293cdd-58201	0.684744	4	4	6	8649	980.933	223	33367	0.800293	189.414	0.808564	1.24954	785.034	3.8579	0.841465	160	1.06751	398.404	252.881	0.849391	41267	12580	49.7466	0.973596	0.435761	9
CR2b7293cdd-58815	0.727008	3	1	3	2213	786.85	117	13035	0.867858	136	0.629133	1.15226	682.874	5.89019	0.558338	80	1.05505	195.581	247.202	1.16239	20719	1607.87	6.50427	0.851596	0.264568	5
CR2b7293cdd-59138	0.259207	7	7	8	1168	860.992	93	8957	0.721098	160.576	0.454555	1.38677	620.86	7.66866	0.64239	120	1.76154	237.959	213.084	1.72663	19705	800.385	3.75618	0.967856	0.151836	6
CR2b7293cdd-5920	0.647657	4	4	3	2070	777.678	101	10456	0.790698	160	0.531922	1.26471	614.909	5.05121	0.65329	120	1.19101	200.409	213.846	1.58416	19657	1436.47	6.71733	0.87762	0.217258	5
CR2b7293cdd-60919	0.653828	5	1.66667	11	2655	882.483	131	11487	0.682276	174.886	0.692155	1.46568	602.098	4.32655	0.57528	160	1.83206	225.894	243.813	1.33501	16596	7977.45	32.7195	0.877724	0.185355	8
CR2b7293cdd-61930	0.541526	11	2.2	31	3431	1323.61	223	18143	0.571695	412.399	0.495968	1.74919	756.701	5.28796	0.802818	200	1.01852	282.167	214.842	1.84933	36581	23745.5	110.526	0.986816	0.130137	18
CR2b7293cdd-62337	0.442223	6	1.2	36	2445	1593.76	301	20841	0.532152	454.583	0.573516	1.87916	848.122	8.52393	0.634843	200	1.85475	263.587	329.521	1.51024	36339	22432.1	68.075	1.03199	0.103106	22
CR2b7293cdd-64099	0.380859	2	1	4	4496	649.169	69	13488	0.889233	51.4142	0.784277	1.12456	577.262	3	0.648548	120	2.10377	385.155	213.235	0.745134	17198	1146.23	5.37544	0.802109	0.4022	5
CR2b7293cdd-66159	0.520971	14	14	17	2720	929.561	112	13097	0.705419	215.733	0.575692	1.4176	655.73	4.81507	0.664877	320	2.03175	256.143	228.324	1.92619	22750	4273.96	18.7188	0.903216	0.19047	9
CR2b7293cdd-66544	0.748458	1	1	3	2033	510.943	51	8161	0.849946	65	0.803169	1.17655	434.274	4.01426	0.677046	80	0.694268	184.752	149.586	1.27451	10161	379.106	2.53436	0.760938	0.392833	4
CR2b7293cdd-67246	0.297398	5	5	22	1640	1343.05	212	17947	0.713549	344.579	0.471979	1.40145	958.33	10.9433	0.520294	160	0.628099	263.244	376.948	1.62537	38025	18066.7	47.9289	1.18325	0.125031	14
CR2b7293cdd-67360	0.567323	3	3	9	1328	734.122	106	10012	0.808134	172.185	0.708062	1.23742	593.269	7.53916	0.504842	80	1.63309	171.51	245.349	1.62439	14140	1994.55	8.12944	0.851144	0.23345	8
CR2b7293cdd-67680	0.591541	5	2.5	14	2925	1001.44	144	14118	0.679336	209.398	0.601919	1.47203	680.316	4.82667	0.636831	160	1.34524	249.273	247.582	1.45416	23455	9148.54	36.9515	0.928994	0.176901	10
CR2b7293cdd-67865	0.59361	4	4	21	2292	1173.5	175	15149	0.795038	291.693	0.573608	1.2578	932.975	6.60951	0.381275	320	1.77184	220.273	386.964	1.66681	26410	2939.1	7.59528	1.02861	0.138239	10
CR2b7293cdd-68060	0.649775	4	1	7	1714	763.879	106	8730	0.687053	144	0.564282	1.45549	524.825	5.09335	0.705827	80	1.14744	182.066	181.395	1.35849	15471	1063.68	5.86389	0.857624	0.188007	8
CR2b7293cdd-68740	0.363675	6	3	4	2721	844.507	126	11669	0.762235	152.05	0.511776	1.31193	643.713	4.2885	0.69148	160	1.1676	306.628	231.625	1.20675	22801	4961	21.4183	0.899641	0.205607	7
CR2b7293cdd-69880	0.308082	4	4	13	6261	1180.78	220	27353	0.78832	191.414	0.700533	1.26852	930.833	4.36879	0.566296	120	0.89	505.351	379.389	0.870065	39046	6128.57	16.1538	0.949459	0.246534	11
CR2b7293cdd-75722	0.0933559	3	3	0	4315	1038.31	47	14483	0.647862	55	0.541016	1.54354	672.683	3.35643	0.743425	200	1.58599	762.122	224.009	1.17021	26770	1081.2	4.8266	0.930897	0.168815	8
CR2b7293cdd-7630	0.841673	6	1	23	1945	880.389	150	11630	0.69503	215.055	0.548171	1.43879	611.897	5.97943	0.712061	80	1.31707	170.409	203.961	1.4337	21216	7749.24	37.9938	0.907064	0.188556	12
CR2b7293cdd-81268	0.568038	3	1	16	2044	797.235	107	10374	0.651003	186.911	0.627017	1.53609	519.002	5.07534	0.77186	80	0.690217	212.646	114.543	1.74683	16545	7804.21	68.1337	0.882975	0.205109	10
CR3345eaaf9-101067	0.175995	1	1	0	3990	749.838	29	14351	0.855534	35	0.656917	1.16886	641.512	3.59674	0.667072	80	1.57237	533.753	83.4506	1.2069	21846	254.814	3.05347	0.852389	0.320743	4
CR3345eaaf9-10139	0.592987	3	1	21	1936	1078.8	187	12720	0.713086	271.725	0.503384	1.40235	769.276	6.57025	0.536578	80	1.3561	202.551	300.98	1.45308	25269	7211.43	23.9598	0.951474	0.137346	13
CR3345eaaf9-109206	0.56488	6	2	17	2521	985.703	152	14597	0.653584	225.051	0.588565	1.53002	644.24	5.79016	0.750903	120	1.30994	236.817	212.735	1.4806	24801	7934.7	37.2986	0.92271	0.188791	10
CR3345eaaf9-115137	0.768838	5	5	22	2052	1742.38	258	20319	0.596533	454.096	0.326635	1.67635	1039.39	9.90205	0.723594	400	1.34694	183.137	321.056	1.76006	62207	18662.5	58.1283	1.01722	0.0841058	12
CR3345eaaf9-119	0.511525	3	1.5	12	2817	657.411	80	12291	0.826645	174.1	0.716844	1.20971	543.446	4.36315	0.729559	120	1.16216	263.066	171.735	2.17625	17146	6218.94	36.2124	0.833191	0.357374	8
CR3345eaaf9-19631	0.570472	6	1.5	12	2638	945.561	151	11788	0.699323	172.243	0.605258	1.42996	661.252	4.46854	0.559726	160	0.847534	241.06	215.411	1.14068	19476	5995.8	27.8342	1.14441	0.16568	8
CR3345eaaf9-19655	0.426399	1	1	0	2314	381.99	9	6521	0.932616	18	0.841202	1.07225	356.25	2.81806	0.767564	80	1.16495	261.143	58.8218	2	7752	105.14	1.78744	0.708659	0.561591	5
CR3345eaaf9-19778	0.538688	8	2	21	2732	1116.8	170	14745	0.689611	304.073	0.545646	1.45009	770.156	5.39714	0.572513	360	1.87179	252.451	282.349	1.78867	27023	5591.08	19.802	0.959065	0.148561	14
CR3345eaaf9-20454	0.415304	19	6.33333	79	2000	2693.02	566	29417	0.523217	713.088	0.299923	1.91125	1409.03	14.7085	0.620807	440	0.620202	246.001	302.293	1.25987	98082	72131.2	238.614	1.12712	0.0509717	32
CR3345eaaf9-21741	0.680143	2	1	7	1455	579.813	76	7386	0.820303	95.5765	0.645573	1.21906	475.622	5.07629	0.635549	80	0.440217	163.959	190.709	1.25759	11441	1759.64	9.22681	0.790462	0.276085	5
CR3345eaaf9-22028	0.778978	2	1	0	1733	697.595	83	11725	0.798327	117	0.627207	1.25262	556.909	6.76572	0.757433	80	1.06286	167.202	133.899	1.40964	18694	4133.22	30.8681	0.841423	0.302772	4
CR3345eaaf9-22091	0.453213	2	2	3	4559	694.767	61	15973	0.834749	113.162	0.855269	1.19797	579.955	3.50362	0.697758	120	0.972376	355.54	157.877	1.85512	18676	4684.21	29.6701	0.862763	0.415833	6
CR3345eaaf9-22461	0.559451	4	4	7	2042	503.387	59	8058	0.814263	104.414	0.775927	1.2281	409.889	3.94613	0.776753	120	0.838235	214.167	100.02	1.76973	10385	1234.97	12.3472	0.772154	0.399607	6
CR3345eaaf9-22978	0.730668	3	1.5	19	1915	979.33	144	13370	0.74097	270.672	0.576318	1.34958	725.654	6.98172	0.553631	160	0.664122	181.48	263.068	1.87967	23199	11304.6	42.9721	0.904186	0.175179	11
CR3345eaaf9-23700	0.521049	4	1	39	1206	1408.6	258	14323	0.527282	374.803	0.469545	1.89652	742.732	11.8765	0.694868	80	0.785714	170.545	254.031	1.45273	30504	24282.2	95.5874	1.0034	0.0907122	20
CR3345eaaf9-23891	0.67782	9	3	68	1959	1707.42	340	20622	0.501676	536.77	0.477472	1.99332	856.573	10.5268	0.739715	160	0.690625	190.575	215.676	1.57873	43190	30300.1	140.489	1.05469	0.0888912	26
CR3345eaaf9-2399	0.331226	2	1	3	2470	639.696	51	10799	0.781135	100	0.743886	1.28019	499.688	4.37206	0.730614	80	1.47107	306.12	154.208	1.96078	14517	2699.05	17.5027	0.839683	0.331625	6
CR3345eaaf9-24678	0.430729	2	2	12	2181	986.188	136	13165	0.707569	234.813	0.483297	1.41329	697.796	6.03622	0.703008	280	1.95139	252.25	271.267	1.72656	27240	2433.28	8.97003	0.922671	0.170103	10
CR3345eaaf9-24787	0.424181	3	1	12	3191	1010.82	136	16868	0.725084	216.064	0.585349	1.37915	732.926	5.28612	0.674122	80	1.375	307.463	237.474	1.58871	28817	9346.4	39.3575	0.935828	0.207458	10
CR3345eaaf9-24863	0.517897	3	1	18	1948	866.891	107	10382	0.731385	203.991	0.637872	1.36727	634.032	5.32957	0.508787	80	0.346863	217.409	179.825	1.90646	16276	7053.59	39.2248	0.887034	0.173605	13
CR3345eaaf9-25402	0.675565	5	2.5	38	2276	1897.54	235	20867	0.519874	669.445	0.361083	1.92354	986.482	9.16828	0.746249	400	1.1236	205.758	287.002	2.8487	57790	23026	80.2294	1.02975	0.0728262	18
CR3345eaaf9-25516	0.477707	8	8	25	1960	982.188	160	11585	0.664213	263.164	0.54133	1.50554	652.382	5.91071	0.631888	120	1.83099	227.066	260.762	1.64477	21401	4046.24	15.517	0.913618	0.15091	15
CR3345eaaf9-26319	0.572383	7	7	25	2483	1173.94	144	13631	0.670414	311.055	0.514436	1.49161	787.026	5.48973	0.537561	120	2.14286	233.48	311.888	2.16011	26497	3004.29	9.6326	0.961191	0.124293	12
CR3345eaaf9-26696	0.604419	3	3	9	2742	1000.57	118	14474	0.796989	241.65	0.47076	1.25472	797.446	5.27863	0.60757	160	2.04082	238.765	293.711	2.04788	30746	5676.95	19.3284	0.947189	0.181677	7
CR3345eaaf9-26782	0.311992	10	5	41	2402	1740.8	264	17682	0.472557	497.146	0.413982	2.11615	822.624	7.36137	0.793152	200	1.36893	311.043	269.151	1.88313	42712	26986.6	100.266	1.0441	0.073324	20
CR3345eaaf9-27416	0.420747	1	1	0	2557	443.144	22	8084	0.899974	34	0.863214	1.11114	398.818	3.16152	0.73989	120	0.723404	276.35	126.59	1.54545	9365	588.801	4.65125	0.719329	0.517304	5
CR3345eaaf9-29288	0.66234	4	2	15	2452	725.051	114	11832	0.778508	134.053	0.667419	1.28451	564.458	4.82545	0.699208	120	0.629808	215.687	138.398	1.1759	17728	8401.29	60.7038	0.853026	0.282834	8
CR3345eaaf9-32555	0.164537	4	2	13	2282	1025	135	9989	0.679144	170.405	0.407847	1.47244	696.122	4.3773	0.635131	80	1.25389	417.475	285.414	1.26226	24492	3958.99	13.8711	1.02564	0.119477	14
CR3345eaaf9-33283	0.443026	3	1	16	2033	1098.5	182	15279	0.715947	241.123	0.452068	1.39675	786.465	7.51549	0.68666	80	1.07359	240.137	237.977	1.32485	33798	7815.51	32.8415	0.955268	0.159114	11
CR3345eaaf9-33454	0.632259	9	3	16	2232	1956.07	333	23199	0.611901	436.537	0.364043	1.63425	1196.92	10.3938	0.558977	280	1.21922	210.622	495	1.31092	63726	20511.7	41.4377	1.06121	0.0761918	12
CR3345eaaf9-34047	0.614454	3	1.5	6	788	620.198	82	5597	0.753581	128.414	0.541872	1.327	467.37	7.10279	0.59422	120	0.941935	126.947	150.881	1.56603	10329	2355.33	15.6106	0.814893	0.182854	6
CR3345eaaf9-34212	0.554514	2	1	11	1877	779.779	88	10963	0.733978	167.537	0.633956	1.36244	572.34	5.8407	0.663394	120	0.92973	206.244	190.276	1.90383	17293	5960.69	31.3265	0.887287	0.226567	6
CR3345eaaf9-3465	0.539446	5	1.66667	17	2352	860.306	119	10240	0.846022	197.744	0.553723	1.182	727.838	4.35374	0.43868	280	1.73006	234.072	299.386	1.66171	18493	1136.72	3.79685	0.876921	0.173862	9
CR3345eaaf9-36102	0.70324	2	1	0	2887	466.475	36	11412	0.946076	23	0.904279	1.057	441.321	3.95289	0.814255	80	1.032	227.131	104.346	0.638889	12620	480.794	4.6077	0.748364	0.659044	4
CR3345eaaf9-370	0.441511	4	2	1	3234	1338.34	129	21378	0.664202	316	0.453924	1.50557	888.926	6.61039	0.748967	240	0.763699	303.392	173.954	2.44961	47096	7493.62	43.0782	0.968728	0.149984	6
CR3345eaaf9-37113	0.440887	2	2	1	2487	516.6	52	7965	0.867578	66	0.718863	1.15263	448.191	3.20265	0.693144	160	1.57843	266.244	152.427	1.26923	11080	647.663	4.249	0.784615	0.375048	7
CR3345eaaf9-37231	0.346393	4	1	14	2205	770.808	137	10429	0.701765	190.511	0.60885	1.42498	540.926	4.72971	0.735641	80	0.631579	282.829	123.321	1.39059	17129	9631.99	78.1052	0.854786	0.220577	13
CR3345eaaf9-38745	0.535692	3	1	7	4162	986.466	129	18438	0.797687	153.65	0.579502	1.25362	786.891	4.43008	0.645713	80	1.04184	312.463	237.474	1.19109	31817	7010.32	29.5203	0.933244	0.2381	7
CR3345eaaf9-39482	0.270849	4	1	28	2752	1251.31	179	17090	0.67088	286.47	0.444983	1.49058	839.477	6.21003	0.684843	120	1.21552	357.327	281.902	1.60039	38406	6531.12	23.168	0.984207	0.137159	13
CR3345eaaf9-39558	0.442002	11	11	25	2697	1506.55	176	16391	0.635591	416.087	0.394394	1.57334	957.546	6.07749	0.569595	120	2.5	276.907	356.77	2.36413	41560	9499.55	26.6265	0.970992	0.0907509	13
CR3345eaaf9-40028	0.626723	6	3	41	2494	1201.88	169	14491	0.612601	337.675	0.576504	1.63238	736.274	5.81034	0.582676	120	2.08889	223.622	261.49	1.99808	25136	8899	34.0319	0.974035	0.126062	17
CR3345eaaf9-40330	0.687677	4	4	4	2167	658.482	85	9732	0.800239	107	0.676303	1.24963	526.943	4.491	0.651243	240	1.47692	198.995	138.058	1.25882	14390	3022.37	21.8921	0.832157	0.282048	6
CR3345eaaf9-40573	0.738046	4	2	16	2071	863.797	125	10346	0.78587	211.049	0.533849	1.27247	678.833	4.99565	0.528492	120	1.04167	187.782	268.308	1.68839	19380	3414.91	12.7276	0.880849	0.174244	10
CR3345eaaf9-40714	0.769137	4	1	10	1443	699.737	98	7900	0.667421	125.414	0.601721	1.4983	467.019	5.47471	0.756435	80	0.922535	153.545	122.984	1.27974	13129	1090.4	8.86622	0.843431	0.202753	9
CR3345eaaf9-4079	0.361096	3	1.5	19	1759	1482.06	271	16865	0.683519	318.828	0.409275	1.46302	1013.02	9.58783	0.504601	280	1.85185	247.415	419.659	1.17649	41207	8152.77	19.4271	1.0227	0.0964861	12
CR3345eaaf9-40807	0.622978	7	1	11	1991	1066.13	208	13177	0.577632	238.576	0.567216	1.73121	615.831	6.61828	0.76976	80	1.8125	200.403	219.495	1.147	23231	16594.8	75.6046	0.941011	0.145682	11
CR3345eaaf9-41101	0.370533	5	1	25	2006	1049.93	110	12912	0.573944	285.079	0.592103	1.74233	602.6	6.43669	0.754653	160	1.00556	260.829	148.408	2.59162	21807	8836.75	59.5436	0.930074	0.147192	13
CR3345eaaf9-41158	0.730746	3	1	9	1976	664.382	92	9718	0.8136	131.65	0.602219	1.2291	540.541	4.91802	0.694025	80	1.53383	184.338	195.028	1.43098	16137	1503.81	7.71076	0.830665	0.276663	8
CR3345eaaf9-41170	0.724024	2	1	10	1807	610.198	58	9548	0.865606	136.236	0.640118	1.15526	528.191	5.2839	0.671862	80	1.97059	177.095	187.523	2.3489	14916	836.759	4.46216	0.802348	0.322241	6
CR3345eaaf9-4162	0.648349	3	1.5	16	2256	1412.81	186	15877	0.603159	391.325	0.38513	1.65794	852.146	7.03768	0.713415	120	1.43119	209.108	309.48	2.1039	41225	13495.5	43.607	1.00232	0.0999571	12
CR3345eaaf9-41891	0.478843	6	2	21	2371	1086.9	206	15660	0.67429	268.906	0.630486	1.48304	732.884	6.60481	0.581106	240	0.393548	249.445	107.168	1.30537	24838	23178.4	216.281	0.930858	0.16658	13
CR3345eaaf9-42089	0.660806	4	1	1	2392	525.328	89	9405	0.799257	59	0.825434	1.25116	419.872	3.93186	0.812179	80	1.02273	213.279	94.7629	0.662921	11394	3152.37	33.2658	0.780096	0.42826	6
CR3345eaaf9-43139	0.498658	6	6	16	2876	974.23	232	12419	0.631278	179.064	0.572832	1.58409	615.009	4.31815	0.720287	80	0.796296	269.214	207.87	0.77183	21680	12350.9	59.4167	0.922137	0.164427	14
CR3345eaaf9-43255	0.658669	1	1	0	2022	373.889	13	7993	0.94445	14	0.943127	1.05882	353.12	3.95302	0.854093	80	1.16162	196.409	50.1597	1.07692	8475	75.3295	1.50179	0.69374	0.718511	3
CR3345eaaf9-43442	0.581741	7	1.4	29	2582	1828.87	345	18922	0.473451	415.758	0.468019	2.11215	865.879	7.32843	0.67764	200	2.07101	236.167	353.638	1.20509	40430	23521	66.5113	1.06078	0.0710907	17
CR3345eaaf9-44404	0.454137	6	2	28	2705	1293.12	183	14099	0.626956	332.427	0.447829	1.59501	810.732	5.2122	0.60191	200	0.773519	273.587	285.07	1.81654	31483	14560.6	51.0771	0.986157	0.105954	14
CR3345eaaf9-45598	0.601876	5	5	6	2057	726.423	68	11149	0.887729	177.154	0.655592	1.12647	644.867	5.42003	0.513892	320	1.83688	207.238	254.608	2.60521	17006	428.182	1.68173	0.848099	0.265501	5
CR3345eaaf9-46649	0.259233	3	1.5	10	2164	1066.61	104	11082	0.665859	223.568	0.387876	1.50182	710.215	5.12107	0.711796	200	0.61811	323.883	139.463	2.14969	28571	25660.3	183.993	0.940387	0.122409	8
CR3345eaaf9-47056	0.481551	8	1	27	1940	844.649	134	11689	0.66775	323.209	0.629388	1.49757	564.014	6.02526	0.733649	80	1.375	225.001	199.249	2.41201	18572	4561.16	22.8918	0.898344	0.20589	13
CR3345eaaf9-47497	0.338303	6	3	52	3253	2001.09	308	27859	0.549854	605.564	0.389947	1.81866	1100.31	8.56409	0.741554	400	2.04245	347.611	422.076	1.96612	71443	25385.8	60.145	1.04476	0.0874266	20
CR3345eaaf9-492	0.288977	3	3	5	2134	873.217	117	12947	0.758601	110.414	0.518939	1.31822	662.423	6.06701	0.714483	320	1.60759	304.628	195.576	0.943711	24949	5624.56	28.7589	0.906251	0.21337	6
CR3345eaaf9-49944	0.748191	4	4	32	1321	1064.82	197	10398	0.604019	303.796	0.456573	1.65558	643.169	7.87131	0.69183	80	0.917073	148.953	192.317	1.54211	22774	9155.56	47.6065	0.931902	0.115242	16
CR3345eaaf9-50033	0.503413	9	4.5	21	2295	1626.81	233	16147	0.539493	415.547	0.382567	1.85359	877.654	7.03573	0.688569	240	1.86034	239.35	324.854	1.78346	42207	28804	88.6677	1.0258	0.0766702	13
CR3345eaaf9-50327	0.754784	10	3.33333	13	2098	957.301	155	11207	0.59717	199.659	0.564385	1.67457	571.671	5.34175	0.763539	120	1.05325	186.894	162.521	1.28812	19857	8819	54.2639	0.923224	0.153675	10
CR3345eaaf9-50422	0.492575	4	1	19	2878	901.82	115	13478	0.759965	173.127	0.530964	1.31585	685.352	4.68311	0.679113	120	1.15306	270.966	225.08	1.50545	25384	1611.23	7.15848	0.890158	0.208255	8
CR3345eaaf9-50445	0.75179	3	1.5	3	2431	495.872	51	8872	0.880623	59.4142	0.803187	1.13556	436.676	3.64953	0.72794	160	1.6701	201.581	136.33	1.16498	11046	277.187	2.0332	0.765833	0.453411	4
CR3345eaaf9-50819	0.579235	11	5.5	31	1757	1287.43	218	18164	0.694454	326.723	0.529208	1.43998	894.063	10.3381	0.539584	280	2.03933	195.238	375.48	1.49873	34323	7036.99	18.7413	0.968153	0.137712	13
CR3345eaaf9-51674	0.45067	6	2	22	1236	988.874	135	8647	0.658944	281.252	0.454866	1.51758	651.612	6.99595	0.562618	240	1.73611	185.646	255.22	2.08335	19010	4156.4	16.2856	0.916795	0.11112	11
CR3345eaaf9-5172	0.277769	1	1	0	3254	980.958	122	14228	0.771005	124	0.554309	1.29701	756.323	4.37246	0.563881	40	1.21635	383.682	273.249	1.01639	25668	2580.62	9.44419	0.918444	0.185803	5
CR3345eaaf9-52334	0.600095	8	1.6	25	2451	1631.24	286	20505	0.585625	380.945	0.358147	1.70758	955.294	8.36597	0.788378	440	0.89899	226.551	244.205	1.33198	57253	11053.2	45.2622	1.03559	0.0968355	13
CR3345eaaf9-52495	0.494459	3	1.5	4	2358	688.524	53	10542	0.783215	137.236	0.652675	1.27679	539.262	4.47074	0.69797	120	1.44094	244.8	168.268	2.58936	16152	2435.71	14.4752	0.84215	0.279444	6
CR3345eaaf9-52994	0.43115	6	3	28	2439	1104.31	179	13410	0.561373	274.77	0.577967	1.78135	619.931	5.49815	0.758662	200	1	266.622	223.233	1.53503	23202	14017.5	62.7933	0.966914	0.138183	13
CR3345eaaf9-53102	0.737533	3	1	21	2010	724.08	119	10540	0.74689	130.537	0.605782	1.33889	540.808	5.24378	0.747563	80	0.950549	185.06	171.283	1.09695	17399	5129.91	29.9499	0.860651	0.252625	10
CR3345eaaf9-53327	0.733732	2	2	12	2028	762.051	130	10087	0.660041	99.4049	0.628395	1.51506	502.985	4.97387	0.797314	120	0.956522	186.368	147.868	0.764653	16052	4227.39	28.5889	0.8794	0.218275	9
CR3345eaaf9-53580	0.771625	3	1	17	2556	1122.36	154	14814	0.710604	257.049	0.50049	1.40725	797.553	5.79577	0.584746	80	0.60678	204.024	223.681	1.66915	29599	16287.2	72.8145	0.963333	0.147781	9
CR3345eaaf9-53753	0.639089	3	1.5	23	2335	950.573	143	11484	0.677826	222.388	0.518184	1.4753	644.323	4.9182	0.670829	160	0.74569	214.273	211.303	1.55516	22162	6825.55	32.3022	0.912525	0.15971	10
CR3345eaaf9-54343	0.34424	4	2	32	2610	1118.35	180	14140	0.619086	316.106	0.623484	1.61528	692.357	5.41762	0.594529	160	2.40336	308.67	274.007	1.75614	22679	6670.76	24.3452	0.94056	0.142069	18
CR3345eaaf9-5468	0.694228	10	5	58	2747	4024.07	511	51900	0.491261	1424.88	0.241512	2.03558	1976.87	18.8933	0.691007	800	1.57829	222.989	757.607	2.78841	214896	115656	152.66	1.16531	0.040276	22
CR3345eaaf9-58401	0.6961	8	8	12	1268	1192.31	162	17279	0.620815	280.434	0.534573	1.61079	740.205	13.627	0.74134	160	0.953975	151.296	208.907	1.73108	32323	14403.2	68.9455	0.972957	0.152738	7
CR3345eaaf9-58712	0.618671	8	2.66667	26	2669	2036.23	235	25646	0.702415	683.012	0.407138	1.42366	1430.28	9.60884	0.386942	680	3.63743	232.836	629.643	2.90643	62991	7902.85	12.5513	1.05742	0.0777274	14
CR3345eaaf9-60277	0.602301	4	1	18	2229	1151.31	162	15186	0.680748	329.314	0.475231	1.46897	783.754	6.81292	0.653715	80	1.48925	215.652	285.237	2.0328	31955	11623.9	40.7518	0.962817	0.143968	11
CR3345eaaf9-62726	0.472494	3	3	17	2828	1092.03	135	14253	0.720762	262.721	0.436192	1.38742	787.092	5.03996	0.662807	200	1.32692	274.25	271.752	1.94608	32676	7126.91	26.2258	0.931695	0.150192	10
CR3345eaaf9-62997	0.402213	12	6	35	2221	1463.23	215	18936	0.558845	432.113	0.509046	1.7894	817.72	8.52589	0.699088	240	0.923664	263.421	266.648	2.00983	37199	31421.5	117.839	1.01379	0.11114	19
CR3345eaaf9-63085	0.417878	11	11	29	2577	1146.7	186	15889	0.666032	303.971	0.50822	1.50143	763.737	6.1657	0.673545	160	1.1934	278.38	243.961	1.63425	31264	11010.3	45.1314	0.96059	0.151848	15
CR3345eaaf9-63087	0.436068	4	4	27	3037	1345.78	235	20221	0.680528	295.307	0.455654	1.46945	915.838	6.65822	0.664876	280	1.36404	295.836	293	1.25663	44378	15693	53.5597	0.987691	0.140303	13
CR3345eaaf9-63824	0.48019	5	5	16	3852	1348.22	221	18621	0.685092	246.583	0.414472	1.45966	923.654	4.83411	0.661757	200	1.32609	317.499	293.859	1.11576	44927	27404.9	93.2588	1.00071	0.128734	9
CR3345eaaf9-64428	0.518297	2	2	0	2120	395.061	23	7360	0.899259	19	0.886533	1.11203	355.262	3.4717	0.826599	120	1.03738	226.717	72.4017	0.826087	8302	381.677	5.27166	0.710926	0.592597	3
CR3345eaaf9-6583	0.622675	11	3.66667	73	2183	2319.5	398	24461	0.468679	751.049	0.410075	2.13366	1087.1	11.2052	0.634281	200	1.45556	209.894	392.625	1.88706	59650	46088.5	117.386	1.07745	0.0571343	28
CR3345eaaf9-66123	0.288337	4	4	14	3926	953.88	112	16962	0.722094	165.472	0.571457	1.38486	688.791	4.32043	0.786191	200	0.995475	413.647	208.389	1.47743	29682	3919.51	18.8086	0.916594	0.234261	9
CR3345eaaf9-66648	0.293904	6	6	37	2676	1892.39	309	24040	0.617379	527.514	0.425766	1.61975	1168.32	8.98356	0.519814	240	2.90058	338.256	489.326	1.70717	56463	14249.1	29.1199	1.0609	0.0843571	19
CR3345eaaf9-66873	0.619153	8	4	32	3204	1575.54	264	23728	0.566344	421.347	0.507605	1.76571	892.299	7.40574	0.737776	160	1.23581	255.007	277.222	1.59601	46745	30304.6	109.315	1.04805	0.120119	15
CR3345eaaf9-67470	0.554727	5	2.5	31	2721	1576.78	262	21486	0.590486	397.396	0.442882	1.69352	931.068	7.89636	0.703257	200	1.19106	248.273	309.845	1.51678	48514	31881	102.893	1.00628	0.108598	14
CR3345eaaf9-6784	0.355241	2	2	4	2064	776.708	84	10784	0.836054	137.414	0.742649	1.19609	649.37	5.22481	0.432735	280	0.457249	270.208	216.603	1.63588	14521	2446.83	11.2963	0.866808	0.224633	5
CR3345eaaf9-68910	0.187307	2	1	3	4770	907.075	52	16928	0.811155	96.2361	0.627684	1.23281	735.779	3.54885	0.626008	120	1.57627	565.701	260.461	1.85069	26969	1057.79	4.06122	0.906614	0.258541	5
CR3345eaaf9-69262	0.175483	5	5	21	2373	1235.61	181	12606	0.537623	229.952	0.449829	1.86004	664.291	5.31226	0.798036	160	0.845	412.226	208.01	1.27045	28024	14960.4	71.9214	1.11212	0.103759	15
CR3345eaaf9-70344	0.216238	4	4	6	4644	796.891	82	16185	0.805879	110.236	0.743352	1.24088	642.198	3.48514	0.663422	200	0.549801	519.5	151.99	1.34434	21773	5871.36	38.6299	0.889141	0.320276	11
CR3345eaaf9-70660	0.536913	7	3.5	8	1982	734.021	99	12266	0.817708	174.414	0.654815	1.22293	600.215	6.1887	0.653401	160	1.63704	215.38	206.603	1.76176	18732	2584.18	12.5079	0.838762	0.286085	6
CR3345eaaf9-70726	0.538656	4	4	17	1948	965.744	132	13050	0.725304	246.482	0.515912	1.37873	700.458	6.69918	0.647859	80	1.39412	213.179	241.81	1.86729	25295	4792.75	19.8203	0.921914	0.175831	10
CR3345eaaf9-71158	0.526428	2	1	0	2093	514.985	31	8638	0.925303	98	0.778619	1.08073	476.517	4.12709	0.613962	80	2.16484	223.522	187.067	3.16129	11094	331.83	1.77386	0.771489	0.409293	4
CR3345eaaf9-71946	0.561661	4	2	21	2531	1338.14	193	17510	0.669659	339.561	0.382356	1.4933	896.095	6.91821	0.716672	160	1.15385	237.966	317.441	1.75939	45795	3568.74	11.2422	0.974455	0.122884	10
CR3345eaaf9-72820	0.389079	5	5	25	3348	1665.8	195	25512	0.747309	503.534	0.442118	1.33813	1244.87	7.62007	0.467918	200	3.57516	328.836	536.278	2.58223	57704	3284.32	6.12428	0.992826	0.115534	12
CR3345eaaf9-73554	0.419926	6	1.5	19	3115	823.921	141	14252	0.686703	220.366	0.697363	1.45623	565.789	4.57528	0.802266	120	0.864407	305.315	145.344	1.56288	20437	5865.21	40.3539	0.885248	0.263824	12
CR3345eaaf9-75374	0.545635	4	1.33333	11	2247	906.531	131	12843	0.662174	222.502	0.653023	1.51018	600.281	5.71562	0.685865	120	1.77941	227.486	233.489	1.69848	19667	2282.14	9.77409	0.896653	0.196386	10
CR3345eaaf9-76051	0.564355	5	1.25	35	1860	1513.69	234	16291	0.554513	432.522	0.405299	1.80338	839.36	8.7586	0.716945	200	0.927007	203.51	278.469	1.84838	40195	33524.7	120.389	1.01049	0.0893481	15
CR3345eaaf9-77168	0.540547	6	2	13	3299	814.021	156	14060	0.71617	153.828	0.651137	1.39632	582.978	4.2619	0.798397	120	1.0375	276.936	172.905	0.98608	21593	15934.5	92.1579	0.894347	0.266639	11
CR3345eaaf9-77464	0.241451	4	4	21	2910	1318.78	179	19697	0.767347	326.504	0.597313	1.30319	1011.96	6.76873	0.404649	200	2.36313	389.168	443.842	1.82404	32976	6828.95	15.386	0.969183	0.14232	11
CR3345eaaf9-78596	0.157123	3	1	7	2508	796.128	77	8924	0.633765	91.6503	0.634032	1.57787	504.558	3.55821	0.694761	80	1.32576	447.866	166.715	1.19026	14075	1271.56	7.62713	0.882571	0.176931	10
CR3345eaaf9-79334	0.377804	8	2	16	2807	974.046	119	13487	0.689842	237.301	0.51969	1.44961	671.938	4.80477	0.722307	160	1.29282	305.557	216.231	1.99412	25952	4738.52	21.9141	0.914075	0.178635	12
CR3345eaaf9-808	0.537601	5	2.5	13	2415	925.519	121	13105	0.743536	237.952	0.595195	1.34493	688.156	5.4265	0.58427	200	1.94928	237.593	260.204	1.96654	22018	5715.83	21.9667	0.908463	0.192254	10
CR3345eaaf9-81345	0.519439	1	1	0	2276	410.174	26	7191	0.908826	21	0.868583	1.10032	372.777	3.15949	0.74867	160	0.654412	234.652	113.719	0.807692	8279	179.247	1.57623	0.709076	0.53711	3
CR3345eaaf9-82782	0.508886	3	1	3	2721	545.571	59	9366	0.84562	71	0.769345	1.18256	461.345	3.44212	0.718772	80	1.17829	259.214	169.461	1.20339	12174	4168.52	24.5987	0.794734	0.395423	6
CR3345eaaf9-85293	0.719577	8	8	23	2172	1129.87	109	14396	0.72819	311.233	0.605485	1.37327	822.759	6.62799	0.44137	360	3.48544	194.758	346.902	2.85535	23776	2217.17	6.39136	0.937387	0.141708	10
CR3345eaaf9-85678	0.421822	7	3.5	52	1617	2237.31	351	27809	0.453643	687.53	0.448344	2.20438	1014.94	17.1979	0.756663	520	1.22378	219.48	371.927	1.95878	62026	34873.9	93.7653	1.10148	0.0698139	22
CR3345eaaf9-86557	0.33251	4	2	8	4179	768.021	71	14130	0.742316	141.485	0.74857	1.34713	570.115	3.38119	0.729785	240	1.85833	397.41	214.112	1.99275	18876	3287.7	15.355	0.861781	0.301027	8
CR3345eaaf9-88503	0.335256	4	2	14	2534	1096.15	191	14495	0.64913	197.595	0.495048	1.54052	711.546	5.72021	0.726733	160	1.36471	308.191	216.52	1.03453	29280	9374.29	43.2952	0.965296	0.151595	11
CR3345eaaf9-89172	0.73962	2	2	28	1513	1170.43	203	13294	0.624475	316.676	0.458889	1.60134	730.902	8.78652	0.68146	80	0.593156	160.332	202.237	1.55998	28970	28263.9	139.756	0.948811	0.121949	13
CR3345eaaf9-94781	0.675546	7	7	13	1436	899.661	126	9271	0.746043	208.472	0.400562	1.34041	671.186	6.45613	0.645627	120	1.42331	163.439	226.153	1.65454	23145	3524.32	15.5838	0.888734	0.143939	8
CR3345eaaf9-94861	0.663948	7	2.33333	54	1346	1983.69	367	21812	0.60796	613.532	0.299689	1.64484	1206	16.2051	0.628834	80	1.93333	159.61	470.558	1.67175	72782	22405.5	47.6147	1.17664	0.0696559	24
CR3345eaaf9-97391	0.499273	6	3	29	1917	1279.37	152	17866	0.651292	407.249	0.479431	1.53541	833.242	9.31977	0.67448	200	0.897887	219.658	268.896	2.67927	37265	13355.5	49.6679	0.982491	0.137166	11
CR5bace873c-100325	0.54938	9	9	30	1464	1083.34	154	13309	0.545869	363.748	0.624425	1.83194	591.362	9.09085	0.765892	120	1.7377	182.995	218.195	2.362	21314	8323.12	38.1453	0.940915	0.142503	15
CR5bace873c-100757	0.336654	7	3.5	34	1383	1492.97	287	17224	0.642428	392.804	0.42912	1.55659	959.127	12.4541	0.548294	120	2.03333	227.208	357.106	1.36866	40138	16883.2	47.2777	0.996222	0.0971048	18
CR5bace873c-103966	0.468945	5	2.5	8	2198	707.696	117	9133	0.778704	125.071	0.59979	1.28418	551.085	4.15514	0.630067	280	0.685	242.693	193.912	1.06898	15227	3787.77	19.5334	0.846606	0.229156	9
CR5bace873c-110585	0.507059	5	2.5	13	3923	974.958	235	19029	0.669654	215.441	0.728801	1.49331	652.884	4.85062	0.76974	120	0.654008	311.806	144.087	0.916768	26110	20466.6	142.044	0.927316	0.251567	14
CR5bace873c-121334	0.54622	3	3	6	2643	617.553	55	9115	0.801621	95.2361	0.702667	1.24747	495.044	3.44873	0.665165	160	1	246.587	144.554	1.73156	12972	2321.02	16.0564	0.810668	0.300343	5
CR5bace873c-121376	0.63131	2	1	4	1645	762.423	99	9798	0.86367	123.162	0.48209	1.15785	658.482	5.95623	0.589021	120	1.41317	180.953	159.656	1.24406	20324	835.623	5.2339	0.845553	0.211814	4
CR5bace873c-124363	0.26685	3	3	17	1487	1100.56	153	11191	0.649224	222.479	0.424464	1.5403	714.507	7.52589	0.648971	120	0.874477	264.622	211.009	1.45411	26365	13524.7	64.095	0.943195	0.116106	10
CR5bace873c-124695	0.494059	11	5.5	44	1444	1608.15	259	16399	0.514975	461.191	0.399644	1.94184	828.156	11.3566	0.751846	240	1.69492	191.646	307.002	1.78066	41034	16050.8	52.2825	1.03884	0.0796846	19
CR5bace873c-131023	0.478594	2	2	3	1829	719.394	89	9482	0.833183	108.071	0.525697	1.20022	599.387	5.18425	0.630899	120	1.84	219.143	214	1.21428	18037	546.292	2.55276	0.842706	0.230238	5
CR5bace873c-13544	0.616489	4	1	7	1894	539.328	78	8735	0.807649	75.5765	0.730718	1.23816	435.588	4.61193	0.79172	80	1.11811	196.486	137.088	0.968929	11954	1240.49	9.0489	0.787547	0.37737	8
CR5bace873c-136593	0.697859	2	1	0	1443	297.321	20	4786	0.98573	26	0.939906	1.01448	293.078	3.3167	0.744957	80	1.45205	161.196	106.892	1.3	5092	111.539	1.04347	0.629023	0.680349	3
CR5bace873c-15435	0.750476	3	1	9	2014	835.092	120	11148	0.69409	151.65	0.627455	1.44073	579.63	5.53525	0.664543	80	2.17431	183.64	223.439	1.26375	17767	5324.67	23.8305	0.884994	0.20088	8
CR5bace873c-16885	0.174903	7	7	4	5006	995.845	113	17720	0.730934	110.414	0.644411	1.36811	727.897	3.53975	0.652186	120	0.795082	599.724	263.059	0.977117	27498	5539.64	21.0585	0.930063	0.224538	9
CR5bace873c-17016	0.305528	4	2	29	1684	1160.74	150	12496	0.580345	319.94	0.466966	1.72311	673.63	7.42043	0.741061	400	1.91111	263.179	245.122	2.13293	26760	10274.2	41.9147	0.963476	0.11655	14
CR5bace873c-19098	0.595387	3	1.5	7	2325	818.791	113	11056	0.744946	165.414	0.527104	1.34238	609.955	4.75527	0.708461	120	1.325	221.522	191.065	1.46384	20975	3747.8	19.6153	0.883965	0.207234	7
CR5bace873c-19830	0.151861	6	6	0	3773	1112.71	119	13375	0.692111	132	0.488157	1.44486	770.122	3.54492	0.580531	80	1.43299	558.759	269.067	1.10924	27399	3783.35	14.061	0.939606	0.135749	10
CR5bace873c-200	0.612946	12	12	142	2275	5034.36	623	59177	0.466008	2389.98	0.262118	2.14589	2346.05	26.0119	0.515456	760	0.378	215.966	383.909	3.83625	225765	181602	473.033	1.22453	0.029341	52
CR5bace873c-20237	0.563146	2	1	4	1589	583.328	85	8242	0.868108	95	0.635761	1.15193	506.392	5.18691	0.635295	120	2.5122	188.303	188.939	1.11765	12964	1144.93	6.05977	0.802552	0.304381	6
CR5bace873c-20625	0.251233	6	6	21	2721	1008.51	100	12029	0.607569	231.016	0.500666	1.6459	612.742	4.4208	0.804148	240	1.19643	368.919	209.652	2.31016	24026	6848.02	32.6637	0.939787	0.148619	12
CR5bace873c-2075	0.572007	4	1.33333	21	1925	1127.54	160	14010	0.647223	260.188	0.523034	1.54506	729.772	7.27792	0.632039	280	2.14074	205.646	291.76	1.62617	26786	3993.04	13.686	0.953868	0.138478	10
CR5bace873c-20882	0.293392	17	17	34	3329	1905.23	321	22965	0.459693	501.295	0.498589	2.17536	875.82	6.89847	0.754577	280	1.02672	377.605	304.016	1.56167	46060	37054.3	121.883	1.07216	0.0795028	20
CR5bace873c-21310	0.464994	9	9	14	2228	943.111	84	11810	0.680396	235.663	0.557891	1.46973	641.688	5.30072	0.646044	200	0.462451	245.38	238.38	2.80552	21169	8337.09	34.974	0.914879	0.166853	9
CR5bace873c-22565	0.587939	2	2	19	3034	974.732	119	15091	0.808485	211.813	0.628268	1.23688	788.056	4.97396	0.486036	200	2.25532	254.652	291.112	1.77994	24020	1882.87	6.46787	0.912305	0.199599	10
CR5bace873c-2258	0.664568	10	2	63	2201	2636.14	575	31856	0.51878	719.898	0.392325	1.9276	1367.57	14.4734	0.545573	200	0.665354	204.007	513.3	1.252	81198	69733.1	135.853	1.12474	0.0576056	27
CR5bace873c-22673	0.384671	9	9	23	2354	1303.49	204	15549	0.575947	281.715	0.461874	1.73627	750.742	6.60535	0.750597	160	0.990909	277.309	211.946	1.38095	33665	15108	71.2825	0.994632	0.114999	11
CR5bace873c-2346	0.482407	3	1.5	25	1604	967.217	182	12135	0.631478	217.25	0.569024	1.58359	610.777	7.56546	0.71838	160	1.70866	204.409	199.842	1.19368	21326	5410.27	27.0727	0.925061	0.163005	14
CR5bace873c-23498	0.561393	6	1	13	1439	1240.86	186	13444	0.574702	304	0.431672	1.74003	713.127	9.3426	0.769574	80	0.712551	179.474	174.909	1.63441	31144	21008.3	120.11	0.973276	0.109721	11
CR5bace873c-25363	0.613056	4	2	5	2255	642.37	61	10639	0.787628	138.083	0.691428	1.26963	505.948	4.71796	0.755356	160	1.20455	214.995	138.438	2.26365	15387	1767.37	12.7666	0.826149	0.323997	6
CR5bace873c-26866	0.561447	3	1.5	19	2144	1140.31	147	13469	0.669181	247.479	0.46456	1.49436	763.075	6.28218	0.625703	160	1.31579	219.06	293.483	1.68353	28993	4607.6	15.6997	0.927211	0.130166	11
CR5bace873c-27825	0.69659	4	1	28	1924	1343.21	212	15614	0.67361	337.888	0.45152	1.48454	904.798	8.11538	0.530816	80	0.913907	186.303	309.343	1.59381	34581	11287.9	36.49	1.0873	0.108752	13
CR5bace873c-29062	0.140972	5	5	13	3674	1472.12	138	17435	0.598958	281.713	0.469731	1.66957	881.737	4.74551	0.599935	440	1.80214	572.28	334.504	2.0414	37117	6667.79	19.9334	1.02817	0.101099	13
CR5bace873c-29655	0.690503	4	1	7	2432	663.897	85	10575	0.751235	154.055	0.698804	1.33114	498.742	4.34827	0.764509	80	1.4	210.38	140.071	1.81242	15133	3190.58	22.7782	0.810437	0.301501	7
CR5bace873c-30264	0.685414	4	1	12	2022	1089.38	180	12263	0.766605	223.828	0.373724	1.30445	835.127	6.06479	0.591222	80	1.8982	192.539	300.601	1.24349	32813	5475.38	18.2148	0.914417	0.129851	9
CR5bace873c-30836	0.244588	4	4	16	2610	994.715	150	11697	0.703926	158.657	0.552475	1.4206	700.205	4.48161	0.542652	200	1.05046	366.191	270.414	1.05771	21172	5949.21	22.0003	0.936365	0.148555	10
CR5bace873c-3097	0.464263	0		0	2192	401.262	25	7489	0.908115	11	0.862291	1.10118	364.392	3.41651	0.821944	0	1.1068	243.581	91.214	0.44	8685	171.717	1.88257	0.700003	0.584491	4
CR5bace873c-31789	0.451112	4	4	4	1993	741.365	80	10007	0.830728	137.414	0.570752	1.20376	615.872	5.02107	0.580878	160	1.89683	235.622	240.402	1.71768	17533	655.228	2.72555	0.856821	0.228797	5
CR5bace873c-32306	0.27921	7	7	20	2639	1088.24	140	15469	0.701182	210.301	0.530341	1.42616	763.051	5.86169	0.62952	280	1.4709	344.635	206.642	1.50215	29168	3233.83	15.6494	0.931549	0.164144	12
CR5bace873c-32406	0.756164	2	1	4	1798	505.47	57	8221	0.87885	73.8284	0.766527	1.13785	444.233	4.5723	0.682946	80	1.63366	172.859	149.084	1.29524	10725	305.827	2.05138	0.7656	0.404337	5
CR5bace873c-32547	0.568213	4	1	19	2922	1267.27	151	16439	0.580472	321.672	0.54065	1.72274	735.612	5.62594	0.706108	120	0.608856	254.208	214.283	2.13028	30406	17682.7	82.5204	0.971252	0.128632	11
CR5bace873c-32926	0.547923	5	2.5	17	2035	838.164	78	9724	0.698995	221.427	0.542785	1.43063	585.872	4.77838	0.655875	160	1.53623	216.037	202.805	2.83881	17915	1859.34	9.1681	0.899668	0.173939	9
CR5bace873c-3331	0.277557	3	1.5	0	4272	620.24	36	13446	0.888275	21	0.803802	1.12578	550.943	3.14747	0.692533	160	1.672	439.789	178.718	0.583333	16728	463.869	2.59554	0.820574	0.439222	6
CR5bace873c-33480	0.26581	2	2	7	2569	958.431	145	13128	0.653506	125	0.573576	1.53021	626.34	5.11016	0.733157	200	0.721973	348.499	192.094	0.862069	22888	9041.5	47.0682	0.900309	0.179592	8
CR5bace873c-33549	0.572846	4	1.33333	8	2442	1086.06	115	15690	0.772044	280.476	0.439902	1.29526	838.489	6.42506	0.637502	200	1.25974	231.451	284.524	2.43893	35667	5787.05	20.3394	0.948522	0.167156	8
CR5bace873c-3510	0.158909	7	1	11	3671	1216.11	120	17709	0.736792	178.773	0.475729	1.35724	896.021	4.82403	0.58265	120	2.0339	538.795	337.38	1.48978	37225	1843.37	5.4638	0.964751	0.150472	9
CR5bace873c-35119	0.187982	3	1	11	3363	1304.62	175	18426	0.646254	236	0.505584	1.54738	843.117	5.47904	0.644276	80	1.645	474.144	332.099	1.34857	36445	8861.94	26.6846	0.960449	0.136042	15
CR5bace873c-35807	0.555858	4	4	5	2029	809.436	110	12512	0.772124	172	0.577895	1.29513	624.985	6.16658	0.696544	160	1.08889	214.173	188.884	1.56364	21651	6195.64	32.8014	0.887102	0.239978	6
CR5bace873c-36318	0.859642	5	5	12	1625	1017.2	160	12770	0.684211	238.884	0.454934	1.46154	695.98	7.85846	0.728214	80	1.27368	154.125	225.621	1.49302	28070	6265.85	27.7715	0.931356	0.155091	10
CR5bace873c-36629	0.647696	5	1	3	2204	594.926	86	9404	0.763919	97.4142	0.713018	1.30904	454.475	4.26679	0.802419	80	0.902098	206.788	118.512	1.13272	13189	4356.53	36.7603	0.803605	0.333885	6
CR5bace873c-3729	0.503899	3	1	7	2170	1052.71	120	14442	0.757027	247.236	0.458142	1.32096	796.933	6.6553	0.623726	80	1.44118	232.628	307.956	2.0603	31523	8733.27	28.3588	0.924678	0.163763	7
CR5bace873c-38190	0.57524	4	1.33333	27	2278	1583.01	295	19228	0.594378	358.763	0.374268	1.68243	940.909	8.44074	0.729234	200	0.665663	223.078	210.152	1.21615	51375	43231.2	205.714	1.01967	0.0964217	15
CR5bace873c-38584	0.603328	3	1.5	16	2111	741.009	81	12641	0.775485	185.026	0.69456	1.28952	574.642	5.98816	0.692607	160	1.70769	209.687	197.952	2.28428	18200	2101.9	10.6182	0.855753	0.289297	9
CR5bace873c-38880	0.607081	3	1.5	12	2580	1220.01	171	16201	0.675154	312.201	0.454408	1.48114	823.696	6.27946	0.660347	200	0.666667	231.095	202.082	1.82573	35653	14680.4	72.6461	0.97726	0.13678	10
CR5bace873c-38925	0.549753	3	1	4	2525	481.186	32	9674	0.914768	88.2361	0.885168	1.09317	440.174	3.83129	0.70883	80	1.65686	240.244	150.814	2.75738	10929	550.896	3.65281	0.755647	0.525037	6
CR5bace873c-3909	0.579903	2	2	7	3627	699.654	48	13180	0.742348	171.269	0.728539	1.34708	519.387	3.63386	0.842734	120	0.981132	280.35	153.717	3.56811	18091	3091.27	20.1101	0.841309	0.338344	8
CR5bace873c-39470	0.600082	3	1	0	1965	502.115	65	8114	0.841191	69	0.824426	1.18879	422.375	4.12926	0.693262	80	1.86667	202.853	169.009	1.06154	9842	1777.56	10.5175	0.7668	0.404426	4
CR5bace873c-39476	0.462974	3	1	3	2586	582.784	69	9405	0.83977	76	0.751438	1.1908	489.404	3.63689	0.656659	80	1.85149	264.936	190.184	1.10145	12516	1040.4	5.47047	0.813933	0.34798	7
CR5bace873c-39620	0.607896	4	1.33333	23	2270	876.975	114	11232	0.650559	243.05	0.607529	1.53714	570.524	4.94802	0.71376	120	0.80198	216.622	192.608	2.13202	18488	8829.46	45.8415	0.903338	0.183524	10
CR5bace873c-39827	0.618591	7	7	23	1696	988.715	130	13308	0.664094	256.548	0.525821	1.50581	656.6	7.8467	0.737705	120	0.679654	185.616	193.331	1.97344	25309	14285.5	73.8913	0.916988	0.171073	9
CR5bace873c-39835	0.227536	2	2	0	3011	625.269	16	9677	0.85344	50	0.613595	1.17173	533.63	3.21388	0.695968	280	1.13907	407.789	152.069	3.125	15771	333.057	2.19017	0.812624	0.31104	4
CR5bace873c-40485	0.573087	7	3.5	31	1994	1844.44	205	27207	0.658783	665.667	0.355192	1.51795	1215.09	13.6444	0.651945	760	0.837321	209.102	441.509	3.24716	76598	17375.5	39.3549	0.987052	0.100498	13
CR5bace873c-40713	0.705659	9	9	27	2111	1405.72	255	17859	0.659646	290.819	0.398105	1.51596	927.276	8.45997	0.655618	480	1.71498	193.888	331.604	1.14047	44860	7514.73	22.6618	0.976623	0.113572	10
CR5bace873c-40757	0.29341	1	1	0	3454	572.441	37	10137	0.832606	16	0.741171	1.20105	476.617	2.93486	0.756591	160	1.34426	384.617	130.361	0.432432	13677	1046.66	8.02892	0.806887	0.388739	5
CR5bace873c-41696	0.225163	11	11	3	2325	937.561	117	8904	0.702059	152.162	0.426784	1.42438	658.222	3.82968	0.60512	160	1.3	360.22	261.88	1.30053	20863	2435.26	9.29916	0.9038	0.127291	8
CR5bace873c-41725	0.490872	2	2	6	2424	716.423	91	9734	0.773644	140.414	0.607085	1.29258	554.257	4.01568	0.655888	80	0.673267	249.108	128.655	1.54301	16034	7820.46	60.7865	0.841277	0.238321	7
CR5bace873c-41846	0.253192	3	3	23	2104	1186.64	167	16196	0.665206	309.279	0.527385	1.50329	789.36	7.69772	0.619355	200	1.00398	323.149	261.452	1.85197	30710	13847	52.9619	1.01237	0.144538	12
CR5bace873c-41953	0.476023	5	5	12	3750	989.644	156	17082	0.713833	204.813	0.626678	1.40089	706.441	4.5552	0.686361	160	1.37079	314.635	241.961	1.3129	27258	8248.68	34.091	0.931969	0.219175	10
CR5bace873c-42953	0.416394	12	6	35	2438	1619.06	225	20837	0.649599	427.424	0.353865	1.53941	1051.74	8.54676	0.668949	360	0.545685	271.25	366.395	1.89966	58884	63844.8	174.252	1.0026	0.09989	17
CR5bace873c-43042	0.206328	7	7	6	2191	1303.72	194	14486	0.541833	256.828	0.442848	1.84559	706.399	6.61159	0.823765	160	1.42442	365.298	230.708	1.32386	32711	13617.1	59.0234	0.9958	0.1071	10
CR5bace873c-43312	0.700544	4	1.33333	23	1667	1440.42	228	15884	0.602518	333.071	0.368402	1.6597	867.879	9.52849	0.719332	320	1.27074	172.924	268.466	1.46084	43116	13903.6	51.7891	1.00166	0.0962036	11
CR5bace873c-43710	0.591831	4	1	16	2517	642.725	86	10913	0.809611	128.064	0.674266	1.23516	520.357	4.33572	0.751137	80	0.687831	231.179	102	1.48912	16185	2898.95	28.4211	0.817947	0.331974	9
CR5bace873c-43813	0.231942	6	1.2	2	3149	1058.71	154	13507	0.652988	164	0.499815	1.53142	691.328	4.2893	0.710544	200	0.846154	413.049	193.352	1.06494	27024	11807.1	61.0653	0.947534	0.15143	11
CR5bace873c-44058	0.602807	3	3	5	2279	702.423	79	10245	0.748856	101.236	0.711458	1.33537	526.014	4.49539	0.653999	160	0.57561	217.966	86.6083	1.28147	14400	4487.18	51.8101	0.83212	0.26093	6
CR5bace873c-44388	0.614468	2	2	4	2383	1060.86	154	15283	0.794522	201.414	0.597856	1.25862	842.874	6.41334	0.452164	120	1.37838	220.758	366.531	1.30788	25563	2594.59	7.07878	0.944193	0.170649	5
CR5bace873c-44558	0.671827	2	2	4	1128	489.789	71	6548	0.833982	97.4142	0.677076	1.19907	408.475	5.80496	0.728366	160	1.46535	145.255	137.058	1.37203	9671	1986.9	14.4967	0.76095	0.343005	6
CR5bace873c-449	0.445064	5	2.5	10	2798	877.205	92	11964	0.7028	244.448	0.537394	1.42288	616.5	4.27591	0.736085	120	0.728972	281.072	161.901	2.65704	22263	7519.76	46.4466	0.906952	0.195382	10
CR5bace873c-44930	0.191755	7	7	19	2604	1233.81	153	16168	0.707605	278.561	0.46226	1.41322	873.051	6.20891	0.576635	280	1.66327	413.097	341.33	1.82066	34976	10325.6	30.251	0.957663	0.133466	11
CR5bace873c-45390	0.477649	3	1	20	2272	1063.41	156	15352	0.74236	230.886	0.51293	1.34706	789.436	6.75704	0.603508	80	1.33816	244.486	284.201	1.48004	29930	6026.26	21.2042	0.906929	0.170597	9
CR5bace873c-45696	0.740578	11	5.5	9	1569	814.507	84	11585	0.779913	241.236	0.562624	1.28219	635.245	7.38368	0.641217	320	0.516393	163.167	104.293	2.87186	20591	10236.3	98.1496	0.862238	0.21944	7
CR5bace873c-4587	0.46519	4	1	0	3118	534.156	61	9756	0.876097	66	0.794333	1.14143	467.973	3.12893	0.704755	120	0.680233	290.22	145.165	1.08197	12282	1906.8	13.1354	0.765301	0.42968	7
CR5bace873c-46064	0.462789	2	2	13	1382	955.075	111	12023	0.719422	209.899	0.500375	1.39	687.103	8.69971	0.639564	320	1.86861	193.717	246.376	1.89099	24028	5139.64	20.861	0.907314	0.165633	8
CR5bace873c-4635	0.411557	5	1	21	2441	1291.02	207	16344	0.601785	314.35	0.528351	1.66172	776.919	6.69562	0.644013	120	2.23308	273.007	291.053	1.5186	30934	16232.4	55.7714	0.982157	0.123225	14
CR5bace873c-47558	0.734359	4	1	3	1962	606.926	97	8824	0.766919	96.4142	0.627061	1.30392	465.463	4.49745	0.816198	80	1.16935	183.231	139.646	0.993961	14072	5044.41	36.1228	0.82011	0.301026	6
CR5bace873c-48110	0.313838	4	4	19	2677	1251.65	157	15703	0.671953	254.064	0.482531	1.4882	841.051	5.86589	0.578127	160	0.571429	327.398	175.285	1.61825	32543	22563.4	128.724	0.973462	0.125958	11
CR5bace873c-4847	0.659773	3	1.5	4	2074	769.737	112	11316	0.79179	104.414	0.565517	1.26296	609.47	5.45612	0.676943	320	1.51701	198.752	192	0.93227	20010	840.641	4.37834	0.86475	0.240004	6
CR5bace873c-49321	0.7753	3	1	4	2360	507.144	46	8915	0.868144	66.2361	0.795982	1.15188	440.274	3.77754	0.726075	80	1.7732	195.581	151.268	1.43991	11200	207.808	1.37377	0.757047	0.43558	6
CR5bace873c-49745	0.1708	3	1.5	1	4281	911.602	78	13561	0.640361	111	0.647581	1.56162	583.754	3.16772	0.77223	160	1.00552	561.221	180.945	1.42308	20941	5596.43	30.9289	0.915663	0.205065	11
CR5bace873c-50300	0.317641	11	2.75	14	2674	1282.82	178	20455	0.6395	340.298	0.520802	1.56372	820.365	7.64959	0.73337	120	0.66	325.25	203.769	1.91179	39276	30241	148.408	1.04717	0.156198	11
CR5bace873c-50443	0.22107	7	7	19	5645	1770.59	264	28407	0.523081	369.098	0.577202	1.91175	926.164	5.03224	0.720995	160	0.712963	566.464	226.736	1.3981	49215	25326.6	111.701	1.05596	0.113867	18
CR5bace873c-50700	0.5489	2	1	0	1107	865.134	100	10407	0.727434	135	0.493246	1.3747	629.328	9.40108	0.669449	120	1.27108	159.196	153.003	1.35	21099	12283.9	80.2851	0.882243	0.17473	3
CR5bace873c-51458	0.566413	5	1	12	2132	480.357	74	7973	0.836942	92.6319	0.860458	1.19483	402.032	3.73968	0.720414	80	0.753521	217.486	108.908	1.25178	9266	1907.84	17.5179	0.743574	0.434213	10
CR5bace873c-53041	0.795564	2	2	9	1277	680.08	78	8772	0.774529	127.497	0.64325	1.29111	526.742	6.86922	0.617636	80	1.24828	142.024	193.507	1.63458	13637	997.499	5.15485	0.866925	0.238335	6
CR5bace873c-5652	0.354421	6	6	16	2226	1006.27	137	12821	0.684932	289.477	0.512717	1.46	689.227	5.75966	0.661499	120	0.649194	280.936	151.717	2.11297	25006	9200.69	60.6438	0.926388	0.159112	11
CR5bace873c-5770	0.366528	3	1.5	19	2288	764.222	89	11508	0.735538	164.049	0.661607	1.35955	562.115	5.02972	0.691766	120	1.60769	280.078	207.617	1.84324	17394	2853.84	13.7457	0.867542	0.247611	10
CR5bace873c-58275	0.581076	7	7	2	2994	1165.33	135	19388	0.794861	210	0.545895	1.25808	926.271	6.47562	0.520185	280	1.63348	254.457	382.688	1.55556	35516	743.894	1.94387	0.935533	0.179411	6
CR5bace873c-58617	0.539919	2	2	13	2489	1030.37	159	16107	0.66898	234.071	0.580642	1.49481	689.294	6.47127	0.733682	120	0.826271	240.687	172	1.47215	27740	8588.71	49.9343	0.940523	0.190652	10
CR5bace873c-60692	0.644119	4	4	22	1835	910.951	120	11059	0.703092	217.235	0.546582	1.42229	640.482	6.0267	0.619806	160	0.509579	189.208	146.24	1.81029	20233	10780.4	73.7175	0.900604	0.167469	12
CR5bace873c-60936	0.60343	10	10	42	1459	1722.38	228	21338	0.715866	677.36	0.36517	1.39691	1232.99	14.6251	0.483	240	3.07471	174.309	527.024	2.97088	58433	10798.7	20.4899	1.10765	0.090387	18
CR5bace873c-60986	0.379165	3	1.5	15	3465	1031.48	147	13654	0.721677	201.301	0.461393	1.38566	744.399	3.94055	0.6711	280	0.59707	338.877	217.954	1.36939	29593	17345.4	79.5826	0.934738	0.161267	10
CR5bace873c-61140	0.64584	6	1.2	23	2346	905.762	182	12586	0.696034	269.087	0.588543	1.43671	630.441	5.36488	0.676131	120	0.882353	213.652	209.831	1.4785	21385	11780.3	56.1418	0.900472	0.192783	15
CR5bace873c-61637	0.663468	4	1	7	1782	836.749	131	11383	0.745731	151.162	0.524925	1.34097	623.99	6.38777	0.699865	80	0.757426	183.717	212.8	1.15391	21685	9563.81	44.9426	0.869487	0.204304	6
CR5bace873c-62380	0.557452	3	3	8	2345	833.009	110	11523	0.723743	173.828	0.54539	1.38171	602.884	4.91386	0.730466	200	1.46309	229.918	206.155	1.58026	21128	4613.18	22.3772	0.880083	0.208678	6
CR5bace873c-62538	0.44377	4	4	10	2206	1515.56	236	16320	0.573713	304.65	0.346548	1.74303	869.495	7.39801	0.782767	200	0.846429	249.936	250.689	1.29089	47093	38339.7	152.937	1.00322	0.0892864	9
CR5bace873c-62641	0.707584	7	7	8	1400	968.774	175	15194	0.710345	208.47	0.60332	1.40777	688.164	10.8529	0.668269	200	0.645283	157.681	190.394	1.19125	25184	12436.2	65.318	0.918304	0.20344	7
CR5bace873c-64209	0.520643	4	2	4	2708	806.306	98	13383	0.761993	155	0.580154	1.31235	614.399	4.94202	0.767925	120	1.07263	255.658	187.211	1.58163	23068	4288.85	22.9092	0.865775	0.258681	7
CR5bace873c-64896	0.386455	4	4	20	2056	1106.6	128	14073	0.609488	258.657	0.569619	1.64072	674.458	6.84484	0.6825	160	1.22599	258.563	266.453	2.02076	24706	16421.9	61.6316	0.972261	0.144417	11
CR5bace873c-65178	0.571711	3	1.5	7	2193	586.683	63	9614	0.816186	96.3592	0.749513	1.22521	478.843	4.38395	0.70299	200	1.5	219.551	167.356	1.52951	12827	599.372	3.58142	0.796645	0.350999	6
CR5bace873c-65506	0.550481	4	4	68	1786	2230.24	403	26226	0.549906	652.098	0.328285	1.81849	1226.42	14.6842	0.667437	120	2.01739	201.918	458.076	1.61811	79888	18937	41.3402	1.0777	0.066258	24
CR5bace873c-65847	0.577359	4	2	12	2434	681.169	92	11575	0.764397	112.65	0.712264	1.30822	520.683	4.75555	0.753256	160	0.864407	230.167	138.311	1.22446	16251	3451.04	24.9513	0.840831	0.313488	9
CR5bace873c-66296	0.679308	3	3	0	1251	412.96	49	5208	0.851871	76	0.729923	1.17389	351.789	4.16307	0.724502	80	1.59302	152.125	133.899	1.55102	7135	282.419	2.10919	0.713071	0.383764	5
CR5bace873c-67149	0.507411	3	1.5	4	2016	617.311	76	9203	0.779908	81.4142	0.738663	1.2822	481.446	4.56498	0.675458	120	1.91919	223.445	176.377	1.07124	12459	1187.18	6.7309	0.808496	0.303481	6
CR5bace873c-67724	0.477887	8	2.66667	46	2887	2051.37	314	28849	0.500419	653.285	0.451612	1.99832	1026.55	9.99273	0.761761	120	0.791557	275.528	278.338	2.08053	63880	57034.2	204.91	1.12901	0.0861494	21
CR5bace873c-68720	0.456659	6	6	13	2356	810.992	98	11320	0.689436	183.064	0.564927	1.45046	559.127	4.80475	0.805459	120	0.922222	254.622	132.242	1.86801	20038	5521.08	41.7497	0.897698	0.216283	10
CR5bace873c-69328	0.364589	2	2	0	2664	538.884	54	8613	0.794183	57	0.786504	1.25916	427.973	3.23311	0.751332	160	1.13492	303.019	148.977	1.05556	10951	946.639	6.35429	0.792619	0.372712	7
CR5bace873c-70355	0.507475	10	2.5	16	3513	1059.48	192	17345	0.663768	248.927	0.625248	1.50655	703.252	4.93738	0.704872	160	0.557554	294.942	153.844	1.2965	27741	21373.6	138.93	0.950098	0.194176	11
CR5bace873c-70453	0.386448	12	12	43	1576	2116.52	296	23488	0.47639	663.707	0.431194	2.09912	1008.29	14.9036	0.673308	160	1.24632	226.38	336.875	2.24225	54472	53724.8	159.48	1.09895	0.0658889	22
CR5bace873c-71155	0.715131	4	1	7	2125	404.375	57	7645	0.893736	64.4142	0.890299	1.1189	361.404	3.59765	0.826162	80	0.806452	193.238	95.4254	1.13007	8587	1660.38	17.3997	0.725043	0.587516	6
CR5bace873c-71583	0.312778	6	3	13	1798	1017.99	121	14072	0.736153	218.828	0.514798	1.35841	749.394	7.82647	0.611658	160	1.78182	268.771	272.107	1.8085	27335	1993.16	7.32493	0.943371	0.17064	8
CR5bace873c-71817	0.304294	7	7	21	2675	1100.5	141	13417	0.751563	228.265	0.552572	1.33056	827.092	5.0157	0.446034	160	0.594937	332.369	341.844	1.6189	24281	6376.15	18.6522	0.93359	0.139216	11
CR5bace873c-75468	0.61119	4	4	5	2238	799.193	144	11736	0.730148	132.414	0.672974	1.36959	583.529	5.24397	0.643586	80	0.871658	214.51	236.239	0.919543	17439	5629.43	23.8293	0.872434	0.230901	9
CR5bace873c-77645	0.734592	6	3	17	1953	1240.14	219	15951	0.630431	274.342	0.457836	1.58622	781.82	8.16743	0.716265	320	1.49485	182.782	271.066	1.2527	34840	9981.3	36.8223	0.960761	0.130334	10
CR5bace873c-80256	0.558322	6	6	3	1809	738.767	110	9563	0.76854	113.123	0.656845	1.30117	567.772	5.28635	0.567537	120	1.24183	201.782	230.842	1.02839	14559	3946.29	17.0952	0.854456	0.220186	6
CR5bace873c-8057	0.38952	3	1.5	0	3015	761.879	67	11557	0.747532	129	0.6053	1.33774	569.529	3.83317	0.739694	200	0.895028	311.877	173.104	1.92537	19093	5067.52	29.2744	0.865823	0.250197	5
CR5bace873c-81112	0.648086	4	4	10	1798	854.649	151	11172	0.707758	184.65	0.536496	1.41291	604.884	6.21357	0.715203	80	1.10286	186.717	204.475	1.22285	20824	3843.79	18.7983	0.895025	0.192205	11
CR5bace873c-81941	0.464354	9	4.5	9	2635	772.808	87	12600	0.777771	152.414	0.575264	1.28572	601.068	4.78178	0.761844	200	0.888889	267.037	153.082	1.75189	21903	3587.06	23.4323	0.865903	0.265117	8
CR5bace873c-82476	0.258574	6	3	4	1638	495.144	25	5752	0.885956	68.4142	0.702491	1.12872	438.676	3.5116	0.534687	160	0.382979	282.143	164.685	2.73657	8188	3646.91	22.1448	0.850224	0.294826	7
CR5bace873c-83521	0.618596	9	4.5	20	2851	1394.12	257	17358	0.534857	359.259	0.5139	1.86966	745.654	6.08839	0.763407	120	0.827869	240.658	208.255	1.39789	33777	21602.2	103.73	1.01318	0.11223	14
CR5bace873c-85438	0.580712	4	4	4	2046	610.583	83	9527	0.782047	123.414	0.733297	1.2787	477.505	4.6564	0.716029	120	1.39316	210.415	160.723	1.48692	12992	6083.72	37.8521	0.960784	0.321127	7
CR5bace873c-86443	0.208682	4	4	14	2635	1142.15	114	16625	0.696772	221.064	0.462795	1.43519	795.82	6.3093	0.712775	200	0.798535	398.339	226.02	1.93916	35923	8328.94	36.8505	0.949309	0.160148	10
CR5bace873c-9236	0.179851	11	11	61	3970	3284.81	419	48450	0.51698	1066.98	0.447587	1.93431	1698.18	12.204	0.471691	320	0.297486	526.676	274.221	2.54649	108247	125437	457.432	1.18434	0.0564265	30
CR5bace873c-9244	0.390873	2	2	13	2656	1125.83	106	14022	0.783615	299.522	0.523072	1.27614	882.215	5.27937	0.432822	160	3.82524	292.214	383	2.82568	26807	951.518	2.48438	0.946008	0.13902	10
CR5bace873c-92566	0.471166	6	1.2	28	3763	1549.31	249	19742	0.557552	321.469	0.488204	1.79355	863.82	5.24635	0.681009	240	1.01149	316.8	247.823	1.29104	40438	21952.7	88.5823	1.02428	0.103353	15
CR5bace873c-94171	0.314905	6	6	4	2420	904.406	101	12637	0.753297	176	0.594011	1.3275	681.286	5.2219	0.57597	160	2.46087	310.758	264.885	1.74257	21274	4385.1	16.5547	0.903433	0.194145	8
CR5bace873c-9449	0.481233	3	3	7	1857	494.115	53	7233	0.781546	70.6503	0.74868	1.27951	386.174	3.89499	0.814079	120	0.98374	220.208	99.1262	1.33302	9661	2538.33	25.607	0.783328	0.372282	6
CR5bace873c-96538	0.508005	3	3	8	2243	829.294	83	12039	0.844795	189.236	0.543963	1.18372	700.583	5.36737	0.566646	120	0.540146	235.551	191.69	2.27995	22132	4904.12	25.5836	0.881028	0.21998	7
CR5bace873c-9679	0.654469	6	2	12	2378	626.867	110	9977	0.769567	119.899	0.726498	1.29943	482.416	4.19554	0.741534	120	1.2197	213.681	171.172	1.09	13733	6575.65	38.4153	0.806786	0.31905	9
CR5bace873c-98318	0.697101	9	1.28571	18	1902	981.537	183	11718	0.585016	239.975	0.581394	1.70935	574.215	6.16088	0.768145	120	0.732323	185.167	136.444	1.31134	20155	14744.7	108.064	0.932352	0.152845	12
CR657038fef-10129	0.741457	5	1.25	25	1418	1718.69	309	16693	0.552398	395.67	0.305643	1.81029	949.404	11.7722	0.761426	160	0.954717	155.024	314.414	1.28049	54616	52736.9	167.731	1.04424	0.0710145	13
CR657038fef-103349	0.253867	11	11	8	2412	1271.11	145	15098	0.680838	248.414	0.374324	1.46878	865.418	6.25954	0.676751	160	1.00752	345.534	289.348	1.7132	40334	3686.91	12.7421	0.990457	0.117426	6
CR657038fef-105461	0.468284	2	1	14	904	1169.87	150	11922	0.782618	287.886	0.371344	1.27776	915.561	13.1881	0.481292	40	0.569832	155.752	360.494	1.91924	32105	12691.1	35.2048	1.21256	0.109467	9
CR657038fef-112093	0.628618	2	1	7	1807	583.186	68	7298	0.797621	112	0.643052	1.25373	465.161	4.03874	0.659113	40	0.676829	190.06	160.86	1.64706	11349	3435.22	21.3553	0.795104	0.26965	6
CR657038fef-11429	0.607847	4	2	26	1490	1046.82	116	12679	0.735946	313.17	0.416675	1.3588	770.399	8.5094	0.644267	160	0.527211	175.51	142.338	2.69974	30429	18097.2	127.143	0.947131	0.145397	11
CR657038fef-12290	0.302841	6	2	20	3089	1455.15	186	17876	0.51262	372.301	0.486303	1.95076	745.938	5.78699	0.830172	160	1.07339	358.019	225.535	2.00162	36759	21636.2	95.9329	1.04352	0.106088	14
CR657038fef-125518	0.568532	2	2	11	1858	878.063	99	12503	0.795603	167.65	0.491954	1.25691	698.59	6.72928	0.654418	320	0.724138	202.652	186.038	1.69344	25415	5794.26	31.1457	0.884393	0.203785	5
CR657038fef-13432	0.758712	2	1	7	1608	581.37	74	7055	0.75244	90.5373	0.601193	1.32901	437.446	4.38744	0.770628	80	1.20661	163.196	107.708	1.22348	11735	1611	14.9571	0.799068	0.262302	5
CR657038fef-13570	0.589016	4	4	21	2698	1193.38	145	16329	0.717103	284.936	0.530593	1.3945	855.779	6.05226	0.528062	160	0.504373	239.918	147.557	1.96507	30775	12051.1	81.6708	0.965216	0.144082	9
CR657038fef-15803	0.29731	6	3	13	2401	861.134	101	12242	0.667775	157.886	0.562566	1.49751	575.044	5.09871	0.826965	160	1.15	318.563	163.625	1.56323	21761	1879.03	11.4838	0.904738	0.207453	9
CR657038fef-17519	0.7814	4	1.33333	18	1739	987.318	153	13084	0.665322	255.011	0.544282	1.50303	656.884	7.52386	0.700081	120	1.03093	167.231	188.958	1.66674	24039	9176.71	48.5649	0.913717	0.168669	8
CR657038fef-18855	0.632808	6	3	19	1639	1247.89	171	13813	0.689704	299.301	0.48431	1.4499	860.673	8.4277	0.483836	200	1.41518	180.409	320.351	1.7503	28521	3666.77	11.4461	0.97752	0.111467	8
CR657038fef-21282	0.315212	6	2	14	2153	990.715	117	14172	0.71225	205.153	0.515065	1.404	705.637	6.58244	0.694412	280	0.825	292.972	223.826	1.75344	27515	3334.58	14.8981	0.91254	0.181444	8
CR657038fef-22575	0.415662	3	3	10	2085	830.247	117	11081	0.725737	177.408	0.588601	1.37791	602.541	5.31463	0.65162	120	0.586207	251.066	190.434	1.51631	18826	5151.35	27.0506	0.886243	0.202011	10
CR657038fef-23271	0.614504	4	2	11	1952	1056.21	116	13048	0.683753	242.359	0.447923	1.46252	722.188	6.68443	0.701859	240	0.702899	199.794	204.793	2.0893	29130	12266.8	59.8985	0.993569	0.146978	9
CR657038fef-24558	0.29855	4	4	23	2084	1464.06	194	18035	0.706675	320.429	0.362607	1.41508	1034.61	8.65403	0.583892	240	1.5813	296.173	372.447	1.6517	49737	4985.96	13.387	0.988976	0.105732	11
CR657038fef-27329	0.54887	0		0	3721	461.487	11	10803	0.97251	17	0.926342	1.02827	448.801	2.90325	0.727571	0	0.944444	291.877	27.5136	1.54545	11662	33.5498	1.21939	0.759654	0.637433	3
CR657038fef-28728	0.549757	6	2	16	2166	1180.58	157	13914	0.632625	306.444	0.483746	1.58072	746.867	6.42382	0.647974	240	1.85443	222.51	291.548	1.95187	28763	4212.76	14.4496	0.963869	0.125449	10
CR657038fef-28826	0.401331	3	3	11	1688	802.548	90	9283	0.726698	137.828	0.569754	1.37609	583.21	5.49941	0.60195	120	1.5034	229.901	228.254	1.53143	16293	666.142	2.91842	0.881345	0.181116	6
CR657038fef-36888	0.374029	9	1	41	3565	2053.77	349	24009	0.50552	513.325	0.424652	1.97816	1038.22	6.73464	0.659128	120	2.03518	346.084	395.304	1.47084	56538	23315.9	58.9822	1.05682	0.0715285	20
CR657038fef-40185	0.398456	6	3	21	2583	1127.53	198	14001	0.601707	253.576	0.512989	1.66194	678.441	5.42044	0.745139	120	1.4	285.415	242.297	1.28069	27293	14096.9	58.1803	0.956918	0.138394	14
CR657038fef-40755	0.627737	2	2	0	2329	550.742	82	8725	0.862873	84	0.683082	1.15892	475.22	3.74624	0.710743	80	0.882759	215.924	122.577	1.02439	12773	6102.19	49.7827	0.796616	0.361475	5
CR657038fef-41311	0.506559	2	2	7	2296	659.553	46	10810	0.829237	123.071	0.651519	1.20593	546.926	4.70819	0.69703	120	1.17722	238.658	166.973	2.67546	16592	1325.71	7.93966	0.8336	0.312274	5
CR657038fef-41557	0.532226	2	1	5	1896	913.318	124	12333	0.771124	169.099	0.479958	1.29681	704.281	6.50475	0.651003	80	1.10784	211.581	243.877	1.3637	25696	14547.5	59.6508	0.909448	0.185795	5
CR657038fef-42132	0.720007	5	2.5	28	1611	1268.17	156	12577	0.64411	359.187	0.439034	1.55253	816.843	7.80695	0.539526	440	2.69291	167.681	333.264	2.30248	28647	5052.3	15.1601	0.981944	0.0982722	12
CR657038fef-43276	0.401066	1	1	1	2233	570.6	57	8221	0.829763	75	0.694752	1.20516	473.463	3.68159	0.663335	80	0.444444	264.51	121.672	1.31579	11833	8488.29	69.7639	0.796746	0.317301	5
CR657038fef-43752	0.582032	8	8	13	3468	1220.24	170	18352	0.691502	278.335	0.509948	1.44613	843.796	5.29181	0.635174	240	1.94675	273.635	295.244	1.63727	35988	6308.25	21.3662	0.975113	0.154883	9
CR657038fef-45785	0.650655	2	1	0	1745	427.588	43	6508	0.844121	43	0.820267	1.18466	360.936	3.72951	0.765317	80	0.962617	183.581	84.4808	1	7934	795.374	9.41485	0.699846	0.447308	4
CR657038fef-46577	0.64906	4	1	7	2153	511.63	49	8224	0.787799	77.3592	0.779526	1.26936	403.061	3.81979	0.816058	80	1.12069	204.167	126.384	1.57876	10550	547.617	4.33295	0.765091	0.394804	6
CR657038fef-48386	0.654571	2	1	4	1996	575.269	53	8131	0.849444	84.2361	0.657369	1.17724	488.659	4.07365	0.650928	80	1.58261	195.752	145.279	1.58936	12369	272.852	1.87812	0.800315	0.308753	4
CR657038fef-48594	0.7035	2	1	4	1827	353.605	16	6641	0.940244	44.2361	0.911474	1.06355	332.475	3.63492	0.828286	80	1.42529	180.652	114.756	2.76475	7286	151.738	1.32226	0.676136	0.667431	4
CR657038fef-49582	0.56552	4	4	18	2206	988.223	135	12702	0.658497	238.657	0.539134	1.51861	650.742	5.75793	0.699145	120	1.75177	221.403	234.137	1.76783	23560	7845.51	33.5082	0.916991	0.163445	10
CR657038fef-50146	0.816763	4	4	4	2051	500.701	82	7444	0.774811	70.2361	0.801551	1.29064	387.948	3.62945	0.775421	80	1.66667	177.64	137.233	0.856537	9287	1629.89	11.8767	0.748235	0.37313	6
CR657038fef-50995	0.256273	8	2.66667	40	877	1288.62	176	10165	0.54854	346.48	0.366148	1.82302	706.86	11.5906	0.698223	240	1.81119	207.374	246.165	1.96864	27762	9384.61	38.1233	1.13264	0.0769248	16
CR657038fef-52595	0.550149	8	8	19	1542	964.975	134	9237	0.685609	228.521	0.385646	1.45856	661.595	5.99027	0.68765	240	0.834821	187.675	209.459	1.70538	23952	5409.04	25.8239	0.892444	0.124655	12
CR657038fef-53965	0.695568	3	3	6	1555	751.394	89	11954	0.819271	171.828	0.651054	1.2206	615.595	7.68746	0.608858	240	0.65812	167.61	203.6	1.93066	18361	3361.03	16.508	0.868142	0.266065	5
CR657038fef-56577	0.674929	4	4	16	2140	947.845	132	11453	0.707738	176.936	0.455859	1.41295	670.825	5.35187	0.701584	240	0.863014	199.61	178.101	1.34042	25124	3760.82	21.1162	0.904201	0.160197	7
CR657038fef-58761	0.479675	4	4	25	1588	979.401	132	10376	0.646861	247.858	0.526246	1.54593	633.536	6.53401	0.617317	120	0.803571	203.966	218.82	1.87771	19717	8994.5	41.1046	0.927157	0.135931	12
CR657038fef-59629	0.633944	4	1	6	2001	1357.49	252	16301	0.718228	271.414	0.394354	1.39231	974.989	8.14643	0.546435	80	0.928783	199.16	346.699	1.07704	41336	14126.8	40.7467	0.999596	0.11116	9
CR657038fef-63147	0.618108	2	2	7	2172	628.039	52	9080	0.839217	118.414	0.694774	1.19159	527.061	4.18048	0.591195	240	0.45283	210.137	84.0773	2.2772	13069	2514.5	29.9069	0.833974	0.289283	4
CR657038fef-6678	0.42162	5	5	12	2112	1168.15	151	13834	0.688391	258.886	0.428059	1.45266	804.146	6.55019	0.628035	240	1.43269	250.894	291.343	1.71448	32318	4375.9	15.0197	0.964461	0.127397	10
CR657038fef-67057	0.61641	4	4	15	2053	1042.57	149	12711	0.709547	222.657	0.560969	1.40935	739.754	6.19143	0.520326	160	2.0625	204.581	308.177	1.49434	22659	3654.89	11.8597	0.912943	0.146952	7
CR657038fef-67208	0.64346	3	1	13	1278	913.762	143	11451	0.703255	204.236	0.524553	1.42196	642.607	8.96009	0.664312	80	0.822222	157.983	199.7	1.42822	21830	12519.3	62.6905	0.904424	0.172341	7
CR657038fef-68101	0.716583	3	3	17	1676	825.578	115	11566	0.786807	171.537	0.527285	1.27096	649.571	6.90095	0.653273	160	1.39506	171.439	190.158	1.49162	21935	4102.72	21.5753	0.863244	0.213244	8
CR657038fef-69408	0.538071	4	1	10	1825	928.146	131	10987	0.740998	207.319	0.433361	1.34953	687.754	6.02027	0.673554	120	1.31844	206.451	224.377	1.58259	25353	5233.68	23.3254	0.910828	0.160271	9
CR657038fef-69585	0.740247	6	1	7	1875	832.749	132	10418	0.711669	199.272	0.531911	1.40515	592.642	5.55627	0.700763	80	0.832487	178.409	182.2	1.50963	19586	10725	58.8638	0.891054	0.188784	9
CR657038fef-70469	0.614703	6	2	13	1742	1032.23	141	11943	0.7202	238.243	0.414414	1.3885	743.411	6.85591	0.655285	160	1.25381	188.711	236.002	1.68966	28819	5295	22.4363	0.930953	0.140854	8
CR657038fef-70510	0.442705	4	4	3	2294	707.423	72	9504	0.702376	151.045	0.601786	1.42374	496.877	4.14298	0.803852	160	0.993007	255.179	132.503	2.09785	15793	3434.84	25.9228	0.844496	0.238648	6
CR657038fef-76451	0.689014	8	2.66667	7	1681	1050.33	150	12595	0.735938	218.576	0.508375	1.35881	772.978	7.49256	0.521062	240	0.275758	175.095	256.041	1.45718	24775	22726.1	88.7595	0.911338	0.143468	7
CR657038fef-79733	0.732336	4	1	5	1947	852.004	129	10777	0.703747	175	0.538769	1.42097	599.595	5.53518	0.69918	80	0.681416	182.782	128.281	1.35659	20003	8158.16	63.5961	0.896265	0.186562	8
CR657038fef-81803	0.590271	24	3	29	1620	1772.59	282	18798	0.616647	447.449	0.300144	1.62167	1093.07	11.6037	0.658719	280	0.960227	185.711	382.582	1.5867	62630	28893.4	75.5221	1.01659	0.0751801	14
CR657038fef-85235	0.44486	3	3	7	2039	614.299	69	7635	0.78771	98.1231	0.692329	1.2695	483.889	3.74448	0.591854	160	0.479381	239.995	101.548	1.42207	11028	3837.43	37.7893	0.793009	0.254249	5
CR657038fef-88898	0.147246	6	3	19	2917	1609.98	182	17493	0.638589	329.372	0.404229	1.56595	1028.11	5.99691	0.514474	360	3.76667	498.943	432.782	1.80973	43275	7606.92	17.5768	1.00725	0.0848075	10
CR657038fef-89290	0.182017	18	6	8	3368	1064.07	104	16678	0.723657	147.414	0.593185	1.38187	770.021	4.9519	0.595879	160	1.10667	482.209	252.834	1.41744	28116	3002.87	11.8768	0.967353	0.185103	7
CR657038fef-89322	0.451275	4	4	17	2460	1085.53	172	17324	0.750819	218.049	0.506017	1.33188	815.034	7.04228	0.647652	160	1.06967	261.729	259.326	1.26772	34236	6801.91	26.2292	0.932278	0.184747	9
CR657038fef-9008	0.289165	4	4	4	2718	1190.5	119	15392	0.677897	263.414	0.39397	1.47515	807.034	5.66299	0.753805	280	1.02834	343.682	252.733	2.21356	39069	3723.14	14.7315	0.96668	0.136474	5
CR657038fef-9289	0.431486	8	8	31	2437	1382.15	203	16438	0.619885	338.626	0.375717	1.6132	856.774	6.74518	0.748972	160	1.30472	266.409	290.353	1.66811	43751	17325.1	59.669	0.982304	0.108131	14
CR657038fef-93053	0.430415	4	2	14	2722	962.874	136	12977	0.673547	209.024	0.527113	1.48468	648.541	4.76745	0.735538	240	1.57237	281.907	236.958	1.53694	24619	6378.42	26.918	0.9068	0.175892	9
CR657038fef-9363	0.680938	3	1.5	10	1911	679.897	72	10439	0.819714	150.022	0.667925	1.21994	557.321	5.46259	0.632311	160	0.392857	187.794	192.865	2.08364	15629	11679.3	60.5567	0.828171	0.283781	9
CR657038fef-96949	0.343578	6	6	25	2952	1860.69	234	24934	0.64678	472.694	0.330935	1.54612	1203.46	8.44648	0.653725	320	1.79842	328.587	435.271	2.02006	75344	18451.3	42.3904	1.04004	0.0905006	12
CR657038fef-97286	0.510385	3	1	10	2431	854.004	105	12182	0.801145	145.576	0.607702	1.24821	684.181	5.01111	0.538141	120	1.62112	244.652	264.32	1.38644	20046	963.971	3.64699	0.889931	0.209898	7
CR657038fef-9782	0.388649	6	6	23	2514	1251.99	214	15444	0.603547	267.858	0.484153	1.65687	755.637	6.1432	0.702038	240	1.47594	285.108	263.19	1.25167	31899	7380.77	28.0435	0.98193	0.123813	11
CR657038fef-98216	0.144878	4	4	29	1790	1921.16	249	18835	0.643806	446.016	0.257597	1.55326	1236.86	10.5223	0.600614	280	2.2467	394.032	496.327	1.79123	73118	5954.78	11.9977	1.09779	0.0641279	14
CRc3b7f1305-10467	0.425861	4	1	8	2461	1146.76	184	15447	0.685379	233.414	0.474869	1.45905	785.963	6.27672	0.661724	80	0.910156	269.48	270.148	1.26856	32529	10529.8	38.9779	0.952604	0.147609	8
CRc3b7f1305-10565	0.728274	3	1	0	1587	322.676	23	4981	0.936955	37	0.885511	1.06729	302.333	3.13863	0.773323	80	1.4125	165.48	102.108	1.6087	5625	150.27	1.47168	0.672701	0.601163	3
CRc3b7f1305-11273	0.578549	3	3	15	2086	1187.08	164	15925	0.698379	293.655	0.498123	1.43189	829.034	7.63423	0.584532	120	1.69474	212.859	322.568	1.79058	31970	6698.41	20.7659	0.966809	0.142013	7
CRc3b7f1305-11390	0.347977	5	2.5	56	2872	2310.64	358	28473	0.527661	658.901	0.323017	1.89515	1219.23	9.914	0.745148	200	1.16975	322.049	364.111	1.84051	88147	56572	155.37	1.04711	0.0670161	22
CRc3b7f1305-11894	0.464793	2	2	25	1453	830.95	95	8995	0.756775	256.561	0.58375	1.3214	628.843	6.19064	0.489666	80	2.53774	198.202	270.326	2.70064	15409	2641.44	9.77131	0.874293	0.163705	12
CRc3b7f1305-12401	0.69395	4	1.33333	23	1535	997.058	177	13606	0.711915	266.981	0.589106	1.40466	709.82	8.86384	0.576036	160	1.08372	166.723	288.475	1.50837	23096	11731.7	40.668	0.938837	0.171989	12
CRc3b7f1305-13112	0.494758	2	2	15	2027	1088.35	137	14820	0.736182	250.164	0.575825	1.35836	801.227	7.3113	0.503798	160	0.42638	226.901	281.556	1.82601	25737	10587.1	37.6021	0.999531	0.157223	8
CRc3b7f1305-13971	0.706955	3	1.5	6	2230	445.487	32	8138	0.87007	65	0.896256	1.14933	387.605	3.64933	0.759481	120	0.778626	199.095	96.2549	2.03125	9080	633.416	6.58061	0.739521	0.515296	5
CRc3b7f1305-14851	0.443704	13	3.25	32	3020	1615.16	250	18476	0.54752	379.819	0.402378	1.82642	884.33	6.11788	0.737827	200	1.52968	292.457	325.161	1.51928	45917	15534.7	47.7752	1.04466	0.0889998	14
CRc3b7f1305-15424	0.561381	4	4	12	2737	987.401	119	13267	0.674555	199.953	0.493968	1.48246	666.056	4.84728	0.760785	240	0.776786	247.522	169.664	1.68028	26858	6637.27	39.12	0.911308	0.171	8
CRc3b7f1305-15682	0.562668	3	1.5	9	2398	1016.09	155	12491	0.860911	186.828	0.567334	1.16156	874.767	5.20892	0.361563	600	2.23125	231.421	363.193	1.20534	22017	1710.43	4.70942	0.910086	0.152034	8
CRc3b7f1305-17506	0.690614	2	1	3	2218	813.678	74	12625	0.835912	164	0.59999	1.1963	680.164	5.69206	0.571571	80	1.63415	200.894	265.036	2.21622	21042	1399.5	5.28043	0.880384	0.239627	5
CRc3b7f1305-17814	0.634086	3	3	7	1591	630.884	72	10300	0.770809	124.123	0.708732	1.29734	486.291	6.47392	0.772275	240	0.609195	177.569	64.0312	1.72393	14533	4329.16	67.6101	0.824986	0.325198	5
CRc3b7f1305-17944	0.637294	5	2.5	20	1481	1236.3	175	12219	0.554982	318.158	0.463262	1.80186	686.122	8.25051	0.704071	200	0.699605	170.888	165.339	1.81805	26376	22010.1	133.121	0.971844	0.100462	10
CRc3b7f1305-1826	0.844441	3	3	14	1551	723.294	77	11247	0.793612	148.639	0.607257	1.26006	574.014	7.25145	0.706365	160	0.676329	151.924	119.202	1.93037	18521	1713.35	14.3736	0.859216	0.270158	6
CRc3b7f1305-1942	0.639956	9	4.5	21	2061	1370.69	185	19155	0.65873	364.828	0.403229	1.51807	902.916	9.29403	0.732227	160	0.948097	201.173	312.8	1.97205	47504	29034.4	92.8209	1.00308	0.128119	11
CRc3b7f1305-20100	0.689808	8	4	32	2645	1489.09	241	19224	0.58563	405.773	0.450422	1.70756	872.056	7.26805	0.705254	160	0.626623	219.51	179.179	1.6837	42680	19096.8	106.579	1.01401	0.108946	14
CRc3b7f1305-20971	0.757364	7	7	8	2144	913.436	103	12460	0.757997	192.414	0.53788	1.31927	692.382	5.81157	0.607227	440	0.562963	188.61	90.2441	1.8681	23165	6633.07	73.5014	0.901076	0.18766	5
CRc3b7f1305-21315	0.771786	3	1	14	1886	974.857	109	14212	0.773461	272.516	0.569574	1.29289	754.014	7.53552	0.551513	80	2.44094	175.238	302.035	2.50015	24952	2422.83	8.02168	0.915597	0.187924	7
CRc3b7f1305-2228	0.719685	1	1	11	2013	521.772	46	8308	0.858129	95.5137	0.759068	1.16533	447.747	4.12717	0.686056	80	0.612121	187.48	92.2009	2.07639	10945	1411.99	15.3143	0.759661	0.383482	9
CRc3b7f1305-22483	0.662235	4	4	28	1778	1257.53	136	15858	0.811042	392.541	0.482226	1.23298	1019.91	8.91901	0.397271	80	5.10112	183.681	425.795	2.88633	32885	1687.64	3.9635	0.962206	0.126016	13
CRc3b7f1305-24191	0.656077	4	1.33333	25	1342	1125.79	153	13051	0.678939	273.164	0.408201	1.47289	764.34	9.72504	0.687711	160	1.57386	160.326	271.649	1.78538	31972	16480.8	60.6694	0.935671	0.129402	11
CRc3b7f1305-27369	0.608122	9	2.25	83	2745	3305.21	541	40821	0.586577	1030.72	0.228176	1.70481	1938.76	14.871	0.598099	160	0.569425	238.167	611.962	1.90521	178901	115266	188.356	1.13146	0.0469563	30
CRc3b7f1305-27791	0.615446	15	3.75	29	2123	1024.07	151	13724	0.673241	268.077	0.597891	1.48535	689.446	6.46444	0.606831	400	0.434307	208.202	208.387	1.77534	22954	15451.4	74.1476	0.922045	0.164449	14
CRc3b7f1305-29800	0.690295	3	1.5	25	1850	1389.72	235	16272	0.717304	350.909	0.377479	1.39411	996.85	8.79568	0.545128	240	1.69725	183.516	358.883	1.49323	43107	5328.11	14.8464	1.04877	0.105876	12
CRc3b7f1305-30673	0.709473	3	1.5	17	1726	848.164	122	11834	0.726243	178.243	0.571608	1.37695	615.973	6.85632	0.685678	200	1.53846	174.847	193.065	1.46101	20703	2436.41	12.6197	0.876883	0.20672	7
CRc3b7f1305-32075	0.464329	5	5	8	2484	888.389	136	15092	0.734343	137.448	0.639871	1.36176	652.382	6.07568	0.696403	160	0.747826	259.279	107.005	1.01064	23586	11470.5	107.197	0.909802	0.240298	6
CRc3b7f1305-32764	0.65443	2	1	10	1969	1183.89	189	15929	0.703109	220.886	0.453559	1.42225	832.406	8.08989	0.636933	80	1.47087	194.445	315.793	1.16871	35120	4451.59	14.0966	0.961897	0.142815	7
CRc3b7f1305-33467	0.793825	5	2.5	16	1535	887.063	113	10867	0.785589	198.479	0.490765	1.27293	696.867	7.07948	0.572989	120	1.95833	155.882	270.118	1.75645	22143	2870.43	10.6266	0.888368	0.173544	8
CRc3b7f1305-3375	0.813571	5	2.5	28	1795	1043.83	168	12213	0.638362	261.318	0.498917	1.56651	666.34	6.8039	0.692806	120	0.596838	166.51	125.801	1.55546	24479	19142.3	152.163	0.944164	0.140856	13
CRc3b7f1305-34105	0.429291	9	9	16	2293	1110.6	113	14162	0.604506	266.479	0.513414	1.65424	671.362	6.17619	0.769047	200	0.947917	259.078	169.85	2.35822	27584	21860.2	128.703	0.928875	0.144285	10
CRc3b7f1305-34148	0.277631	3	3	4	3207	936.33	132	13785	0.688584	164	0.58327	1.45225	644.742	4.29841	0.714455	120	0.974359	380.996	183.763	1.24242	23634	8403.75	45.7314	0.90719	0.197587	9
CRc3b7f1305-34200	0.439038	3	1	16	1946	1066.31	153	14745	0.739454	208.739	0.452301	1.35235	788.489	7.57708	0.658925	120	1.08824	236.007	258.992	1.36431	32600	5275.74	20.3703	0.938646	0.162962	8
CRc3b7f1305-34709	0.72212	2	2	6	2010	634.34	88	11486	0.838334	76	0.684424	1.19284	531.789	5.71443	0.745719	120	1.11486	187.024	150.083	0.863636	16782	541.683	3.60921	0.808079	0.358702	7
CRc3b7f1305-34717	0.350642	11	5.5	18	2548	1220.54	157	16698	0.638929	256.991	0.468637	1.56512	779.838	6.55338	0.736257	280	1.24286	302.185	210.523	1.63688	35631	12498.8	59.3702	1.03459	0.140855	8
CRc3b7f1305-34806	0.254201	7	7	19	1910	1406.3	203	15354	0.561861	332.49	0.40544	1.7798	790.146	8.03874	0.762237	160	1.53299	307.279	292.007	1.63788	37870	13616	46.6289	1.00737	0.0975604	12
CRc3b7f1305-35027	0.754775	7	7	50	2176	2072.52	349	26921	0.63882	613.493	0.331054	1.56539	1323.97	12.3718	0.582972	880	1.22597	190.338	498.049	1.75786	81319	26264.1	52.7339	1.03097	0.0787598	21
CRc3b7f1305-3518	0.646012	9	4.5	29	1857	1318.27	163	14939	0.690051	400.927	0.394346	1.44917	909.671	8.0447	0.575288	600	2.39474	190.06	339.147	2.45968	37883	6033.77	17.791	0.968796	0.108025	11
CRc3b7f1305-35696	0.282011	3	3	7	3155	862.607	81	11213	0.773617	176.497	0.600686	1.29263	667.328	3.55404	0.526751	80	0.571429	374.948	246.662	2.17898	18667	7375.99	29.9033	0.88855	0.189368	9
CRc3b7f1305-35882	0.737575	5	2.5	13	1564	1219.43	148	10851	0.664571	316.684	0.349064	1.50473	810.399	6.93798	0.594808	240	2.30282	163.238	321.596	2.13975	31086	4430.37	13.7762	0.965482	0.091699	7
CRc3b7f1305-35959	0.811047	6	6	30	1981	1687.74	238	19180	0.730221	497.091	0.267127	1.36945	1232.42	9.68198	0.594047	280	2.50251	175.196	494.718	2.08862	71801	7305.65	14.7673	1.00177	0.0846149	11
CRc3b7f1305-36004	0.562045	4	2	3	2031	1031.12	156	10927	0.667373	197.414	0.417523	1.49841	688.139	5.38011	0.694509	160	0.782979	213.095	211.603	1.26548	26171	9705.21	45.8651	0.917519	0.12915	6
CRc3b7f1305-36569	0.267237	9	9	22	1770	1134.27	152	11259	0.653221	228.136	0.361851	1.53088	740.926	6.36102	0.712246	360	1.15122	288.499	152.765	1.50089	31115	8665.96	56.7276	1.26194	0.109971	11
CRc3b7f1305-3667	0.26032	12	6	31	1607	1684.03	231	14864	0.560589	473.73	0.38912	1.78384	944.046	9.24953	0.538612	160	2.12432	278.522	389.683	2.05078	38199	11463.8	29.4183	1.05935	0.065864	16
CRc3b7f1305-36797	0.179406	7	2.33333	8	1562	788.465	85	7431	0.649148	115.576	0.545555	1.54048	511.831	4.75736	0.653381	120	0.638298	330.771	124.036	1.35972	13621	5023.4	40.4994	0.868135	0.150208	8
CRc3b7f1305-37805	0.314164	3	1	4	2765	834.95	108	12250	0.748409	147.828	0.569582	1.33617	624.884	4.43038	0.692134	80	1.64336	332.563	224.878	1.36878	21507	3463.42	15.4014	0.887764	0.220813	8
CRc3b7f1305-40213	0.440011	5	2.5	29	1209	1417.19	208	15872	0.550512	387.161	0.401701	1.81649	780.181	13.1282	0.815734	320	0.753731	185.817	191.669	1.86135	39512	41041.3	214.126	1.06721	0.0993083	14
CRc3b7f1305-40819	0.647658	8	2.66667	23	2287	1435.88	223	16906	0.555039	411.561	0.452758	1.80167	796.968	7.39222	0.738759	120	0.795455	210.652	205.866	1.84557	37340	26379.8	128.14	0.996429	0.103043	13
CRc3b7f1305-40984	0.761944	3	3	30	1274	1385.39	235	17203	0.651513	325.721	0.45777	1.53489	902.6	13.5031	0.579663	200	2.90076	144.953	306.276	1.38605	37580	10212.4	33.3439	0.977961	0.112634	12
CRc3b7f1305-41437	0.809623	5	5	30	1654	1245.16	180	14482	0.666011	330.112	0.368705	1.50148	829.294	8.75574	0.7177	280	1.26697	160.225	262.002	1.83396	39278	9195.06	35.0954	0.96478	0.117378	13
CRc3b7f1305-41905	0.727402	7	3.5	25	2010	2137.5	381	27614	0.620656	499.893	0.304817	1.6112	1326.65	13.7383	0.646826	160	1.95703	186.344	490.716	1.31205	90592	20106.3	40.9733	1.05716	0.0759502	14
CRc3b7f1305-42128	0.340001	5	5	33	1972	1165.57	186	13197	0.561448	248.187	0.541304	1.78111	654.406	6.69219	0.7154	320	1.01923	269.972	151.819	1.33434	24380	16770.2	110.462	0.95747	0.12207	14
CRc3b7f1305-45354	0.362184	3	3	14	1251	764.708	95	9413	0.764026	182.911	0.499549	1.30886	584.257	7.52438	0.693669	200	0.604545	208.338	138.571	1.92538	18843	7935.19	57.2643	0.939341	0.202277	6
CRc3b7f1305-45422	0.616189	6	6	28	2342	1307.17	180	16379	0.650554	335.152	0.418868	1.53715	850.382	6.9936	0.679504	320	1.78333	218.545	223.182	1.86196	39103	12163.2	54.499	0.961066	0.120458	11
CRc3b7f1305-46176	0.394119	13	13	28	2400	1694.37	261	21866	0.621758	433.011	0.39734	1.60834	1053.49	9.11083	0.623101	360	2.3526	276.628	401.155	1.65904	55031	16191.1	40.3614	1.04283	0.0957113	14
CRc3b7f1305-47631	0.673781	1	1	0	1975	335.463	13	6484	0.961036	18	0.945465	1.04054	322.392	3.28304	0.829161	80	0.719298	191.924	59.1692	1.38462	6858	179.725	3.03748	0.66498	0.724042	4
CRc3b7f1305-47898	0.722319	15	7.5	35	2304	1868.16	304	19335	0.417638	452.677	0.484138	2.39442	780.215	8.39193	0.824435	280	0.897872	200.208	189.233	1.48907	39937	42289.6	223.479	1.06456	0.0696185	17
CRc3b7f1305-485	0.801334	4	1	13	1945	873.862	108	11118	0.717142	203.65	0.505639	1.39442	626.683	5.7162	0.703557	80	1.57047	174.646	179.524	1.88565	21988	6603.86	36.7853	0.892509	0.182958	8
CRc3b7f1305-48793	0.675505	2	2	11	2338	963.987	127	14083	0.718647	173.414	0.540822	1.3915	692.767	6.02352	0.681831	80	0.828326	208.551	161.186	1.36547	26040	11544.3	71.6208	0.923746	0.190442	9
CRc3b7f1305-51286	0.470413	5	5	20	2391	1036.21	142	15712	0.7304	226.356	0.482778	1.36911	756.85	6.57131	0.713961	200	1.4375	252.729	260.302	1.59406	32545	3697.4	14.2043	0.911236	0.183884	9
CRc3b7f1305-5162	0.452091	6	3	26	1401	1056.23	171	12673	0.715465	304.68	0.498427	1.39769	755.696	9.04568	0.559492	360	0.67033	197.338	237.059	1.78175	25426	10792	45.5247	0.919037	0.142749	14
CRc3b7f1305-52028	0.689879	3	1.5	6	1725	856.448	121	11751	0.793808	147	0.49706	1.25975	679.855	6.81217	0.642752	280	0.995122	177.261	196.469	1.21488	23641	4361.31	22.1985	0.859368	0.201318	4
CRc3b7f1305-52041	0.592644	2	1	4	2367	459.345	37	7751	0.875974	46	0.825541	1.14159	402.375	3.27461	0.728732	120	1.27523	224.03	138.438	1.24324	9389	219.828	1.58792	0.738754	0.461625	4
CRc3b7f1305-5311	0.606299	2	1	8	2059	1062.5	137	13793	0.783126	245.448	0.463257	1.27693	832.073	6.69888	0.540411	80	2.3741	206.581	331.724	1.79159	29774	1680.37	5.06557	0.905254	0.153536	7
CRc3b7f1305-53245	0.71459	3	1	19	1680	1023.24	170	11187	0.585559	202.4	0.502019	1.70777	599.169	6.65893	0.780018	80	1.20833	171.882	189.518	1.19059	22284	10021.6	52.8794	0.938971	0.134266	8
CRc3b7f1305-55226	0.755385	4	1	7	2766	744.666	99	11876	0.827212	133	0.595617	1.20888	615.997	4.29356	0.660322	80	1.46753	214.51	140.236	1.34343	19939	2340	16.6862	0.853858	0.269127	7
CRc3b7f1305-55467	0.435847	9	9	30	3559	1400.7	178	19723	0.589976	381.551	0.520904	1.69498	826.382	5.54173	0.696728	360	2.03727	320.333	319.038	2.14354	37863	10397.9	32.5915	1.01117	0.126325	13
CRc3b7f1305-55655	0.712965	5	1.25	26	2358	1627.24	262	20422	0.609733	375.955	0.352371	1.64006	992.181	8.66073	0.739821	200	0.822785	203.865	306.111	1.43494	57956	23605.9	77.1154	1.03963	0.0969182	14
CRc3b7f1305-56582	0.408574	3	1.5	4	2076	887.36	149	11246	0.809959	105.414	0.492296	1.23463	718.725	5.41715	0.555721	320	1.3587	252.687	260.726	0.707478	22844	1384.36	5.30964	0.897681	0.179477	6
CRc3b7f1305-5799	0.616667	5	2.5	15	2568	1440.42	176	19466	0.683724	391.301	0.354992	1.46258	984.85	7.58022	0.71044	160	1.28235	228.758	338.74	2.2233	54835	22261.6	65.7189	0.996082	0.117898	8
CRc3b7f1305-58329	0.366212	4	4	12	2273	1093.93	173	12269	0.68091	254.2	0.498436	1.46862	744.867	5.39771	0.557509	200	0.515152	279.279	227.548	1.46936	24615	11327.7	49.7814	0.939377	0.128837	10
CRc3b7f1305-58553	0.565876	6	6	26	2650	1197.27	200	17252	0.691811	267.211	0.424999	1.44548	828.281	6.51019	0.743542	200	1.76404	242.587	305.644	1.33605	40593	15698.1	51.3609	0.965156	0.15124	12
CRc3b7f1305-58992	0.497932	3	1.5	13	2171	821.963	152	13555	0.770182	202.537	0.594857	1.29839	633.061	6.24367	0.714506	200	1.91129	234.072	228.055	1.33248	22787	3644.82	15.9822	0.872765	0.252119	11
CRc3b7f1305-60026	0.407102	4	4	23	2712	1368.7	167	17404	0.654778	346.585	0.422079	1.52723	896.198	6.4174	0.645145	240	2	289.333	330.106	2.07536	41234	4057.22	12.2907	0.997301	0.116745	13
CRc3b7f1305-6164	0.708637	3	1.5	5	2161	1114.25	167	14798	0.703072	229	0.434392	1.42233	783.401	6.84776	0.69753	280	0.988189	195.758	242.167	1.37126	34066	5670.08	23.4139	0.956425	0.149777	7
CRc3b7f1305-62015	0.649039	3	3	11	1824	736.666	96	10403	0.775879	157.813	0.631748	1.28886	571.563	5.7034	0.633425	200	2.1068	187.924	200.16	1.64388	16467	6969.58	34.82	0.868642	0.240895	7
CRc3b7f1305-6820	0.514844	2	2	8	2487	523.286	41	8595	0.867846	197.145	0.731738	1.15228	454.132	3.45597	0.715708	120	0.634731	246.38	88.955	4.80842	11746	1600.53	17.9925	0.775522	0.394436	5
CRc3b7f1305-719	0.296975	2	2	3	1670	971.945	151	9118	0.850071	184.036	0.463031	1.17637	826.222	5.45988	0.362498	160	0.5	265.829	353.299	1.21878	19692	6843.05	19.369	0.882808	0.12129	7
CRc3b7f1305-904	0.705532	3	1	7	1701	787.051	121	8989	0.867064	142.222	0.495234	1.15332	682.423	5.28454	0.489782	80	1.52695	174.06	245.204	1.17539	18151	559.522	2.28186	1.01723	0.182354	8
CRe5bd559af-15166	0.731436	7	3.5	28	2144	1145.67	158	14256	0.684423	309.589	0.448994	1.46108	784.122	6.64925	0.648933	120	1.67598	191.924	298.826	1.95943	31751	6091.25	20.3839	0.964353	0.136487	13
CRe5bd559af-1660	0.652012	5	5	25	649	897.176	136	10187	0.709224	231.307	0.520196	1.40999	636.299	15.6965	0.607809	320	1.70423	111.841	225.02	1.70079	19583	5103.69	22.681	1.04716	0.159038	10
CRe5bd559af-1687	0.509835	5	5	9	2196	837.465	108	11280	0.745263	150.576	0.534091	1.34181	624.132	5.13661	0.68132	160	0.598214	232.652	212.229	1.39423	21120	9725.22	45.8242	0.900645	0.202109	7
CRe5bd559af-19492	0.514821	2	2	6	1591	532.014	44	8431	0.797832	92.4142	0.737685	1.2534	424.458	5.29918	0.797166	160	0.907801	197.066	84.1487	2.10032	11429	527.606	6.26992	0.798274	0.374319	6
CRe5bd559af-20281	0.394509	2	1	8	2315	766.08	117	11532	0.821206	107.991	0.571372	1.21772	629.11	4.98143	0.64083	120	1.14754	271.551	211.57	0.922997	20183	3196.83	15.11	0.875581	0.246925	6
CRe5bd559af-20565	0.715703	3	1	21	2059	1192.64	166	14209	0.810527	312.051	0.483316	1.23376	966.666	6.90092	0.395357	80	2.62179	190.137	422.995	1.87983	29399	1656.83	3.9169	0.9682	0.125532	9
CRe5bd559af-21428	0.584723	4	4	1	2526	549.63	43	9144	0.836102	65	0.73076	1.19603	459.546	3.61995	0.744583	200	0.957447	232.995	112.61	1.51163	12513	1494.52	13.2717	0.773287	0.38037	3
CRe5bd559af-24530	0.736699	2	1	10	2581	662.867	79	10188	0.785716	110.335	0.638906	1.27272	520.825	3.94731	0.738715	120	0.970414	209.823	167.869	1.39665	15946	806.501	4.80435	0.83908	0.291371	6
CRe5bd559af-25304	0.538642	6	2	18	2873	1150.21	194	14546	0.602804	255.508	0.493939	1.65891	693.352	5.063	0.76979	120	1.42045	258.894	235.936	1.31705	29449	14022.8	59.4346	0.944044	0.138165	13
CRe5bd559af-25750	0.619689	4	4	20	2297	977.2	138	13551	0.753212	257.243	0.528428	1.32765	736.039	5.89943	0.594832	200	1.57225	215.823	282.121	1.86408	25644	6515.69	23.0954	0.899431	0.178326	11
CRe5bd559af-26453	0.686543	5	1	6	2067	573.571	69	8568	0.752911	127	0.748232	1.32818	431.848	4.14514	0.771599	80	0.79021	194.51	161.4	1.84058	11451	4496.19	27.8574	0.792976	0.327277	7
CRe5bd559af-27869	0.124506	2	1	7	2007	1031.2	99	10627	0.591386	164.028	0.489475	1.69094	609.838	5.29497	0.733603	80	0.949495	450.073	183.636	1.65685	21711	8722.26	47.4977	1.04367	0.125584	7
CRe5bd559af-28865	0.672928	3	3	11	1410	753.086	81	11134	0.757337	206.18	0.59521	1.32042	570.34	7.89645	0.722641	120	0.863874	162.267	169.685	2.54543	18706	2787.41	16.427	0.860291	0.246701	7
CRe5bd559af-28945	0.719966	5	1	20	1892	1208.11	167	12919	0.568698	395.425	0.486152	1.7584	687.051	6.82822	0.707439	80	1.07246	181.723	223.258	2.36781	26574	19492	87.3073	0.965052	0.111231	13
CRe5bd559af-30401	0.346584	4	2	8	2888	1135.97	133	14184	0.727688	209.513	0.410061	1.37422	826.632	4.91136	0.636116	160	0.988506	323.593	327.371	1.57529	34590	4433.69	13.5433	0.943935	0.138126	8
CRe5bd559af-30483	0.764444	3	1	8	1964	934.247	128	11891	0.722079	227.319	0.483197	1.38489	674.6	6.05448	0.679534	80	1.40606	179.681	226.009	1.77593	24609	19768.3	87.467	0.926559	0.1712	6
CRe5bd559af-31117	0.0668913	4	2	8	2935	1440.26	115	14621	0.625744	189.236	0.320025	1.5981	901.235	4.9816	0.706849	360	0.7	742.547	243.502	1.64553	45687	12261.1	50.3532	1.08885	0.0885736	10
CRe5bd559af-31751	0.570947	2	1	8	2928	963.644	125	14149	0.640244	186.245	0.644132	1.5619	616.968	4.83231	0.725164	80	1.19429	253.859	216.481	1.48996	21966	1783.9	8.24046	0.921474	0.191471	7
CRe5bd559af-32174	0.227415	5	5	23	2061	1759	250	19347	0.554484	457.022	0.358411	1.80348	975.335	9.38719	0.713075	160	0.996552	337.469	302.372	1.82809	53980	16435.9	54.3566	1.05547	0.0785767	16
CRe5bd559af-33011	0.738114	1	1	3	2212	446.558	50	8104	0.820479	20	0.897453	1.2188	366.392	3.66365	0.84529	80	0.816667	194.06	47.8539	0.4	9030	895.996	18.7236	0.722785	0.510685	4
CRe5bd559af-33563	0.656025	1	1	3	2006	382.333	23	6884	0.922849	42	0.891594	1.0836	352.836	3.4317	0.779361	80	0.908257	196.024	100.767	1.82609	7721	280.801	2.78664	0.680121	0.591789	4
CRe5bd559af-33737	0.671377	4	4	17	1795	738.423	75	10538	0.813524	190.547	0.701458	1.22922	600.725	5.87075	0.523137	160	0.644737	183.296	229.491	2.54062	15023	2724.87	11.8735	0.853636	0.242861	8
CRe5bd559af-34058	0.569424	6	6	18	2148	830.347	118	11294	0.762806	146.064	0.564164	1.31095	633.394	5.25791	0.627053	320	1.08854	217.723	162.348	1.23783	20019	8009.8	49.3371	0.873255	0.205844	8
CRe5bd559af-34422	0.681341	5	2.5	14	2039	1183.02	188	15127	0.605121	296.7	0.494185	1.65256	715.872	7.41883	0.750589	120	0.995192	193.924	193.961	1.57819	30610	15419	79.4953	0.966623	0.135824	9
CRe5bd559af-34428	0.572006	8	4	26	2215	1262.66	177	14663	0.670554	369.602	0.378635	1.49131	846.683	6.61986	0.678845	200	0.637874	220.593	306.557	2.08815	38726	21099.2	68.8263	0.982536	0.115573	14
CRe5bd559af-34515	0.637642	3	3	12	2891	830.205	100	12069	0.698318	173.991	0.596648	1.43201	579.747	4.17468	0.756285	160	0.747368	238.693	133.933	1.73991	20228	8643.76	64.5381	0.878266	0.220044	8
CRe5bd559af-34951	0.641287	7	2.33333	24	2415	1304.72	196	15762	0.623795	318.57	0.394968	1.60309	813.879	6.52671	0.757075	200	0.940945	217.539	227.167	1.62536	39907	12768.9	56.2091	0.989014	0.116355	13
CRe5bd559af-35577	0.383165	10	10	3	2481	785.394	81	11801	0.748762	142	0.67643	1.33554	588.073	4.75655	0.633932	160	2.15455	285.25	225.08	1.75309	17446	1120.76	4.9794	0.865677	0.240411	6
CRe5bd559af-35679	0.762199	3	3	4	2117	417.345	41	8477	0.916348	49.2361	0.903731	1.09129	382.434	4.00425	0.805936	120	1.02632	186.823	95.5249	1.20088	9380	972.761	10.1833	0.724754	0.611591	4
CRe5bd559af-35902	0.639002	5	1.66667	21	2289	940.146	126	11470	0.679746	203.383	0.495807	1.47114	639.061	5.01092	0.71183	160	1.08	212.167	233.805	1.61415	23134	8079.39	34.556	0.910212	0.163073	9
CRe5bd559af-36046	0.480086	2	1	4	2504	765.82	87	10183	0.774051	126.414	0.552553	1.29191	592.784	4.06669	0.659051	160	1.84375	256.013	178.003	1.45304	18429	788.203	4.42804	0.869185	0.218188	5
CRe5bd559af-36298	0.772684	2	2	6	2070	496.908	41	8055	0.785929	60.8284	0.832558	1.27238	390.534	3.8913	0.797155	160	0.629371	183.48	51.4296	1.48362	9675	561.574	10.9193	0.766888	0.409943	5
CRe5bd559af-36543	0.398177	1	1	4	2572	605.754	45	9625	0.859756	87.4142	0.75078	1.16312	520.801	3.74222	0.593956	80	0.736264	284.907	206.456	1.94254	12820	2351.22	11.3885	0.803521	0.329623	4
CRe5bd559af-36733	0.58226	4	4	3	2302	369.161	31	7164	0.952602	13	0.917051	1.04976	351.664	3.11208	0.793809	80	0.777778	222.894	48.3735	0.419355	7812	173.025	3.57686	0.672769	0.660591	4
CRe5bd559af-36736	0.738549	3	1.5	4	1780	372.96	29	6536	0.905473	42.2361	0.888164	1.1044	337.706	3.67191	0.810872	120	0.66129	174.03	40.4599	1.45642	7359	1040.67	25.721	0.699182	0.590468	4
CRe5bd559af-36783	0.597684	1	1	4	1632	346.676	20	5665	0.930651	28.4142	0.891144	1.07452	322.635	3.4712	0.767433	120	1.31765	185.238	34.2053	1.42071	6357	234.524	6.85636	0.675885	0.592327	3
CRe5bd559af-37281	0.198827	9	4.5	19	1648	1512.3	200	15533	0.631049	401.689	0.309997	1.58466	954.337	9.42536	0.69136	240	1.28889	322.735	344.401	2.00845	50107	6700.53	19.4556	1.19764	0.0853469	11
CRe5bd559af-38660	0.603326	7	1	24	1909	946.632	137	10904	0.620246	221.249	0.542029	1.61226	587.144	5.71189	0.733303	160	0.955056	199.403	195.274	1.61496	20117	9100.24	46.6024	0.907789	0.152909	9
CRe5bd559af-44016	0.691862	3	3	12	3564	668.524	55	13963	0.803628	124.485	0.797339	1.24436	537.245	3.91779	0.762432	120	0.621212	254.427	113.208	2.26337	17512	6178.98	54.5809	0.840555	0.392604	8
CRe5bd559af-46735	0.722004	6	3	21	2242	1219.11	156	13677	0.615302	343.157	0.421155	1.62522	750.122	6.10036	0.725263	200	1.28713	197.539	254.419	2.19972	32475	18793.4	73.8681	0.95444	0.115641	9
CRe5bd559af-47838	0.426371	3	1	0	2397	427.487	22	7514	0.918	20	0.830276	1.08932	392.434	3.13475	0.738459	160	0.761194	265.794	58.5491	0.909091	9050	80.3622	1.37256	0.744192	0.516695	4
CRe5bd559af-48410	0.779501	5	1.66667	41	1818	1749.58	299	18769	0.53868	465.427	0.361617	1.85639	942.465	10.324	0.734297	160	1.02545	171.196	321.736	1.55661	51903	45917.3	142.717	1.0608	0.0770517	19
CRe5bd559af-48743	0.594842	3	1.5	11	2161	1165.12	139	15713	0.651462	285.341	0.442557	1.53501	759.034	7.27117	0.774421	120	0.667832	213.664	166.208	2.05282	35505	10918.3	65.6904	0.96924	0.145454	7
CRe5bd559af-49018	0.763952	4	1	5	2129	653.311	116	9724	0.722188	118.414	0.679762	1.38468	471.813	4.5674	0.807528	80	0.694915	187.137	130.511	1.02081	14305	3369.14	25.8151	0.906562	0.286296	7
CRe5bd559af-49168	0.723494	1	1	0	2221	434.174	35	8026	0.895768	13	0.852379	1.11636	388.919	3.61369	0.782273	120	0.815385	196.409	98.3514	0.371429	9416	263.084	2.67494	0.728598	0.535035	4
CRe5bd559af-49321	0.625807	3	3	7	2252	1387.39	177	17253	0.622725	276.828	0.39341	1.60585	863.963	7.66119	0.738311	120	0.879004	212.652	232.82	1.564	43855	13772.2	59.1538	1.00765	0.112636	6
CRe5bd559af-50141	0.661488	2	1	8	2629	1100.03	145	13278	0.695618	208.414	0.501852	1.43757	765.2	5.05059	0.567828	80	1.32558	223.48	290.548	1.43734	26458	2813.5	9.68342	0.938977	0.137891	7
CRe5bd559af-51247	0.410963	18	9	33	2604	1412.75	226	18793	0.624893	370.865	0.497354	1.60027	882.815	7.21697	0.609258	120	1.05556	282.179	335.622	1.64099	37786	23441.7	69.8457	0.999711	0.118325	16
CRe5bd559af-53267	0.548928	13	4.33333	25	2816	1323.11	180	16262	0.591998	374.745	0.43674	1.6892	783.276	5.77486	0.762661	280	0.701389	253.901	197.203	2.08192	37235	30681.3	155.582	0.977351	0.116733	12
CRe5bd559af-53480	0.809548	6	2	21	1687	1147.95	160	15203	0.679438	318.672	0.415246	1.4718	779.963	9.01186	0.756286	400	1.31429	161.823	268.159	1.9917	36612	11346.1	42.311	0.988064	0.144974	10
CRe5bd559af-54309	0.796194	8	2	5	2227	837.619	143	11987	0.73913	193.414	0.550317	1.35294	619.11	5.38258	0.714122	160	0.901961	187.48	179.424	1.35255	21782	3557.79	19.829	0.881783	0.214697	7
CRe5bd559af-54312	0.526332	4	2	0	2309	452.659	49	7948	0.87222	49	0.797272	1.1465	394.818	3.44218	0.80365	120	1.15179	234.794	131.32	1	9969	1612.48	12.279	0.743398	0.487445	4
CRe5bd559af-54730	0.530663	1	1	0	1706	323.563	4	5770	0.968344	5	0.924235	1.03269	313.321	3.38218	0.799143	120	1.2619	200.995	8.544	1.25	6243	9.24264	1.08177	0.664707	0.692575	4
CRe5bd559af-5549	0.508425	5	5	15	1740	1069.73	137	13884	0.703535	251.878	0.498313	1.42139	752.59	7.97931	0.618166	160	1.34975	207.38	273.739	1.83853	27862	7029.32	25.6789	0.937127	0.152468	6
CRe5bd559af-55642	0.798555	0		0	1480	273.664	0	5014	0.993946	0	0.973214	1.00609	272.007	3.38784	0.875034	0	1.16883	152.61	0	0	5152	0	0	0.60224	0.841315	2
CRe5bd559af-56747	0.612779	2	1	4	2446	407.96	24	7226	0.932033	62.2361	0.860545	1.07292	380.233	2.95421	0.729853	80	0.647887	223.966	96.4002	2.59317	8397	633.907	6.57579	0.701942	0.545597	5
CRe5bd559af-57644	0.376953	6	6	15	2484	1319.35	178	14982	0.590171	280.43	0.433821	1.69442	778.642	6.0314	0.715804	200	1.28141	287.765	237	1.57545	34535	12408.7	52.3572	0.97204	0.108158	11
CRe5bd559af-58233	0.546529	3	1.5	3	1717	974.288	101	12936	0.856117	213	0.510316	1.16806	834.105	7.53407	0.457857	160	0.664516	198.693	350.304	2.10891	25349	3918.67	11.1865	0.919936	0.171252	5
CRe5bd559af-59052	0.535889	4	2	18	2376	1032.56	167	13247	0.651871	264.353	0.581851	1.53405	673.092	5.57534	0.63149	120	1.25926	236.043	257.651	1.58295	22767	7950.31	30.8569	0.935181	0.156135	12
CRe5bd559af-59382	0.641719	1	1	1	2078	466.174	17	8018	0.945483	66	0.789951	1.05766	440.759	3.85852	0.656557	120	0.642424	201.723	54.4243	3.88235	10150	145.021	2.66463	0.749703	0.46364	3
CRe5bd559af-59707	0.677645	5	5	3	1803	920.389	103	12699	0.820907	178	0.436677	1.21817	755.553	7.04326	0.640161	200	1.25373	182.853	211.568	1.72816	29081	3097.41	14.6403	0.891335	0.188381	4
CRe5bd559af-61365	0.709466	3	1.5	17	1724	824.95	110	11532	0.722586	221.026	0.620434	1.38392	596.098	6.6891	0.657332	160	1.60993	174.746	222.2	2.00933	18587	1599.44	7.19818	0.886455	0.212941	8
CRe5bd559af-61432	0.722487	4	4	15	2225	843.412	104	11353	0.635243	210.26	0.634778	1.5742	535.772	5.10247	0.78296	120	1.0828	196.723	168.582	2.02173	17885	9873.58	58.5683	0.895206	0.200558	10
CRe5bd559af-62678	0.657143	7	7	32	2284	1298.24	191	14833	0.633634	342.174	0.450961	1.5782	822.607	6.49431	0.610823	120	2.06748	208.989	317.014	1.79149	32892	12225.2	38.5636	0.985148	0.110594	15
CRe5bd559af-63576	0.720809	24	12	19	1808	1010.33	164	13133	0.690538	196.657	0.509643	1.44815	697.671	7.26383	0.665282	240	0.535581	177.539	177.89	1.19913	25769	17785.3	99.9787	0.932097	0.161677	9
CRe5bd559af-64126	0.735882	5	5	21	2111	1314.18	167	14095	0.548067	338.819	0.43573	1.8246	720.257	6.67693	0.783578	280	1.00476	189.865	215.39	2.02886	32348	9329.17	43.3128	0.978785	0.102557	10
CRe5bd559af-64856	0.474338	1	1	3	2007	420.174	22	7570	0.86258	27.099	0.869016	1.15931	362.434	3.7718	0.833338	80	1.125	230.587	25.1794	1.23177	8711	72.3188	2.87214	0.710297	0.538825	5
CRe5bd559af-67417	0.548813	3	3	0	2135	692.524	86	10492	0.765457	106	0.698303	1.30641	530.098	4.91429	0.671913	120	1.09375	221.102	194.25	1.23256	15025	897.912	4.62246	0.845847	0.274915	5
CRe5bd559af-67678	0.723784	6	1.5	36	1807	1727.58	247	18576	0.496602	511.893	0.417373	2.01368	857.921	10.28	0.759878	120	1.6943	177.125	313.006	2.07244	44507	28327.6	90.5016	1.05924	0.078214	17
CRe5bd559af-67952	0.55617	2	1	4	1973	500.6	58	8569	0.902294	67.2361	0.753252	1.10829	451.688	4.34313	0.700683	80	0.774194	211.137	139.014	1.15924	11376	2444	17.5809	0.776675	0.429693	5
CRe5bd559af-68023	0.606699	3	1.5	30	2336	1203.91	174	15425	0.627686	396.819	0.459118	1.59315	755.678	6.60317	0.739327	120	0.910204	219.966	214.394	2.28057	33597	8252.97	38.4943	0.964507	0.133735	13
CRe5bd559af-68363	0.556407	3	3	5	2666	682.524	65	11018	0.849366	113.414	0.65176	1.17735	579.713	4.13278	0.63212	120	1.3268	245.38	199.85	1.74483	16905	463.096	2.31722	0.837244	0.297219	5
CRe5bd559af-69793	0.700491	4	4	16	2202	817.578	79	12481	0.78646	187.049	0.658524	1.27152	642.992	5.66803	0.576072	240	1.12308	198.752	223.806	2.3677	18953	1857.44	8.29936	0.889565	0.234639	7
CRe5bd559af-70667	0.758486	6	1.5	20	2510	1203.09	219	14763	0.707281	273.358	0.435166	1.41387	850.926	5.88167	0.588771	320	1.75556	203.924	300.666	1.24821	33925	5319.65	17.6929	0.967772	0.12817	12
CRe5bd559af-72636	0.623174	1	1	4	2505	356.291	4	6938	0.947719	15.2361	0.961608	1.05517	337.664	2.76966	0.795201	120	1.95588	224.752	110	3.80902	7215	114.064	1.03695	0.686471	0.686805	5
CRe5bd559af-74510	0.502127	2	2	4	3339	525.144	53	11600	0.889316	41.2361	0.878522	1.12446	467.019	3.47409	0.760756	160	0.654545	289.072	77.8845	0.778039	13204	2370.41	30.435	0.776982	0.52858	5
CRe5bd559af-74665	0.735573	4	1	23	2059	1708.69	319	21637	0.610381	464.74	0.380638	1.63832	1042.95	10.5085	0.6567	80	1.54812	187.551	382.008	1.45687	56844	24241	63.4567	1.05278	0.0931282	13
CRe5bd559af-75191	0.545384	6	6	21	2060	1218.82	151	15699	0.700762	291.534	0.421744	1.42702	854.105	7.62087	0.641225	240	1.75393	217.865	322.82	1.93069	37224	9498.35	29.423	0.979218	0.132801	9
CRe5bd559af-75651	0.681758	6	1.5	25	1977	1364.12	247	14630	0.585898	321.809	0.477076	1.70678	799.235	7.4001	0.603279	200	1.30374	190.894	294.659	1.30287	30666	13470	45.7138	0.982385	0.0987983	13
CRe5bd559af-79055	0.402787	3	3	9	2095	800.021	76	10957	0.730133	192	0.648727	1.36961	584.122	5.23007	0.62206	120	1.03763	255.658	220.801	2.52632	16890	7822.54	35.428	0.886757	0.215129	6
CRe5bd559af-80806	0.656424	1	1	5	2171	617.713	73	10306	0.867875	99.1231	0.697105	1.15224	536.098	4.74712	0.646419	80	0.715736	203.865	164.055	1.35785	14784	3430.75	20.9122	0.798888	0.339412	6
CRe5bd559af-81484	0.475623	4	1	3	3402	804.164	75	15695	0.876427	147.162	0.649843	1.141	704.791	4.61346	0.611002	120	0.675373	299.806	238.298	1.96216	24152	6848.64	28.7398	0.881662	0.304988	5
CRe9104cb4d-102909	0.484726	4	4	10	1666	1243.51	161	14430	0.575699	253.828	0.43375	1.73702	715.886	8.66146	0.815733	280	0.819231	207.823	158.155	1.57657	33268	18340.8	115.968	0.971488	0.117268	6
CRe9104cb4d-103745	0.307008	7	7	65	2826	2288.17	421	29225	0.54393	654.579	0.357545	1.83847	1244.6	10.3415	0.663088	240	0.661702	340.108	324.697	1.55482	81738	60024.5	184.863	1.08968	0.0701436	27
CRe9104cb4d-10413	0.598442	6	2	22	1765	1433.57	233	15788	0.685816	414.159	0.331395	1.45812	983.169	8.94504	0.619348	240	1.12453	192.516	384.005	1.77751	47641	16712.1	43.5205	1.00131	0.0965375	13
CRe9104cb4d-107801	0.366619	4	1.33333	21	2453	1585.98	268	19932	0.663335	361.934	0.344803	1.50753	1052.04	8.12556	0.656337	160	1.91304	289.966	386.172	1.3505	57807	21141	54.7451	1.02354	0.0995779	14
CRe9104cb4d-107916	0.509496	5	2.5	14	2633	1153.53	188	15238	0.680146	274.243	0.515721	1.47027	784.566	5.78731	0.603205	120	1.86747	254.836	316.481	1.45874	29547	4627.85	14.6229	0.966145	0.143907	11
CRe9104cb4d-108009	0.430233	6	6	6	2629	863.82	124	10968	0.62505	157.055	0.597386	1.59987	539.931	4.17193	0.791418	120	1.02532	277.108	151.559	1.26658	18360	6318.45	41.6898	0.879946	0.18471	10
CRe9104cb4d-112113	0.755987	2	1	3	1520	488.416	53	7307	0.804305	74	0.764011	1.24331	392.836	4.80724	0.778803	80	1.15094	158.953	98.656	1.39623	9564	2922.91	29.6273	0.749814	0.384918	5
CRe9104cb4d-11288	0.494231	7	3.5	13	2188	1162.53	152	15669	0.688669	294.064	0.44839	1.45208	800.6	7.16133	0.685115	200	1.16981	235.865	296.285	1.93463	34945	14466.8	48.8274	0.956021	0.145694	9
CRe9104cb4d-112960	0.611517	4	1	31	2368	1323.94	171	17467	0.605312	412.611	0.472541	1.65204	801.394	7.37627	0.723264	80	1.48718	220.593	283.397	2.41293	36964	8096.89	28.5708	0.998338	0.125226	15
CRe9104cb4d-11340	0.499966	4	2	4	2057	899.318	116	13948	0.770344	166	0.591368	1.29812	692.784	6.78075	0.617545	200	1.31285	227.38	231.458	1.43103	23586	2358.74	10.1908	0.901482	0.216718	6
CRe9104cb4d-114762	0.491329	5	2.5	29	2102	1169.67	156	13709	0.63433	367.149	0.480883	1.57647	741.955	6.52188	0.65076	160	0.86383	231.865	204.377	2.35352	28508	15278	74.7539	0.982961	0.125919	16
CRe9104cb4d-115021	0.526821	5	1.25	9	2829	939.803	102	16248	0.710909	232.123	0.652059	1.40665	668.115	5.74337	0.701489	240	1.45	259.771	216.021	2.27572	24918	8856.12	40.9966	0.912719	0.231172	9
CRe9104cb4d-118803	0.40258	4	4	15	1935	756.057	105	8267	0.730278	151.147	0.590416	1.36934	552.132	4.27235	0.577184	120	2.38947	245.765	218.037	1.4395	14002	1577.26	7.2339	0.836399	0.181739	10
CRe9104cb4d-119264	0.587352	9	9	20	2588	1304.7	236	14888	0.582354	318.064	0.464206	1.71717	759.796	5.7527	0.698139	160	1.47826	235.309	273.485	1.34773	32072	19923	72.8485	0.996409	0.109907	15
CRe9104cb4d-120124	0.341665	15	15	15	2459	1375.25	242	17122	0.62669	299.064	0.418528	1.59568	861.855	6.96299	0.692103	320	0.901141	300.735	238.145	1.2358	40910	29693.2	124.685	0.9882	0.113763	12
CRe9104cb4d-12347	0.250661	3	3	18	2339	1160.5	117	17177	0.771677	294.742	0.53305	1.29588	895.529	7.34374	0.504929	400	3.11382	342.434	362.311	2.51916	32224	2975.86	8.21357	0.936588	0.160276	11
CRe9104cb4d-13708	0.534551	5	1.66667	8	2453	888.975	108	12788	0.641411	167.414	0.696059	1.55906	570.198	5.21321	0.710092	120	0.672986	240.137	173.404	1.55013	18372	12425.8	71.6583	0.89744	0.203345	7
CRe9104cb4d-13897	0.570284	2	2	3	1968	453.387	27	7801	0.892616	73.2361	0.77971	1.1203	404.701	3.96392	0.767643	120	1.36364	208.244	131.107	2.71245	10005	288.514	2.2006	0.742706	0.476894	5
CRe9104cb4d-14085	0.554849	6	3	40	2007	1858.29	290	21475	0.628922	497.829	0.311083	1.59002	1168.72	10.7	0.635103	200	1.50515	213.202	436.689	1.71665	69033	17894.3	40.9773	1.05577	0.0781475	15
CRe9104cb4d-14136	0.872791	10	10	22	1300	1169.43	183	13456	0.590081	304.602	0.481793	1.69468	690.056	10.3508	0.73705	280	0.806167	136.811	167.72	1.66449	27929	26527.2	158.163	0.961938	0.123646	10
CRe9104cb4d-15298	0.455105	8	8	44	2152	2226.12	332	28425	0.679149	685.437	0.328814	1.47243	1511.87	13.2086	0.47526	360	2.63374	243.765	648.167	2.06457	86447	12112.3	18.687	1.05563	0.0720795	18
CRe9104cb4d-17538	0.67845	4	1	9	2315	699.637	86	10857	0.736481	142.513	0.706652	1.35781	515.269	4.68985	0.727187	80	0.721053	207.072	132.883	1.65713	15364	5010.37	37.705	0.848394	0.278724	8
CRe9104cb4d-18235	0.519233	7	1.75	19	2485	1092.42	186	13638	0.662134	187.886	0.479165	1.51027	723.328	5.48813	0.683604	120	0.811966	245.238	182.85	1.01014	28462	13567.4	74.1997	0.957113	0.143609	12
CRe9104cb4d-18544	0.458393	5	1.66667	7	1587	913.176	145	9432	0.65392	154.537	0.458933	1.52924	597.144	5.94329	0.724278	120	0.730392	208.581	155.048	1.06577	20552	6296.04	40.607	0.910732	0.142136	9
CRe9104cb4d-19127	0.6909	4	2	25	1760	1605.84	244	19104	0.702155	373.657	0.31814	1.42419	1127.55	10.8545	0.593531	160	1.57818	178.918	431.956	1.53138	60049	5299.57	12.2688	1.00284	0.0930955	10
CRe9104cb4d-19329	0.384553	3	1	5	2544	821.235	93	11721	0.82113	165.05	0.600246	1.21783	674.34	4.60731	0.539619	80	0.692946	288.327	277.087	1.77473	19527	2733.41	9.86483	0.890131	0.218394	7
CRe9104cb4d-19974	0.601089	4	4	17	1947	1479.17	252	20190	0.673001	332.041	0.476798	1.48588	995.484	10.3698	0.536961	240	1.68831	201.752	384.849	1.31762	42345	12353.8	32.1002	1.00682	0.11596	9
CRe9104cb4d-20838	0.621501	8	8	30	2238	1638.39	224	20925	0.591767	478.401	0.393401	1.68985	969.543	9.34987	0.711059	160	1.18545	212.723	325.088	2.13572	53190	24234.1	74.5463	1.03348	0.0979587	12
CRe9104cb4d-23096	0.544642	6	3	21	1617	1308.74	210	14703	0.594066	329.983	0.415163	1.68332	777.477	9.09276	0.736244	240	1.56915	193.154	285.142	1.57135	35415	18082.8	63.4169	0.94931	0.107872	11
CRe9104cb4d-2334	0.551958	5	5	14	1352	1245.07	186	18376	0.669182	320.856	0.503797	1.49436	833.176	13.5917	0.660286	560	1.21888	175.445	322.281	1.72503	36475	13101.2	40.6516	0.972472	0.148962	9
CRe9104cb4d-23633	0.536957	5	1.66667	8	689	739.11	88	5944	0.62034	173.359	0.493237	1.61202	458.5	8.627	0.720369	120	0.721893	126.983	114.543	1.96999	12051	5650.24	49.3287	1.15004	0.136732	5
CRe9104cb4d-25585	0.638094	2	1	13	1978	996.087	174	13783	0.816252	143.65	0.48073	1.22511	813.058	6.96815	0.545016	80	0.784247	197.368	246.479	0.825576	28671	5413.33	21.9626	0.925279	0.174566	8
CRe9104cb4d-26361	0.358448	5	2.5	28	2676	1367.01	198	17707	0.569069	367.221	0.555932	1.75726	777.921	6.61697	0.661397	120	0.791045	306.291	212.822	1.85465	31851	20159.5	94.7248	1.00747	0.119073	17
CRe9104cb4d-26642	0.478077	4	1	9	1753	944.514	187	10999	0.5826	148.162	0.582173	1.71644	550.274	6.27439	0.784066	80	1.28169	214.658	184.835	0.792312	18893	7094.08	38.3806	0.915553	0.154934	8
CRe9104cb4d-26716	0.300829	3	3	8	2930	654.24	57	10653	0.808856	83.5765	0.712718	1.23631	529.186	3.63584	0.67073	120	0.542857	349.848	89.5377	1.46625	14947	1952.7	21.8087	0.837048	0.312758	6
CRe9104cb4d-27640	0.500335	4	2	14	2666	1167.6	191	13780	0.702698	216.243	0.462587	1.42309	820.472	5.16879	0.556081	120	1.24359	258.765	296.769	1.13216	29789	7815.82	26.3364	0.949029	0.127019	9
CRe9104cb4d-28536	0.648461	4	2	20	2383	1116.8	160	14547	0.676498	317.547	0.551294	1.4782	755.512	6.10449	0.580921	120	0.478548	214.894	185.456	1.98467	26387	14480.3	78.0796	0.94456	0.146566	12
CRe9104cb4d-29541	0.433556	3	1.5	24	2498	1591	280	18571	0.659577	299.35	0.302933	1.51612	1049.38	7.43435	0.699568	160	1.11039	269.078	338.463	1.06911	61304	21552	63.676	1.03382	0.0921949	12
CRe9104cb4d-31312	0.597922	4	4	23	2663	1024.96	173	14265	0.675073	207.641	0.524217	1.48132	691.921	5.35674	0.714262	160	0.908297	236.575	215.761	1.20024	27212	13169.4	61.0371	0.942911	0.170636	11
CRe9104cb4d-32485	0.660519	12	3	25	2971	1150.07	271	20149	0.637849	295.839	0.596866	1.56777	733.571	6.78189	0.78832	240	1.1608	237.746	234.201	1.09166	33758	17105.8	73.0392	0.955097	0.191432	15
CRe9104cb4d-32571	0.475032	7	7	12	1983	1171.48	139	13063	0.653197	336.062	0.442034	1.53093	765.21	6.58749	0.634213	200	1.78182	229.037	300	2.41771	29552	9980.09	33.267	0.9618	0.119613	8
CRe9104cb4d-33112	0.582527	20	6.66667	20	1715	1170.44	177	14874	0.605657	306.51	0.521419	1.6511	708.884	8.67289	0.713346	160	0.494662	192.344	131.24	1.73169	28526	28129.9	214.339	0.959731	0.13644	10
CRe9104cb4d-35459	0.650402	3	1	12	2268	978.046	152	14076	0.765496	217.477	0.597936	1.30634	748.69	6.20635	0.527752	80	1.10222	209.332	271.823	1.43077	23541	1805.92	6.64373	0.886282	0.184914	8
CRe9104cb4d-36712	0.841524	3	1.5	0	1517	631.855	60	8174	0.718092	119	0.66863	1.39258	453.73	5.38827	0.746215	120	1.78218	150.51	161.152	1.98333	12225	276.296	1.7145	0.823148	0.257282	5
CRe9104cb4d-39288	0.446215	2	2	9	1995	696.281	61	9730	0.897196	159.099	0.648537	1.11458	624.701	4.87719	0.483108	280	2.21739	237.03	207.849	2.60818	15003	453.655	2.18262	0.834359	0.252205	7
CRe9104cb4d-39411	0.543541	4	1.33333	15	2728	967.644	167	14683	0.705812	193.886	0.584887	1.41681	682.975	5.38233	0.676306	320	1.07442	251.137	214.037	1.161	25104	4953.26	23.142	0.89663	0.197058	11
CRe9104cb4d-39969	0.536699	8	8	6	2149	558.642	54	8215	0.780341	91.0623	0.689236	1.28149	435.931	3.82271	0.78816	120	0.887324	224.315	113.296	1.68634	11919	407.813	3.59953	0.781617	0.330789	8
CRe9104cb4d-40496	0.421705	7	2.33333	35	3251	2032.43	345	21116	0.47462	525.251	0.427104	2.10695	964.632	6.49523	0.667675	200	0.765766	311.25	353.159	1.52247	49440	38776.7	109.8	1.08453	0.0642378	21
CRe9104cb4d-40874	0.349624	3	1	4	2261	487.6	42	7956	0.818745	65.1231	0.796636	1.22138	399.22	3.5188	0.787444	120	1.07965	285.072	118.271	1.55055	9987	1517.76	12.8329	0.919557	0.420511	6
CRe9104cb4d-40926	0.650793	4	1.33333	7	2163	764.708	119	10753	0.73285	138.055	0.596858	1.36454	560.416	4.97134	0.720853	160	1.14194	204.368	163.689	1.16013	18016	1528.8	9.33969	0.875299	0.231073	6
CRe9104cb4d-4148	0.254982	10	5	100	13632	3983.69	596	78695	0.581835	1439.43	0.357076	1.7187	2317.85	5.77281	0.515495	680	1.69295	819.653	807.557	2.41516	220387	89072.1	110.298	1.15046	0.0623139	39
CRe9104cb4d-41773	0.681818	8	1.6	26	2119	1396.78	249	15474	0.535534	328.942	0.458611	1.86729	748.021	7.3025	0.757774	160	0.83004	197.622	204.299	1.32105	33741	23334.5	114.218	1.00253	0.0996688	13
CRe9104cb4d-42209	0.481975	1	1	9	2541	723.737	71	10611	0.843758	173.513	0.615737	1.18517	610.659	4.17591	0.580729	80	2.5098	257.392	242.002	2.44385	17233	1241.4	5.1297	0.835285	0.254568	8
CRe9104cb4d-42587	0.54753	11	11	14	1969	1067.41	184	14411	0.623429	279.064	0.590494	1.60403	665.453	7.31894	0.692555	200	1.45509	212.581	232.573	1.51665	24405	8913.6	38.3261	0.940353	0.158944	12
CRe9104cb4d-43101	0.387043	4	4	10	2808	782.222	77	10972	0.733803	166.243	0.61454	1.36276	573.997	3.90741	0.680967	200	0.7343	301.942	193.197	2.159	17854	4314.03	22.3297	0.883075	0.225338	7
CRe9104cb4d-43533	0.45253	5	1.25	13	2419	1310.91	238	15810	0.692424	239.927	0.364866	1.4442	907.703	6.53576	0.660878	120	1.18288	259.179	287.005	1.0081	43331	9777.22	34.0664	0.996863	0.115611	11
CRe9104cb4d-43651	0.75677	6	6	11	1738	1244.22	192	12050	0.651011	319.5	0.416537	1.53607	810.004	6.93326	0.554075	80	0.692308	169.882	278.959	1.66406	28929	9314.04	33.3886	0.960438	0.0978136	9
CRe9104cb4d-43746	0.431382	7	7	13	3053	988.732	127	13546	0.7594	209.243	0.493875	1.31683	750.843	4.43695	0.611373	480	2.13669	298.22	289.085	1.64758	27428	1606.68	5.55781	0.900476	0.174126	11
CRe9104cb4d-43877	0.558259	6	2	13	2454	1096.66	107	13602	0.712708	324.523	0.455648	1.4031	781.595	5.54279	0.614073	120	0.580537	235.03	169.541	3.03293	29852	10838	63.9257	0.947265	0.142125	9
CRe9104cb4d-44481	0.636875	4	4	11	1813	868.833	129	11925	0.770029	162.476	0.585477	1.29865	669.026	6.5775	0.571836	200	1.7415	189.137	267.434	1.25951	20368	2907.35	10.8713	0.885401	0.198516	7
CRe9104cb4d-45622	0.509911	5	5	24	2024	1295.79	169	14925	0.685918	314.185	0.441503	1.4579	888.808	7.37401	0.537743	160	1.92265	223.338	351.262	1.85909	33805	5593.73	15.9247	0.989835	0.1117	10
CRe9104cb4d-46519	0.636853	3	1.5	12	2590	724.465	79	10922	0.821021	132.064	0.71615	1.218	594.801	4.21699	0.541707	200	0.42915	226.066	128.701	1.6717	15251	8764.43	68.099	0.83071	0.261503	6
CRe9104cb4d-47520	0.456069	4	2	7	2782	823.294	95	12608	0.696404	161.828	0.614814	1.43595	573.345	4.53199	0.783934	200	0.936782	276.865	150.479	1.70346	20507	3684.95	24.4881	0.865287	0.233747	7
CRe9104cb4d-47985	0.686354	3	1	18	1597	769.193	128	11356	0.701084	182.65	0.661232	1.42636	539.269	7.11083	0.742113	80	0.793651	170.995	140.004	1.42696	17174	6297.83	44.9834	0.873639	0.241193	11
CRe9104cb4d-49035	0.691556	2	2	0	2135	617.127	47	9025	0.877433	125	0.637584	1.13969	541.487	4.22717	0.606657	320	2.0566	196.966	209.461	2.65957	14155	375.917	1.79469	0.801475	0.297789	4
CRe9104cb4d-49419	0.748337	4	1	0	1953	519.044	78	7705	0.80273	63	0.750828	1.24575	416.652	3.94521	0.74284	80	0.982906	181.095	146.509	0.807692	10262	4763.48	32.5131	0.840725	0.359397	4
CRe9104cb4d-49666	0.732139	4	1	7	1622	744.181	87	8430	0.729371	150.414	0.508812	1.37104	542.784	5.19729	0.706685	80	1.38732	166.853	197.8	1.7289	16568	2846.58	14.3912	0.836246	0.191285	7
CRe9104cb4d-49720	0.676334	4	1.33333	24	2688	1152.01	164	16653	0.60346	359.592	0.605388	1.65711	695.193	6.19531	0.71525	120	1.67485	223.48	279.034	2.19264	27508	13613.1	48.7867	0.966832	0.157684	13
CRe9104cb4d-50917	0.447123	4	1	21	2695	1430.53	229	17364	0.64602	339.272	0.420171	1.54794	924.153	6.44304	0.608058	80	0.680791	275.214	267.135	1.48154	41326	18577.8	69.5448	1.0057	0.106626	16
CRe9104cb4d-50938	0.756334	7	1.75	20	1737	1624.34	227	18000	0.638515	381.816	0.327148	1.56613	1037.17	10.3627	0.642746	200	1.74419	169.882	357.972	1.68201	55021	13619.9	38.0474	0.991511	0.0857287	11
CRe9104cb4d-51201	0.72229	30	30	16	2226	1265.75	161	16796	0.677908	331.421	0.444456	1.47513	858.063	7.54537	0.644983	360	1.9382	196.794	306.777	2.05852	37790	8812.84	28.7272	0.955598	0.13174	9
CRe9104cb4d-51503	0.469729	3	1	14	2457	787.578	132	11988	0.768361	191.298	0.606189	1.30147	605.144	4.87912	0.678626	80	1.44521	256.38	210.791	1.44923	19776	4289.92	20.3515	0.861498	0.242868	10
CRe9104cb4d-51689	0.421747	8	4	29	1801	1572.77	246	17031	0.576823	422.053	0.408652	1.73363	907.21	9.45641	0.636326	160	1.81915	231.652	334.15	1.71566	41676	24091.1	72.0966	1.03366	0.0865205	14
CRe9104cb4d-52738	0.830425	3	1	14	1630	676.624	104	7875	0.63391	183.473	0.65762	1.57751	428.919	4.83129	0.817966	80	0.896296	157.054	133.6	1.76416	11975	5134.9	38.4348	0.836217	0.216155	9
CRe9104cb4d-52803	0.510918	6	6	17	2611	772.779	117	10505	0.670869	185.819	0.643137	1.4906	518.434	4.02336	0.763688	200	0.573684	253.415	108.005	1.58819	16334	13850.5	128.24	0.878475	0.221053	11
CRe9104cb4d-52977	0.462374	5	5	6	2169	751.553	106	11042	0.731246	176	0.611	1.36753	549.571	5.09083	0.751916	120	1.07362	242.794	162.308	1.66038	18072	8308.26	51.1881	0.865418	0.245662	9
CRe9104cb4d-53656	0.287181	10	5	19	3056	1323.56	197	16026	0.569864	310.285	0.477547	1.75481	754.247	5.24411	0.741296	160	1.38308	365.682	269.475	1.57505	33559	9226.3	34.238	0.966028	0.114961	14
CRe9104cb4d-53824	0.586249	3	3	21	2338	919.904	145	15119	0.69143	223.74	0.585327	1.44628	636.049	6.46664	0.802331	120	0.623853	223.865	178.404	1.54303	25830	17687.7	99.1443	0.900457	0.224516	11
CRe9104cb4d-53907	0.603606	5	5	4	2261	603.311	72	10029	0.842906	102.414	0.708413	1.18637	508.534	4.43565	0.687925	160	1.97959	216.959	190.192	1.42242	14157	1847.72	9.71504	0.810735	0.346246	5
CRe9104cb4d-53941	0.548421	3	3	24	2264	1240.48	144	14145	0.65094	326.677	0.407813	1.53624	807.477	6.24779	0.668484	240	1.69189	227.765	298.117	2.26859	34685	5178.72	17.3714	0.964103	0.115514	12
CRe9104cb4d-54060	0.556466	3	1	7	2635	487.6	67	8260	0.812583	78.5373	0.838238	1.23064	396.215	3.13472	0.788787	80	1.04839	243.936	124.193	1.1722	9854	3455.34	27.8223	0.741954	0.436579	7
CRe9104cb4d-54134	0.642292	6	1.2	28	1882	1172.5	170	11616	0.532523	299.131	0.486819	1.87785	624.382	6.17216	0.769127	160	1.17978	191.888	197.018	1.7596	23861	7944.14	40.322	0.978674	0.10618	15
CRe9104cb4d-54330	0.632336	2	1	0	2361	448.558	43	8619	0.902619	23	0.864233	1.10789	404.877	3.65057	0.76452	80	1.07826	216.61	133.124	0.534884	9973	174.299	1.3093	0.732231	0.538305	3
CRe9104cb4d-54452	0.770148	4	2	10	2239	933.46	142	12881	0.720437	179.387	0.507086	1.38805	672.5	5.75301	0.70582	200	1.10582	191.137	194.312	1.26329	25402	3313.39	17.052	0.918217	0.185767	7
CRe9104cb4d-54769	0.547642	4	1	21	1863	962.472	167	13879	0.781048	239.878	0.541746	1.28033	751.737	7.44981	0.569692	80	1.76506	206.758	283.783	1.4364	25619	3722.51	13.1174	0.913371	0.188275	11
CRe9104cb4d-54828	0.542625	13	13	83	2508	2857.69	500	32037	0.495598	842.012	0.287727	2.01776	1416.27	12.7739	0.697573	320	1.21481	241.001	477.436	1.68402	111345	52425.4	109.806	1.1009	0.0492981	31
CRe9104cb4d-55420	0.601862	5	2.5	19	2477	940.975	129	12009	0.723764	219.701	0.527497	1.38167	681.044	4.8482	0.616803	200	0.481343	227.415	186.024	1.70311	22766	13668.7	73.4782	0.910853	0.170436	10
CRe9104cb4d-55570	0.589446	3	3	4	2144	634.618	72	9698	0.860355	117.414	0.695945	1.16231	545.997	4.52332	0.587403	120	0.742424	213.794	174.806	1.63075	13935	1312.9	7.51065	0.826699	0.302599	5
CRe9104cb4d-55596	0.684321	1	1	3	2919	416.759	52	9402	0.931892	33	0.930062	1.07309	388.375	3.22097	0.842202	80	1.07759	231.522	99.0051	0.634615	10109	278.439	2.81237	0.714631	0.680235	5
CRe9104cb4d-55746	0.546566	3	1	4	2670	620.139	75	10312	0.841959	108	0.719961	1.18771	522.132	3.86217	0.660212	80	2.0098	247.765	201.646	1.44	14323	1250.73	6.20261	0.810782	0.336957	7
CRe9104cb4d-55849	0.483139	3	1.5	15	2289	964.046	107	15859	0.796431	227.7	0.642195	1.2556	767.796	6.92835	0.526414	360	2.06667	244.001	299.608	2.12803	24695	2926.67	9.76832	0.912809	0.214432	7
CRe9104cb4d-56451	0.623572	3	1	25	2663	1293.11	197	15083	0.716108	292.391	0.462328	1.39644	926.004	5.66391	0.478103	80	1.89231	231.658	371.732	1.48422	32624	2239.5	6.0245	0.965944	0.113352	12
CRe9104cb4d-56627	0.671623	6	1.5	31	2290	1116.01	194	13861	0.622349	354.168	0.475082	1.60682	694.548	6.05284	0.76003	160	1.00452	206.995	243.311	1.82561	29176	10198.1	41.914	0.946919	0.139852	16
CRe9104cb4d-56658	0.671724	2	2	5	2210	534.357	61	8631	0.825969	92.1623	0.753536	1.2107	441.362	3.90543	0.738884	160	1.21368	203.332	160.801	1.51086	11454	3568.28	22.1906	0.762868	0.379846	6
CRe9104cb4d-57010	0.628161	4	1.33333	16	2560	936.347	137	13103	0.714088	192.305	0.537934	1.40039	668.635	5.11836	0.684658	120	1.91339	226.303	245.308	1.40369	24358	3164.31	12.8993	0.902518	0.187805	9
CRe9104cb4d-57085	0.50709	6	6	23	2331	1014.71	147	14659	0.700254	275.332	0.541622	1.42805	710.558	6.28872	0.673625	160	1.41176	240.344	233.855	1.87301	27065	7631.69	32.6343	0.928895	0.178907	11
CRe9104cb4d-57526	0.553835	12	12	17	1644	842.791	119	9049	0.786662	208.424	0.5468	1.27119	662.992	5.50426	0.473113	240	1.53892	193.137	276.843	1.75147	16549	1197.55	4.32576	0.881765	0.160092	8
CRe9104cb4d-57580	0.646153	3	3	21	2388	1047.46	161	13749	0.710039	198.657	0.469859	1.40837	743.737	5.75754	0.664775	440	1.61494	215.504	277.245	1.23389	29262	7822.24	28.2142	0.943416	0.157473	10
CRe9104cb4d-58147	0.633544	3	1.5	19	1859	1006.82	157	12177	0.662769	231.733	0.541032	1.50882	667.286	6.5503	0.635189	160	2.37069	192.024	274.089	1.47601	22507	5554.38	20.2649	0.926475	0.150956	10
CRe9104cb4d-59346	0.481602	4	1	16	1227	930.916	156	12544	0.689532	258.875	0.553721	1.45026	641.897	10.2233	0.690915	80	1.68707	178.93	235.614	1.65945	22654	5721.14	24.2818	0.904279	0.181897	12
CRe9104cb4d-59535	0.729963	7	7	13	1399	830.791	123	10040	0.708119	220.689	0.571136	1.41219	588.299	7.17655	0.638276	240	1.85714	155.19	216.19	1.79422	17579	5404.72	24.9999	0.875458	0.182793	8
CRe9104cb4d-60113	0.759768	6	1.5	52	1965	1709.62	253	19305	0.539606	556.954	0.388736	1.8532	922.524	9.82443	0.73328	240	1.51163	180.279	317.517	2.2014	49661	19744.2	62.1833	1.04804	0.0830001	20
CRe9104cb4d-60436	0.481138	2	2	7	4764	634.098	79	13353	0.90324	67.4142	0.903389	1.10713	572.742	2.8029	0.566233	120	1.93277	352.741	241.868	0.853344	14781	1467.27	6.06641	0.82958	0.417327	5
CRe9104cb4d-60564	0.466224	10	5	35	2299	1823.82	277	24133	0.571265	515.025	0.399937	1.7505	1041.89	10.4972	0.698536	160	1.20833	248.93	325.85	1.8593	60342	21043.8	64.5812	1.05403	0.0911706	15
CRe9104cb4d-60708	0.496367	11	5.5	32	2128	1882.68	274	24717	0.601714	518.016	0.444095	1.66192	1132.83	11.6151	0.545002	200	2.47917	232.108	461.169	1.89057	55657	11565.5	25.0786	1.02725	0.0876302	13
CRe9104cb4d-61900	0.638959	4	4	11	2031	805.963	100	12140	0.750065	181.991	0.616463	1.33322	604.524	5.97735	0.677165	280	1.54	199.859	218.838	1.81991	19693	6707.88	30.6523	0.878311	0.234854	6
CRe9104cb4d-64238	0.718246	4	1	9	1835	928.573	107	10937	0.693632	246.497	0.448477	1.44169	644.087	5.96022	0.738718	80	1.23196	179.179	231.51	2.30371	24387	4709.51	20.3426	0.917073	0.159396	7
CRe9104cb4d-64314	0.795329	6	6	22	1304	748.607	92	8368	0.667255	198.838	0.590877	1.49868	499.512	6.41718	0.713252	200	1.16216	143.539	176.777	2.16128	14162	3508.39	19.8465	0.862563	0.187639	11
CRe9104cb4d-67479	0.374197	14	14	30	2553	1162.27	180	15856	0.658118	304.677	0.491187	1.51948	764.909	6.21073	0.693326	160	1.31343	292.806	264.221	1.69265	32281	13034.5	49.3318	0.970586	0.1475	16
CRe9104cb4d-67955	0.694113	8	2.66667	27	2087	1541.11	205	19091	0.535648	458.416	0.471592	1.8669	825.495	9.14758	0.746523	440	1.53846	194.38	272.575	2.23618	40482	13414.7	49.2148	1.0314	0.101011	13
CRe9104cb4d-69095	0.363329	2	2	3	3342	842.347	102	13967	0.790019	114	0.551881	1.26579	665.47	4.17923	0.718142	80	0.941463	339.984	176.4	1.11765	25308	7391.42	41.9014	0.871604	0.247361	5
CRe9104cb4d-69641	0.62848	8	1	35	2337	1437.46	246	18025	0.621513	452.034	0.438554	1.60898	893.401	7.71288	0.647097	80	1.84264	216.167	358.089	1.83753	41101	11309.1	31.5816	1.00316	0.109621	17
CRe9104cb4d-70212	0.554843	6	1.5	12	2820	1117.38	188	15110	0.686337	293.858	0.495621	1.45701	766.902	5.35816	0.651396	120	1.85621	252.723	278.189	1.56307	30487	7883.34	28.3381	0.943577	0.152079	12
CRe9104cb4d-70529	0.736523	5	1	7	1768	783.436	110	10248	0.660974	172.414	0.603534	1.51292	517.831	5.79638	0.795742	80	0.80814	173.681	127.664	1.5674	16980	5342.53	41.8485	0.872165	0.209818	7
CRe9104cb4d-70852	0.285768	4	1.33333	19	3354	1314.72	160	16979	0.704609	313.559	0.379021	1.41923	926.365	5.06231	0.655987	200	0.669697	384.043	241.267	1.95974	44797	23430.6	97.1147	0.973695	0.123439	13
CRe9104cb4d-71321	0.75961	3	1	14	1715	647.683	128	8490	0.701137	114.301	0.676494	1.42625	454.115	4.95044	0.764755	80	1.14286	168.439	162.247	0.892973	12550	5280.26	32.5447	0.824303	0.254327	11
CRe9104cb4d-71923	0.302134	10	3.33333	26	1855	1360.6	219	14088	0.542121	335.819	0.455274	1.84461	737.612	7.59461	0.71471	240	0.986364	277.765	207.118	1.53342	30944	19919.3	96.1733	0.993751	0.0956303	16
CRe9104cb4d-72352	0.717851	4	1	23	1961	976.271	169	13049	0.653813	202.243	0.599238	1.52949	638.299	6.65426	0.671646	80	1.51634	185.279	217.368	1.1967	21776	8661.45	39.8469	0.919432	0.172047	12
CRe9104cb4d-72833	0.741259	5	5	14	1587	1124.01	187	13980	0.661407	286.315	0.565969	1.51193	743.428	8.80907	0.561624	80	2.5122	164.024	300.135	1.5311	24701	11273.4	37.5612	0.942133	0.139051	9
CRe9104cb4d-7339	0.64282	7	2.33333	34	1628	1430.57	274	16245	0.58999	357.844	0.43437	1.69494	844.021	9.9785	0.659725	240	0.899628	178.397	323.186	1.306	37399	24330.2	75.2823	1.01859	0.0997498	15
CRe9104cb4d-73426	0.789811	1	1	0	1965	455.967	40	7461	0.86793	45	0.808693	1.15217	395.747	3.79695	0.740265	80	1.18182	176.817	118.697	1.125	9226	236.248	1.99035	0.716931	0.450963	3
CRe9104cb4d-73662	0.61496	4	4	7	1619	719.252	80	10545	0.808124	119.828	0.636084	1.23743	581.245	6.51328	0.616629	280	0.45339	181.888	122.919	1.49786	16578	3437.26	27.9637	0.932275	0.25615	4
CRe9104cb4d-73835	0.812757	4	2	13	1145	712.116	91	9571	0.69582	181.721	0.600326	1.43715	495.505	8.35895	0.815989	200	0.852564	133.054	121.807	1.99694	15943	8021.54	65.8544	0.857625	0.237173	7
CRe9104cb4d-74281	0.645731	5	1	16	2685	1044.51	147	14605	0.741657	326.641	0.502667	1.34833	774.666	5.43948	0.608417	80	1.49468	228.587	286.527	2.22205	29055	11880.9	41.465	0.937587	0.168224	12
CRe9104cb4d-74381	0.553758	3	1.5	10	2266	1114.2	139	14559	0.595866	244.414	0.521996	1.67823	663.914	6.42498	0.795153	200	0.815668	226.765	172.177	1.75838	27891	23392.7	135.864	0.936782	0.147372	9
CRe9104cb4d-74467	0.423528	5	2.5	34	2138	1203.22	172	13625	0.622542	321.115	0.405132	1.60632	749.058	6.37278	0.753215	280	0.940476	251.865	248.169	1.86695	33631	10550.1	42.5118	0.957935	0.118264	14
CRe9104cb4d-74992	0.3033	12	12	8	2849	889.176	100	11761	0.641492	160.828	0.580991	1.55887	570.399	4.12812	0.781857	160	0.971751	343.57	151.753	1.60828	20243	6930.05	45.6666	0.917278	0.18693	8
CRe9104cb4d-75204	0.712039	11	3.66667	8	1399	983.016	148	12236	0.758596	227.236	0.519929	1.31822	745.713	8.74625	0.531817	160	0.529617	157.131	177.341	1.53538	23534	11231	63.3301	0.920717	0.159121	6
CRe9104cb4d-75429	0.426009	2	2	6	2367	550.357	74	9226	0.819761	84.025	0.80478	1.21987	451.161	3.89776	0.707754	80	0.549133	264.238	90.802	1.13547	11464	2358.91	25.9786	0.786652	0.382766	7
CRe9104cb4d-75767	0.57595	4	4	16	1775	1266.08	174	14449	0.689835	261.414	0.373051	1.44962	873.384	8.14028	0.638072	200	1.25703	196.794	305.738	1.50238	38732	7979.09	26.0978	0.986229	0.113273	11
CRe9104cb4d-75852	0.588785	4	2	12	2890	898.46	117	13225	0.740659	217.414	0.57485	1.35015	665.453	4.57612	0.652854	120	0.570881	248.356	133.004	1.85824	23006	7136.42	53.6558	0.905272	0.205877	10
CRe9104cb4d-76005	0.165931	6	3	22	3574	1139.71	113	15251	0.696122	182.227	0.504967	1.43653	793.377	4.26721	0.602957	160	1.81714	520.257	316.261	1.61263	30202	3168.13	10.0174	0.959951	0.147543	14
CRe9104cb4d-77656	0.494332	6	3	22	2121	1159.14	166	14252	0.619783	312.055	0.449647	1.61347	718.416	6.71947	0.771724	120	0.786957	232.202	182.387	1.87985	31696	24680	135.317	0.969909	0.133295	13
CRe9104cb4d-7791	0.506853	5	2.5	7	1877	670.968	59	9300	0.854107	136.243	0.650577	1.17081	573.078	4.95471	0.546973	280	2.93827	215.723	210.44	2.3092	14295	547.747	2.60287	0.824498	0.259591	5
CRe9104cb4d-79586	0.431378	4	1	22	2977	1422.22	220	18257	0.570171	402.893	0.495307	1.75386	810.909	6.13268	0.704403	80	1.68132	294.486	299.867	1.83133	36860	11650.1	38.8509	1.005	0.113424	15
CRe9104cb4d-80014	0.310613	4	4	28	1959	1124.25	170	12861	0.644985	251.542	0.389079	1.55042	725.127	6.56508	0.789985	200	0.873362	281.522	222.158	1.47966	33055	25614	115.296	0.94715	0.127866	13
CRe9104cb4d-80157	0.561756	9	9	63	2612	2235.41	333	24204	0.4747	630.008	0.32902	2.10659	1061.15	9.26646	0.820957	280	1.15439	241.723	303.106	1.89192	73564	46671.9	153.979	1.09272	0.060867	23
CRe9104cb4d-81007	0.350728	7	7	36	4537	2091.67	376	32878	0.620817	507.297	0.390308	1.61078	1298.55	7.24664	0.62776	200	0.987805	403.185	485.618	1.3492	84236	32128.1	66.1593	1.05785	0.0944339	17
CRe9104cb4d-8203	0.68782	5	2.5	12	1973	887.117	120	11834	0.830792	168.064	0.528752	1.20367	737.009	5.99797	0.517778	120	1.7378	189.859	290.766	1.40054	22381	1707.58	5.87267	0.893144	0.188964	7
CRe9104cb4d-82509	0.595969	2	1	1	2193	535.428	63	8569	0.87239	76	0.732706	1.14628	467.103	3.90743	0.673574	80	0.736196	215.037	110.023	1.20635	11695	4713.27	42.839	0.794244	0.37561	5
CRe9104cb4d-83263	0.400606	3	3	1	2634	655.654	78	9761	0.819773	92	0.70953	1.21985	537.487	3.70577	0.598408	120	1.92727	287.445	208.389	1.17949	13757	839.723	4.02959	0.817714	0.285335	6
CRe9104cb4d-84843	0.479178	3	1.5	4	1870	1236.92	173	15631	0.661804	262.236	0.437316	1.51102	818.6	8.35882	0.670282	160	1.44271	221.451	253.811	1.51582	35743	17840.8	70.2916	0.983122	0.128384	6
CRe9104cb4d-85747	0.448312	2	2	20	2207	809.477	87	10408	0.669286	220.064	0.57002	1.49413	541.772	4.7159	0.781726	120	1.12903	248.723	139.703	2.52948	18259	7765.62	55.5865	0.863697	0.199603	11
CRe9104cb4d-86197	0.51587	9	3	39	2310	1597.06	241	20947	0.5814	465.84	0.424699	1.71999	928.531	9.06797	0.718882	200	1.33469	237.214	293.973	1.93294	49322	27107.4	92.2106	1.02755	0.103202	17
CRe9104cb4d-86983	0.655887	5	1	5	2186	812.891	121	13304	0.767997	170.414	0.718087	1.30209	624.299	6.086	0.597352	80	1.75912	204.652	232.691	1.40838	18527	3455.14	14.8486	0.859854	0.253004	7
CRe9104cb4d-86997	0.294157	2	1	3	2692	874.69	114	12435	0.763973	108	0.563894	1.30895	668.24	4.61924	0.620574	80	1.78767	339.12	266.16	0.947368	22052	3382.84	12.7098	0.89197	0.204243	6
CRe9104cb4d-87108	0.680608	6	6	31	2093	1328.31	195	15258	0.60005	293.17	0.440652	1.66653	797.051	7.29001	0.68492	280	1.91566	196.581	296.422	1.50344	34626	7193.52	24.2679	0.990503	0.10867	13
CRe9104cb4d-8791	0.557948	10	5	26	1668	877.276	118	14337	0.765727	245.36	0.601132	1.30595	671.754	8.59532	0.664167	320	0.589844	193.823	188.138	2.07932	23850	9864.79	52.4337	0.896237	0.234097	11
CRe9104cb4d-88498	0.238029	2	2	9	2380	1031.3	94	12029	0.662118	228.111	0.505484	1.5103	682.843	5.0542	0.641344	120	1.62745	354.469	256.673	2.42671	23797	5737.76	22.3544	0.933774	0.142124	9
CRe9104cb4d-90715	0.7508	3	1	13	2413	966.975	133	15472	0.780996	228.66	0.532196	1.28042	755.203	6.41194	0.640556	80	0.421405	200.966	194.538	1.71925	29072	18312.1	94.1315	0.92161	0.207934	9
CRe9104cb4d-9074	0.430211	2	2	2	4139	625.512	60	13002	0.789804	60	0.832714	1.26614	494.032	3.14134	0.803923	120	1.06294	347.706	79.511	1	15614	2017.57	25.3747	0.808667	0.417589	6
CRe9104cb4d-90774	0.745425	5	2.5	21	1471	1268.89	221	11828	0.539894	264.828	0.404971	1.85222	685.068	8.04079	0.782041	280	1.33708	157.474	228.65	1.19832	29207	23528	102.9	0.962016	0.0923147	13
CRe9104cb4d-9154	0.713758	3	3	11	1509	692.867	101	10141	0.841845	153.828	0.626258	1.18787	583.286	6.72034	0.5981	360	0.565022	162.995	154.052	1.52305	16193	5183.69	33.649	0.830909	0.265455	8
CRe9104cb4d-92834	0.466127	6	6	11	2830	1016.41	119	15853	0.669797	215.773	0.587148	1.49299	680.791	5.60177	0.732059	160	0.836134	276.214	193.404	1.81322	27000	6038.8	31.2238	0.925734	0.192833	7
CRe9104cb4d-94681	0.61129	5	1	17	1989	1249.21	200	16454	0.672765	292.65	0.499742	1.4864	840.423	8.2725	0.585786	80	2.21154	202.208	317.077	1.46325	32925	5412	17.0684	0.965968	0.132499	12
CRe9104cb4d-94730	0.311407	5	2.5	8	2678	731.696	77	10439	0.754375	110.828	0.595595	1.3256	551.973	3.89806	0.722907	240	1.1634	328.735	181.797	1.43933	17527	1053.55	5.79521	0.835677	0.245024	7
CRe9104cb4d-95321	0.389988	5	5	11	1365	655.897	57	9379	0.80351	145.65	0.650777	1.24454	527.019	6.87106	0.65205	200	2.12371	209.723	182.214	2.55527	14412	3488.89	19.1472	0.824133	0.273965	7
CRe9104cb4d-95620	0.570599	3	1.5	17	2197	899.046	146	11452	0.719728	207.657	0.549467	1.38941	647.068	5.21256	0.625532	120	2.05385	219.966	261.123	1.42231	20842	2145.29	8.21566	0.899222	0.178044	10
CRe9104cb4d-96154	0.529166	3	3	3	2631	492.115	32	8099	0.821947	43	0.815609	1.21662	404.492	3.0783	0.762673	160	1.21698	249.959	115.694	1.34375	9930	166.212	1.43666	0.745623	0.420251	5
CRe9104cb4d-9724	0.613696	4	1.33333	22	2059	1259.95	189	12640	0.647768	307.121	0.349384	1.54376	816.156	6.1389	0.682508	120	1.37879	205.332	264.683	1.62498	36178	19586.3	73.9993	0.973693	0.100057	11
CRe9104cb4d-97779	0.722883	3	1.5	5	1812	648.524	72	10003	0.833869	94.4142	0.683919	1.19923	540.784	5.52042	0.628475	160	0.751295	177.48	154.625	1.31131	14626	784.76	5.07524	0.832554	0.298874	7
CRe9104cb4d-98988	0.482978	3	3	13	1993	942.732	119	14556	0.763797	186.114	0.573026	1.30925	720.056	7.30356	0.615666	120	2.29457	227.717	278.568	1.56398	25402	3058.74	10.9802	0.897454	0.205814	7
CReb94709e8-10386	0.218278	1	1	3	2416	554.257	58	8763	0.898332	27.1231	0.733305	1.11317	497.907	3.62707	0.605734	200	2.97183	372.948	178.003	0.46764	11950	339.764	1.90876	0.768616	0.35846	6
CReb94709e8-10857	0.717333	2	1	11	1865	824.69	103	12359	0.774948	220.511	0.632109	1.29041	639.092	6.62681	0.601553	80	0.798246	180.752	189.19	2.14089	19552	7034.55	37.1824	0.876653	0.228355	7
CReb94709e8-11471	0.623345	2	1	12	1814	789.72	102	13050	0.829907	152.708	0.581888	1.20495	655.394	7.19405	0.656109	80	0.628458	191.231	182.28	1.49714	22427	10446.6	57.3106	0.890594	0.262951	6
CReb94709e8-11509	0.534849	3	3	9	2617	1002.97	119	13406	0.775672	233.278	0.582034	1.2892	777.98	5.12266	0.478216	200	1.5989	247.966	325.509	1.96032	23033	4127.93	12.6815	0.933341	0.167467	7
CReb94709e8-11570	0.625794	3	3	4	1432	480.257	51	6417	0.823787	78.2361	0.760128	1.21391	395.63	4.48115	0.677763	120	1.09917	169.575	146.168	1.53404	8442	1439.74	9.84995	0.749021	0.349619	4
CReb94709e8-12095	0.569308	3	1	11	1396	713.145	81	7919	0.749953	142.243	0.47962	1.33342	534.825	5.67264	0.725369	120	1.17949	175.539	181.218	1.75608	16511	364.199	2.00973	0.858068	0.19567	6
CReb94709e8-14194	0.823278	2	1	3	1931	377.505	55	7001	0.915545	34.2361	0.883965	1.09225	345.622	3.62558	0.833166	80	0.960784	171.681	91.8368	0.622474	7920	1486.28	16.1839	0.706924	0.617341	5
CReb94709e8-14543	0.629088	5	5	18	1633	722.423	92	9185	0.760199	160.713	0.615122	1.31544	549.186	5.62462	0.622141	280	0.637255	180.61	129.8	1.74688	14932	2470.18	19.0307	0.834906	0.221159	10
CReb94709e8-14608	0.230228	3	3	7	2740	808.649	61	11238	0.758957	133.099	0.57407	1.3176	613.73	4.10146	0.653099	240	2.03361	386.724	218.213	2.18195	19576	1165.38	5.34056	0.85692	0.215963	8
CReb94709e8-15028	0.579977	2	1	0	1855	429.724	35	6335	0.82752	49	0.771808	1.20843	355.605	3.41509	0.815664	80	1.06667	200.48	102.591	1.4	8208	1404.88	13.6939	0.702062	0.431099	4
CReb94709e8-15539	0.557441	5	5	15	2176	805.294	84	11130	0.750335	209.171	0.580564	1.33274	604.24	5.11489	0.659836	120	0.616379	221.48	234.61	2.49014	19171	5591.09	23.8314	0.872263	0.215673	9
CReb94709e8-16429	0.639792	4	4	4	1608	544.843	52	8288	0.854091	80.1623	0.666774	1.17084	465.345	5.15423	0.721324	240	0.791139	177.717	152.043	1.54158	12430	206.065	1.35531	0.790922	0.350847	4
CReb94709e8-17710	0.657085	6	6	20	2132	976.958	134	12695	0.720704	216.505	0.510578	1.38753	704.098	5.9545	0.630253	320	1.97183	201.924	231.05	1.61571	24864	2282.69	9.87963	0.92247	0.167144	9
CReb94709e8-18951	0.645159	3	1	0	1961	394.475	24	6002	0.929678	45	0.857061	1.07564	366.735	3.06068	0.654318	80	0.561151	195.439	116.211	1.875	7003	396.716	3.41376	0.697127	0.484693	3
CReb94709e8-19084	0.388922	12	6	13	2528	768.406	101	11816	0.744579	155.884	0.668666	1.34304	572.139	4.67405	0.678372	280	0.805	285.8	176.479	1.5434	17671	5468.85	30.9886	0.858307	0.251477	7
CReb94709e8-19160	0.769336	4	1	7	2017	955.845	135	13432	0.671023	207.476	0.592815	1.49026	641.394	6.6594	0.69212	80	1.08763	181.51	203.059	1.53686	22658	10812.8	53.2497	0.927312	0.184746	7
CReb94709e8-19561	0.691479	5	2.5	24	2223	1331.95	178	16630	0.641461	350.301	0.393135	1.55894	854.396	7.48088	0.728185	400	1.07011	200.995	272.738	1.96798	42301	15374.9	56.3725	0.954688	0.117794	11
CReb94709e8-20202	0.628745	5	1.66667	11	1833	937.46	125	11345	0.666553	190.66	0.462024	1.50026	624.867	6.18931	0.790268	200	1.36364	191.403	194.366	1.52528	24555	10267.2	52.8243	0.910481	0.162222	7
CReb94709e8-2055	0.227098	1	1	0	2131	480.659	23	7614	0.881474	31	0.755732	1.13446	423.688	3.57297	0.70528	160	1.61	343.392	147.492	1.34783	10075	248.661	1.68592	0.741393	0.414141	6
CReb94709e8-20581	0.575968	4	2	31	2201	1468.83	271	17414	0.620075	381.392	0.42341	1.61271	910.784	7.91186	0.623041	80	2.0407	219.137	334.94	1.40735	41128	6231.02	18.6034	1.00436	0.10143	17
CReb94709e8-20719	0.667127	0		0	1654	286.978	12	4691	0.955648	8	0.944623	1.04641	274.25	2.83615	0.829706	0	1.44928	176.51	60.0083	0.666667	4966	81.6401	1.36048	0.619218	0.715779	4
CReb94709e8-20980	0.682671	12	6	19	1873	1333.17	185	16841	0.634715	358.414	0.40903	1.57551	846.181	8.99146	0.722597	240	0.988142	185.681	261.169	1.93737	41173	21127.9	80.8976	0.980986	0.119072	9
CReb94709e8-21207	0.390528	8	8	26	1288	1025.02	116	13431	0.683501	281.254	0.461769	1.46305	700.6	10.4278	0.744652	320	0.752137	203.581	171.129	2.42461	29086	10366	60.5744	0.923238	0.160641	10
CReb94709e8-21326	0.490612	4	1	12	2051	723.11	111	9930	0.719692	123.927	0.644345	1.38948	520.416	4.84154	0.715054	80	1.36364	229.202	162.077	1.11646	15411	903.169	5.57247	0.839961	0.238644	8
CReb94709e8-21761	0.417419	0		0	2004	351.262	5	5201	0.894345	9	0.847206	1.11814	314.149	2.59531	0.781691	0	1.12222	245.622	9.48683	1.8	6139	33.244	3.50423	0.661575	0.529705	3
CReb94709e8-22709	0.713287	4	1	12	1623	1068.71	139	12243	0.663078	243.886	0.415341	1.50812	708.642	7.54344	0.737632	80	1.095	169.095	202.83	1.75458	29477	5789.08	28.5416	0.929526	0.134702	7
CReb94709e8-22923	0.68698	3	1	4	1744	496.6	56	7563	0.852892	68.2361	0.762015	1.17248	423.546	4.33658	0.695246	80	0.632911	178.61	159.665	1.2185	9925	3181.59	19.9266	0.75417	0.385381	4
CReb94709e8-2323	0.367662	6	6	35	1390	1571.42	237	17754	0.519178	388.884	0.436925	1.92612	815.845	12.7727	0.767157	240	1.43192	217.966	295.527	1.64086	40634	14801.6	50.0855	1.03525	0.0903491	15
CReb94709e8-24555	0.703489	3	1.5	19	1662	1005.26	142	10750	0.620391	245.4	0.495141	1.61189	623.654	6.46811	0.701459	160	1.29167	172.303	236.603	1.72817	21711	10856.4	45.8847	0.941786	0.133679	9
CReb94709e8-24646	0.64393	1	1	0	2390	356.818	6	7574	0.962969	19	0.947698	1.03845	343.605	3.16904	0.850641	80	0.953704	215.966	25	3.16667	7992	26.6569	1.06627	0.700418	0.747551	2
CReb94709e8-25304	0.697849	4	1.33333	7	1664	640.767	68	8408	0.704383	150.453	0.630285	1.41968	451.345	5.05288	0.822902	120	0.877551	173.102	102.65	2.21254	13340	2661.61	25.929	0.837236	0.257337	5
CReb94709e8-26031	0.69912	1	1	0	2298	367.747	23	7697	0.945888	33	0.954726	1.05721	347.848	3.34943	0.837287	80	0.981481	203.238	94.7945	1.43478	8062	184.38	1.94505	0.679006	0.715208	4
CReb94709e8-26387	0.72662	1	1	0	1953	365.889	14	6967	0.902708	16	0.92425	1.10778	330.291	3.56733	0.868303	80	0.961165	183.782	64.8999	1.14286	7538	88.5703	1.36472	0.680893	0.653967	4
CReb94709e8-27140	0.550787	4	2	10	2100	664.784	97	9416	0.776631	125.414	0.691133	1.28761	516.291	4.48381	0.64228	120	0.398104	218.888	107.564	1.29293	13624	10047.8	93.4127	0.819697	0.267741	7
CReb94709e8-27708	0.590049	3	1.5	8	2438	750.335	118	10048	0.681656	158.828	0.617654	1.46702	511.47	4.12141	0.781454	160	1.29286	227.865	175.146	1.346	16268	3873.08	22.1135	0.842715	0.224274	10
CReb94709e8-27791	0.591324	1	1	1	2681	626.24	72	10629	0.883772	72	0.735622	1.13151	553.453	3.96457	0.59277	80	1.13253	238.693	209.955	1	14449	529.308	2.52106	0.833605	0.340582	3
CReb94709e8-28427	0.383004	4	1.33333	3	2896	876.105	105	13449	0.754783	145.236	0.586499	1.32488	661.269	4.64399	0.658986	160	0.826484	308.25	233.309	1.3832	22931	5281.35	22.6367	0.916929	0.220185	7
CReb94709e8-28454	0.674511	3	3	5	2083	704.222	99	10994	0.832655	149.031	0.650379	1.20098	586.375	5.27796	0.617801	240	1.83333	196.995	217.168	1.50537	16904	1926.71	8.87198	0.844354	0.278577	5
CReb94709e8-29547	0.43582	5	5	12	2182	1321.55	209	15179	0.636438	315.344	0.460626	1.57124	841.085	6.95646	0.585362	200	0.456193	250.829	150.479	1.50882	32953	36195.8	240.537	0.992875	0.109216	12
CReb94709e8-30493	0.627112	2	1	9	2027	810.365	104	9280	0.793161	174.65	0.49871	1.26078	642.749	4.57819	0.566013	80	1.01463	201.539	247.8	1.67933	18608	2402.81	9.69654	0.848472	0.177581	7
CReb94709e8-32283	0.494926	2	1	1	3580	573.571	61	12202	0.831213	74	0.834382	1.20306	476.759	3.40838	0.808495	80	1.20611	301.492	153.388	1.21311	14624	1232.13	8.03276	0.800848	0.466087	7
CReb94709e8-3235	0.441115	16	5.33333	32	3021	1668.29	261	20728	0.571518	359.194	0.427003	1.74972	953.46	6.8613	0.671014	320	1.42917	293.362	348.368	1.37622	48543	6879.37	19.7474	1.03896	0.0935886	16
CReb94709e8-33373	0.646158	4	4	7	2016	649.974	69	9014	0.719459	152.055	0.670335	1.38993	467.63	4.47123	0.772737	120	0.835443	198.007	146.728	2.2037	13447	1929.8	13.1523	0.818916	0.268124	6
CReb94709e8-33722	0.488958	3	3	8	2477	846.791	114	10544	0.694276	140.414	0.551176	1.44035	587.907	4.25676	0.695518	240	0.602941	252.309	110.856	1.2317	19130	12396.6	111.827	0.902163	0.184783	8
CReb94709e8-34391	0.55826	2	2	10	2102	635.068	83	10030	0.838716	131.243	0.704206	1.1923	532.642	4.77165	0.630872	120	1.71311	217.522	209.745	1.58124	14243	629.494	3.00123	0.838001	0.312515	7
CReb94709e8-34625	0.726744	4	1	16	2213	886.306	136	11614	0.708348	184.721	0.577323	1.41173	627.813	5.24808	0.641375	80	0.665198	195.616	126.02	1.35825	20117	11070.1	87.8441	0.901605	0.185791	11
CReb94709e8-35664	0.555053	7	1.75	29	3111	1395.63	247	17278	0.596856	347.171	0.43723	1.67545	832.992	5.55384	0.715669	320	1.30317	265.392	281.233	1.40555	39517	7803.55	27.7476	1.00228	0.111471	15
CReb94709e8-35674	0.583651	4	1.33333	12	2577	1110.84	157	14568	0.677852	221.886	0.574335	1.47525	752.985	5.65308	0.562176	120	1.95302	235.551	287.522	1.41329	25365	5114.09	17.7868	0.941489	0.148357	8
CReb94709e8-36892	0.616973	6	3	6	2443	713.495	70	12350	0.780867	144.359	0.701107	1.28063	557.144	5.05526	0.713111	160	1.5814	223.066	168.87	2.06227	17615	2360.78	13.9799	0.867735	0.304857	7
CReb94709e8-37108	0.488106	2	2	4	2348	592.198	87	9564	0.829768	101	0.700403	1.20516	491.387	4.07325	0.710648	120	0.846626	245.865	143.6	1.16092	13655	621.487	4.3279	0.80483	0.342701	7
CReb94709e8-37128	0.64638	4	1	7	1924	905.904	158	11307	0.684285	192.055	0.646151	1.46138	619.897	5.87682	0.572249	80	1.46154	193.403	260.716	1.21554	17499	8204.8	31.4702	0.909509	0.173138	7
CReb94709e8-37913	0.424885	2	1	4	1876	422.617	19	7145	0.942678	59.4142	0.867533	1.06081	398.392	3.80864	0.652086	120	2.29577	235.551	146	3.12706	8236	270.453	1.85242	0.714159	0.50271	4
CReb94709e8-38050	0.511466	2	1	11	2601	859.862	108	12186	0.770694	177.891	0.573027	1.29753	662.69	4.68512	0.608519	80	0.928251	252.794	217.8	1.64714	21266	3315.01	15.2204	0.877782	0.207116	7
CReb94709e8-39993	0.758797	2	1	0	1637	314.434	19	5586	0.964019	25	0.949516	1.03732	303.12	3.41234	0.8046	80	0.733945	164.652	89.1964	1.31579	5883	141.004	1.58083	0.642943	0.709991	3
CReb94709e8-40088	0.705808	3	1	10	1945	834.95	162	11809	0.727673	157.456	0.583218	1.37424	607.571	6.07147	0.689284	80	0.962567	186.089	219.203	0.971949	20248	9366.74	42.7309	0.88502	0.212864	9
CReb94709e8-40628	0.629632	4	4	15	1524	789.879	72	9315	0.700619	206.486	0.56882	1.42731	553.404	6.1122	0.671944	120	0.495327	174.403	148.061	2.86786	16376	6900.44	46.6055	0.86389	0.187617	9
CReb94709e8-41671	0.645184	6	1.2	25	2036	1332.62	237	16608	0.626032	362.948	0.433143	1.59736	834.264	8.15717	0.692291	120	0.69	199.137	232.045	1.53143	38343	18676.3	80.4856	1.00439	0.11752	16
CReb94709e8-48025	0.345434	4	4	1	2360	683.654	57	9154	0.746834	100	0.565935	1.33899	510.576	3.87881	0.779711	200	0.806061	293.007	115.953	1.75439	16175	4630.9	39.9379	0.837722	0.246121	6
CReb94709e8-48649	0.340732	5	5	17	2417	1398.56	207	17879	0.699059	266.813	0.3764	1.43049	977.678	7.39719	0.62447	360	0.492268	298.563	205.244	1.28895	47500	27228.7	132.665	1.00011	0.114865	10
CReb94709e8-49172	0.536184	2	2	11	1661	937.477	80	11645	0.749111	246.648	0.446631	1.33492	702.274	7.01084	0.664336	120	1.8777	197.303	248.008	3.08309	26073	2143.65	8.64347	0.90187	0.166505	6
CReb94709e8-49982	0.618826	4	4	7	2093	824.122	107	12008	0.778978	158.414	0.526921	1.28373	641.973	5.73722	0.694868	120	1.36478	206.16	199.203	1.48051	22789	8670.64	43.5266	0.875602	0.222176	5
CReb94709e8-51255	0.470128	3	1.5	14	2363	760.85	83	11041	0.780802	188.682	0.582977	1.28073	594.073	4.67245	0.674353	120	0.767677	251.321	161.555	2.27327	18939	3681.16	22.7858	0.875483	0.239674	9
CReb94709e8-51370	0.70335	2	1	18	1677	978.815	157	12455	0.70929	217.878	0.530113	1.40986	694.264	7.42695	0.612542	80	1.44134	173.095	260.599	1.38776	23495	6002.1	23.0319	0.918406	0.163362	11
CReb94709e8-51771	0.322319	3	1.5	10	2164	1286.5	227	16886	0.77403	227.141	0.54782	1.29194	995.793	7.80314	0.390626	280	1.29181	290.463	417.767	1.00062	30824	2209.98	5.28997	0.970753	0.128208	8
CReb94709e8-52201	0.202393	1	1	0	4640	728.122	39	14614	0.902748	25	0.82249	1.10773	657.311	3.14957	0.516781	160	0.744589	536.742	265.415	0.641026	17768	348.075	1.31144	0.85876	0.346394	5
CReb94709e8-52360	0.780565	4	1.33333	15	2133	883.117	129	12693	0.706283	201.891	0.531978	1.41586	623.73	5.95077	0.770703	120	1.0678	185.309	175.385	1.56504	23860	7734.66	44.1009	0.882581	0.204521	9
CReb94709e8-52362	0.511312	8	4	22	2237	973.803	128	11293	0.591175	248.19	0.550287	1.69155	575.688	5.04828	0.778134	120	0.728205	234.474	173.003	1.93899	20522	8053.74	46.5526	0.937139	0.14965	12
CReb94709e8-52477	0.521638	7	3.5	5	2277	785.879	87	12100	0.715088	160	0.615964	1.39843	561.973	5.31401	0.781645	120	1.43478	234.208	186.601	1.83908	19644	2376.87	12.7377	0.872389	0.246197	6
CReb94709e8-52916	0.539925	3	3	11	1709	713.737	111	10075	0.816301	133.414	0.634126	1.22504	582.624	5.89526	0.588168	200	1.09091	199.439	239.942	1.20193	15888	1338.28	5.57754	0.857016	0.24853	8
CReb94709e8-53161	0.227563	4	2	12	1467	672.382	78	8560	0.738058	115.464	0.588114	1.35491	496.257	5.83504	0.742692	200	0.861446	284.622	141.496	1.48031	14555	2902.45	20.5127	0.829125	0.237931	8
CReb94709e8-53162	0.34963	2	2	14	3921	1278.04	144	17080	0.753979	251.911	0.395709	1.3263	963.612	4.35603	0.58414	160	0.421189	375.404	147.526	1.74938	43163	34828.9	236.086	0.957688	0.131405	8
CReb94709e8-53578	0.569361	3	1.5	8	2562	1022.33	120	14518	0.820005	224.472	0.498369	1.2195	838.316	5.66667	0.520895	120	0.371014	237.794	241.81	1.8706	29131	15555.5	64.3296	0.940575	0.174556	7
CReb94709e8-53614	0.449157	5	5	8	2157	1047.2	137	14357	0.716471	242.414	0.587246	1.39573	750.288	6.656	0.545754	160	0.853846	245.658	266.056	1.76945	24448	9934.82	37.341	0.929831	0.164518	6
CReb94709e8-56689	0.547653	4	1.33333	11	2375	1645.21	244	21442	0.669352	385.064	0.433215	1.49398	1101.23	9.02821	0.512882	120	2.77301	233.445	447.394	1.57813	49495	14400.1	32.1867	0.995451	0.0995474	8
CReb94709e8-57051	0.338277	5	5	4	2182	677.411	45	10748	0.837458	121.828	0.598008	1.19409	567.304	4.92576	0.701777	200	1.65323	284.706	188.905	2.7073	17973	814.72	4.31286	0.839785	0.294329	5
CReb94709e8-57500	0.673068	1	1	0	2992	473.831	49	10622	0.95583	37	0.904077	1.04621	452.902	3.55013	0.719785	80	0.842105	236.35	159.812	0.755102	11749	253.731	1.58768	0.749103	0.594525	3
CReb94709e8-57548	0.396068	5	5	9	2723	998.857	160	15211	0.730069	190.65	0.551923	1.36973	729.235	5.58612	0.65126	160	1.26733	293.93	249.227	1.19156	27560	7717.72	30.9667	0.930918	0.191585	9
CReb94709e8-59569	0.443218	7	1.75	9	3142	1060.38	156	16536	0.627669	268.359	0.625913	1.5932	665.571	5.26289	0.749442	160	0.894737	298.469	228.484	1.72025	26419	16792.1	73.4934	0.950019	0.184805	11
CReb94709e8-59634	0.583392	4	4	10	2768	1038.66	148	15266	0.721487	210.537	0.526541	1.38603	749.377	5.51517	0.648788	120	1.46597	244.179	240.104	1.42255	28993	2636.08	10.9789	0.923572	0.177825	8
CReb94709e8-60422	0.408149	2	1	4	2795	713.294	90	10169	0.790942	96.4142	0.575528	1.26432	564.174	3.63828	0.697584	80	0.902857	293.35	146.328	1.07127	17669	5098.67	34.844	0.862746	0.251161	6
CReb94709e8-60877	0.76578	3	1.5	7	2863	888.992	115	19234	0.783226	135.576	0.702022	1.27677	696.281	6.71813	0.710165	200	1.35359	216.752	235.255	1.17893	27398	4970.78	21.1293	0.872045	0.305833	5
CReb94709e8-61215	0.678545	2	1	7	1336	855.519	109	11177	0.812011	181.218	0.468323	1.23151	694.69	8.36602	0.621451	80	0.922414	157.296	226.009	1.66255	23866	5563.39	24.6158	0.870379	0.1919	5
CReb94709e8-61619	0.389474	6	2	11	3453	864.531	94	15681	0.732877	205.659	0.702648	1.36449	633.595	4.54127	0.69859	160	1.61184	333.783	230.894	2.18786	22317	1774.22	7.68412	0.893788	0.263647	9
CReb94709e8-61621	0.549187	5	1.25	32	2274	1748.21	289	25279	0.616092	513.419	0.524482	1.62313	1077.06	11.1165	0.522108	160	1.46415	228.108	423.515	1.77654	48198	17065.7	40.2954	1.02439	0.10394	15
CReb94709e8-61852	0.505445	3	1	15	1929	810.749	125	10600	0.743943	165.733	0.523328	1.34419	603.151	5.49508	0.699664	80	1.11538	218.995	213.49	1.32586	20255	7038.01	32.9665	0.881635	0.202648	10
CReb94709e8-636	0.611878	4	4	15	3174	1092.27	108	16059	0.735901	269.858	0.572167	1.35888	803.803	5.05955	0.545892	200	0.712838	255.315	303.2	2.49868	28067	1964.22	6.47831	0.929138	0.169148	7
CReb94709e8-63981	0.665581	1	1	0	1197	634.583	69	7500	0.839292	117	0.592183	1.19148	532.6	6.26566	0.561064	80	0.530516	150.332	142.762	1.69565	12665	2169.36	15.1956	0.937469	0.234042	3
CReb94709e8-65323	0.675435	2	1	6	2277	1006.23	156	12347	0.619951	179	0.559244	1.61303	623.813	5.42249	0.712952	80	1.04348	205.823	181.893	1.14744	22078	7956.04	43.7403	0.930519	0.153242	7
CReb94709e8-66795	0.687886	3	1	14	1817	900.264	138	12924	0.787984	192.297	0.566072	1.26906	709.394	7.11282	0.570111	80	0.644195	182.19	250.667	1.39346	22831	4646.28	18.5357	0.903544	0.200386	7
CReb94709e8-67309	0.313305	2	2	3	1508	641.311	81	9236	0.771833	88.1231	0.6843	1.29562	494.985	6.12467	0.692251	240	0.919753	245.936	137.928	1.08794	13497	3212.82	23.2936	0.829859	0.2822	7
CReb94709e8-68534	0.605453	4	2	0	2117	592.92	75	8631	0.757004	93	0.69864	1.321	448.843	4.077	0.7706	120	1.2093	209.616	143.339	1.24	12354	1099.8	7.67272	0.800287	0.308517	5
CReb94709e8-69913	0.535274	4	2	14	2256	741.009	86	9627	0.779382	171.608	0.620137	1.28307	577.529	4.26729	0.584879	120	0.621495	230.137	126.531	1.99545	15524	4023.07	31.7952	0.845331	0.22032	10
CReb94709e8-70748	0.47154	1	1	5	2546	517.973	25	8050	0.880838	74.2361	0.754028	1.13528	456.25	3.16182	0.644485	160	2.02326	260.48	168.576	2.96944	10676	232.546	1.37947	0.759834	0.377044	6
CReb94709e8-71362	0.21177	6	6	9	3750	1041.3	76	15432	0.769046	178.245	0.560206	1.30031	800.808	4.1152	0.539793	280	1.29858	471.724	313.413	2.34533	27547	3706.9	11.8275	0.940394	0.178846	7
CReb94709e8-72292	0.71307	2	1	8	2297	769.838	80	10860	0.691465	152.547	0.618698	1.4462	532.316	4.72791	0.778435	120	1.07792	201.196	72.45	1.90684	17553	5343.51	73.7545	0.866648	0.230272	5
CReb94709e8-72813	0.744959	5	1.25	15	2380	881.862	148	12118	0.666882	215.049	0.597947	1.49952	588.098	5.0916	0.736341	120	1.08	200.368	166.012	1.45303	20266	10021.8	60.3679	0.905628	0.195812	13
CReb94709e8-73534	0.211587	5	2.5	8	2338	960.661	105	13466	0.730744	163.398	0.539503	1.36847	701.997	5.75962	0.636479	120	0.747934	372.635	185.648	1.55617	24960	5639.47	30.3773	0.916362	0.183361	9
CReb94709e8-75321	0.66978	4	1	10	3408	778.164	107	14105	0.745007	144.123	0.705991	1.34227	579.737	4.13879	0.747001	80	0.711009	252.865	145.086	1.34694	19979	4805.58	33.1222	0.854504	0.292712	9
CReb94709e8-7533	0.292507	2	2	3	3330	672.039	50	10004	0.795464	76.2361	0.629697	1.25713	534.583	3.0042	0.698589	200	1.24503	378.233	200.689	1.52472	15887	1988.66	9.90918	0.836895	0.278352	6
CReb94709e8-75452	0.554477	2	1	7	1987	1038.33	105	12512	0.766756	228.099	0.447721	1.3042	796.146	6.29693	0.554043	80	1.19214	212.208	292.262	2.17237	27946	1595.8	5.46018	0.927657	0.145836	6
CReb94709e8-76148	0.350834	4	4	9	2266	1018.15	124	14521	0.76778	213.828	0.522545	1.30246	781.713	6.40821	0.571463	120	2.38519	284.894	309.071	1.72442	27789	3103.87	10.0426	0.913614	0.17603	8
CReb94709e8-77217	0.538146	13	13	38	2650	1513.92	232	18572	0.586661	378.873	0.407996	1.70456	888.156	7.0083	0.725159	240	0.935115	248.758	310.517	1.63307	45520	20824.7	67.0644	1.01608	0.101827	15
CReb94709e8-77696	0.299982	1	1	0	2651	532.215	58	8578	0.88486	46	0.728554	1.13012	470.936	3.23576	0.667129	40	2.15476	333.244	174.797	0.793103	11774	575.494	3.29235	0.776915	0.380558	5
CReb94709e8-77950	0.258033	4	1	3	3279	843.092	96	13146	0.772764	105.414	0.587846	1.29406	651.512	4.00915	0.662057	120	0.859155	399.611	177.133	1.09806	22363	4979.43	28.1113	0.865137	0.232409	6
CReb94709e8-78216	0.618299	4	4	8	2324	958.732	142	12783	0.742146	216.828	0.559578	1.34744	711.519	5.50043	0.567034	120	1.00441	217.332	266.451	1.52696	22844	5071.22	19.0325	0.921292	0.174762	8
CReb94709e8-78755	0.66855	5	2.5	37	1878	1518.22	239	19612	0.646108	464.343	0.453845	1.54773	980.933	10.443	0.564346	160	1.86408	187.882	383.648	1.94286	43213	12517.6	32.6279	0.981733	0.106921	14
CReb94709e8-79335	0.348085	4	4	40	1879	1910.15	254	21012	0.616642	516.182	0.337808	1.62169	1177.88	11.1825	0.563385	120	2.99408	260.451	485.309	2.03221	62201	15152.7	31.2229	1.03283	0.0723673	15
CReb94709e8-79452	0.700738	5	5	21	1355	993.916	168	12007	0.664072	263.967	0.499958	1.50586	660.032	8.86125	0.692757	160	0.702703	155.882	172.861	1.57123	24016	16951.4	98.0634	0.945444	0.152737	10
CReb94709e8-79545	0.62905	3	3	3	1479	442.416	53	6313	0.88899	77.4142	0.749762	1.12487	393.304	4.26842	0.684016	80	0.766423	171.888	124.471	1.46065	8420	859.417	6.90456	0.72848	0.405306	4
CReb94709e8-8061	0.684633	4	4	9	2722	886.933	89	13978	0.761814	191.414	0.63309	1.31266	675.678	5.13519	0.607728	320	0.761317	223.522	223.732	2.15072	22079	4712.47	21.063	0.890942	0.223292	7
CReb94709e8-80939	0.490422	3	1.5	12	2586	882.448	114	12085	0.722341	180.243	0.55072	1.38439	637.428	4.67324	0.678676	120	1.28313	257.415	234.472	1.58108	21944	4836.82	20.6286	0.890336	0.19502	9
CReb94709e8-83161	0.487378	5	1	4	2400	600.441	41	9248	0.780358	69.4142	0.778517	1.28146	468.558	3.85333	0.679927	120	1.44915	248.758	85.0941	1.69303	11879	183.977	2.16204	0.818374	0.322342	3
CReb94709e8-83687	0.458099	7	7	27	2863	1344.52	189	16979	0.611536	345.243	0.468335	1.63523	822.222	5.93049	0.673887	160	0.830258	280.244	226.53	1.82668	36254	19211.4	84.8074	1.00277	0.118028	13
CReb94709e8-85497	0.428784	2	2	4	3254	711.696	54	11741	0.778102	112.162	0.675352	1.28518	553.772	3.60817	0.712399	160	1.03636	308.812	104.043	2.07708	17385	3951.92	37.9834	0.86588	0.291291	5
CReb94709e8-86920	0.298312	2	2	14	2606	814.933	73	12733	0.88604	141.37	0.685159	1.12862	722.063	4.88603	0.447918	440	1.61494	331.327	296.061	1.93657	18584	481.008	1.62469	0.862957	0.240933	7
CReb94709e8-8715	0.518743	4	4	7	2195	853.862	108	11224	0.730254	145.414	0.50884	1.36939	623.536	5.11344	0.71294	200	1.26705	230.593	214.441	1.34643	22058	5504.01	25.6668	0.884688	0.193456	5
[truncated: 8 more rows]

## Sheet: C4
Name	Soma Circularity	Branching Index	Ramification Index	Number of Branching Points	Soma Area	Cell Perimeter	Number of Branches	Cell Area	Cell Convexity	Skeleton Length	Cell Solidity	Cell Roughness	Convex Hull Perimeter	Soma Ratio	Convex Hull Circularity	Dendritic Maximum	Convex Hull Span Ratio	Soma Perimeter	Euclidean Distance	Mean Branch Length	Convex Hull Area	Path Distance	Tortuosity	Fractal Dimension	Cell Circularity	Number of Terminal Points
[truncated: 1,157 more rows]

[truncated: 1 more sheets: C5]
