# Supplementary material for: Simultaneous spatial transcriptomics and morphology profiling as tools to explore how microglia change with age
Source: Nat Aging. 2026 Mar 10;6(4):869–85. doi: 10.1038/s43587-026-01089-z (PMC13051481; doi:10.1038/s43587-026-01089-z)
Supplement: Supplementary file 4 — Full tables of Gene Ontology and differential expression analyses. [file 43587_2026_1089_MOESM4_ESM.xlsx]

## Sheet: Transcriptome_DEGs
names	logfoldchanges	pvals	pvals_adj
Apoe	1.67772	2.76514e-20	2.67666e-18
Gfap	2.02227	6.22082e-20	5.01813e-18
Neat1	0.702347	2.99906e-07	4.83849e-06
Axl	2.10644	1.13521e-05	0.00013736
Csf1	1.32973	0.0201922	0.111057
Spp1	2.98803	0.0279239	0.149396
Lilrb4a	2.6696	0.0660094	0.288988
Mobp	0.588654	0.101813	0.380683
Itgax	3.70165	0.137538	0.485901
Lgals3	2.84269	0.255681	0.81451
Gas2l3	1.8127	0.324082	0.944914
Cd22	1.68248	0.361335	0.988202
Prr5l	1.87516	0.361388	0.988202
Cybb	2.80639	0.441519	0.999699
Apod	0.824519	0.451314	0.999699
Ccl3	2.0806	0.454293	0.999699
Cd274	0.951099	0.471748	0.999699
C3	2.03497	0.480222	0.999699
Lpl	1.43028	0.490672	0.999699
H2-K1	0.393664	0.495394	0.999699
Cd52	0.608089	0.495585	0.999699
Mog	0.672821	0.50419	0.999699
Gpnmb	1.46815	0.536993	0.999699
Lgals3bp	0.631631	0.556145	0.999699
Cxcl16	0.952072	0.557241	0.999699
Lyz2	1.27879	0.560485	0.999699
Lsp1	0.729222	0.561162	0.999699
Cd68	0.42572	0.562602	0.999699
Abca8a	1.3596	0.570016	0.999699
Kcnj8	0.610588	0.62433	0.999699
C4b	1.79926	0.642793	0.999699
Cdk2	0.352447	0.666769	0.999699
Mki67	2.10391	0.696042	0.999699
Serpine1	0.835543	0.699928	0.999699
Lrguk	0.658654	0.709274	0.999699
Map3k5	0.784415	0.742559	0.999699
Dpyd	0.598106	0.760249	0.999699
H2-M3	0.550816	0.762871	0.999699
Tnf	0.782456	0.773562	0.999699
Cdc20	1.44579	0.780301	0.999699
Flt1	0.376365	0.783175	0.999699
Lpcat2	0.39113	0.784218	0.999699
Cd44	1.35593	0.812482	0.999699
Ptx3	0.879512	0.816207	0.999699
Arhgap15	0.293431	0.817124	0.999699
Rassf3	0.235404	0.830263	0.999699
Snx22	0.45146	0.851577	0.999699
Frem2	0.535227	0.85402	0.999699
Apoc1	0.887409	0.866137	0.999699
Il1b	1.2135	0.870427	0.999699
Egr2	0.543729	0.872109	0.999699
Cxcl9	2.23234	0.874543	0.999699
Cxcl10	1.94877	0.874781	0.999699
Cstb	0.595818	0.87688	0.999699
Tmem26	0.701586	0.881576	0.999699
Cd247	1.2631	0.883063	0.999699
Sgcg	0.934755	0.885641	0.999699
Nrg3	0.486913	0.893165	0.999699
Mboat1	1.06996	0.903563	0.999699
Tnc	0.711524	0.906807	0.999699
Dcn	0.298625	0.909893	0.999699
Mrc1	0.477543	0.910271	0.999699
Lilr4b	2.33018	0.920456	0.999699
Tgfb2	0.486366	0.92289	0.999699
Cd163	0.762257	0.924326	0.999699
Ddx60	0.203816	0.926003	0.999699
Cst7	0.365456	0.932192	0.999699
Pcdhb2	0.876873	0.936787	0.999699
Tac1	0.497601	0.945342	0.999699
Plin2	0.197422	0.945462	0.999699
Etv1	0.233709	0.946782	0.999699
Edn1	0.811316	0.949522	0.999699
Pvr	0.306545	0.951723	0.999699
Cldn2	0.188382	0.954264	0.999699
Cpq	0.22869	0.960249	0.999699
Ccl8	0.908893	0.962111	0.999699
Has2	22.2013	0.966476	0.999699
Dkk2	0.234456	0.9696	0.999699
Oca2	0.491793	0.970421	0.999699
Arg1	0.46477	0.970441	0.999699
Psmb8	0.367306	0.970582	0.999699
Glp2r	0.336264	0.978575	0.999699
Thbs1	0.142084	0.981621	0.999699
Mgl2	0.540478	0.982944	0.999699
Cyp2j12	0.281303	0.983144	0.999699
Aqp4	0.096555	0.984527	0.999699
Bmp5	0.304312	0.986631	0.999699
Cdh1	0.895634	0.987393	0.999699
Aldh1a2	0.568432	0.987433	0.999699
Serpina3g	-0.0335904	0.991642	0.999699
Cd46	0.161675	0.99529	0.999699
Tarm1	0.339418	0.99565	0.999699
Nos2	0.400527	0.995691	0.999699
Cxcl1	0.0271632	0.995811	0.999699
Cyba	0.118008	0.997033	0.999699
Ryr1	0.0834315	0.998577	0.999699
Stra6	0.267902	0.999379	0.999699
Tnfsf18	0.1751	0.999459	0.999699
Tnfsf15	0.0771916	0.999639	0.999699
Cish	0.0140573	0.999699	0.999699
Sgpp2	0.183071	0.997675	0.999699
Fat2	0.127376	0.997174	0.999699
Il16	0.173456	0.996051	0.999699
Dhfr	0.0106115	0.995971	0.999699
Gpr17	0.147017	0.992804	0.999699
Gabra6	0.111695	0.991682	0.999699
Il6	-0.163909	0.991682	0.999699
Foxj1	0.0886833	0.991101	0.999699
Ptprk	0.0386358	0.988695	0.999699
Atp6v0d2	-0.0728633	0.987713	0.999699
Igf2	0.069831	0.983805	0.999699
Ctsz	-0.316346	0.983344	0.999699
Pcdha8	-0.0253431	0.980278	0.999699
Neu4	-0.0773183	0.979537	0.999699
Slamf9	0.0817429	0.978094	0.999699
Ttll8	-0.0739819	0.97555	0.999699
Ppp1r17	-0.072526	0.971603	0.999699
Cxcl3	-0.0433507	0.971503	0.999699
Ccl2	-0.0772127	0.971503	0.999699
H2-D1	0.0246484	0.967617	0.999699
Drd2	-0.107047	0.967357	0.999699
Trabd2b	-0.149668	0.967137	0.999699
Ccl5	-0.246523	0.966856	0.999699
Mamdc2	-0.215142	0.966856	0.999699
Cd40	-0.555736	0.962471	0.999699
Npvf	-22.4137	0.958127	0.999699
Sept4	0.0624845	0.958127	0.999699
Prdm6	-22.469	0.958127	0.999699
Skor2	-22.5962	0.958127	0.999699
Vegfc	-0.00132946	0.957867	0.999699
Susd5	-0.404715	0.954244	0.999699
Col1a1	-0.484517	0.954144	0.999699
Olr1	-0.692632	0.953864	0.999699
Chst9	-0.246891	0.950362	0.999699
Pax2	0.00306998	0.949862	0.999699
Atoh1	-1.08591	0.949862	0.999699
Aox3	-0.538958	0.945462	0.999699
Trhde	-0.034534	0.942083	0.999699
Cd69	-0.776428	0.941603	0.999699
Retnla	-0.315869	0.937946	0.999699
Tacr1	-0.364447	0.937906	0.999699
Samd3	-23.0636	0.937226	0.999699
Sln	-23.1689	0.937226	0.999699
Gdnf	-0.591219	0.937126	0.999699
Eva1a	-0.191579	0.934409	0.999699
Hvcn1	0.0255338	0.930574	0.999699
Klrk1	-0.22546	0.930415	0.999699
Pcdhb6	-1.29793	0.928997	0.999699
Megf11	-1.37449	0.928997	0.999699
Fbxw15	-1.72249	0.928877	0.999699
Ckap4	-0.197642	0.921912	0.999699
Igf1	-0.401866	0.920995	0.999699
Slc9a3	-1.00411	0.920736	0.999699
Gsx1	-23.4273	0.916369	0.999699
Cdh9	-23.5485	0.916369	0.999699
Cd63	-0.661064	0.912602	0.999699
Vipr2	-0.834433	0.912483	0.999699
Tnip3	-0.838724	0.912423	0.999699
Zfp366	-0.248343	0.909754	0.999699
Pcdhb14	-0.375667	0.909754	0.999699
Cxcr2	-1.62224	0.90818	0.999699
Ptch2	-0.258196	0.90611	0.999699
Ccl12	-0.296395	0.905413	0.999699
Epha3	-0.633178	0.904518	0.999699
Lhx9	-0.807073	0.904	0.999699
Ccl6	-1.19691	0.899922	0.999699
Ptgs2	-0.523714	0.896483	0.999699
Slc9a4	-23.7963	0.895569	0.999699
Angpt2	-23.8144	0.895569	0.999699
Ascl1	-0.300502	0.893443	0.999699
Cox16	-0.985385	0.891754	0.999699
Slc11a1	0.0261564	0.889233	0.999699
Prima1	-0.502326	0.888538	0.999699
Clec10a	-1.95736	0.887427	0.999699
Gdf10	-1.90653	0.887427	0.999699
Bbox1	-0.686527	0.883995	0.999699
Ptchd1	-0.516786	0.88001	0.999699
Isg15	-1.52069	0.87898	0.999699
Gsn	-0.326098	0.87791	0.999699
Prss50	-0.252952	0.875652	0.999699
Tmem163	-0.749727	0.875335	0.999699
Grm7	-0.471975	0.872267	0.999699
Islr	-0.464962	0.872089	0.999699
Mmp3	-0.732645	0.867046	0.999699
Itga5	-0.171319	0.866197	0.999699
Ptprc	-0.0184155	0.863154	0.999699
Slc2a1	-0.85869	0.863115	0.999699
Crhbp	-0.268621	0.861871	0.999699
Ifi205	-0.586434	0.859601	0.999699
Apbb2	-0.00900391	0.856859	0.999699
Lingo1	-0.653612	0.855577	0.999699
Homer3	-0.0175275	0.855439	0.999699
Eomes	-0.92107	0.854276	0.999699
Slc26a3	-0.563579	0.851597	0.999699
Arl4d	-1.27999	0.850297	0.999699
Dlx4os	-1.35121	0.850159	0.999699
Tfap2d	-2.37626	0.846125	0.999699
Ngb	-0.527274	0.839953	0.999699
Traf2	-0.106833	0.838205	0.999699
Lhx6	-1.65419	0.837832	0.999699
Grid2ip	-24.4883	0.833654	0.999699
Ntn1	-0.123445	0.831674	0.999699
Ints6	-1.51263	0.829362	0.999699
Penk	-0.785772	0.826641	0.999699
Itgav	-2.31157	0.825682	0.999699
Ptf1a	-2.47212	0.825682	0.999699
Gbp4	-0.975527	0.82488	0.999699
Chil3	-1.06274	0.822554	0.999699
Tac2	-1.21174	0.821537	0.999699
Gpr88	-0.681522	0.819271	0.999699
Itm2a	-1.71104	0.817807	0.999699
Kctd16	-0.958231	0.814471	0.999699
Osmr	-24.7388	0.813223	0.999699
Gpc4	-0.884994	0.806466	0.999699
Pdcd1lg2	-0.960774	0.805572	0.999699
Vip	-2.56438	0.80528	0.999699
Tmco4	-0.167952	0.798851	0.999699
Ndst4	-0.531251	0.796445	0.999699
Stk32a	-1.12613	0.793597	0.999699
Cdkn2a	-24.8079	0.792919	0.999699
Ube3a	-0.121577	0.790615	0.999699
C3ar1	-0.0674482	0.789706	0.999699
Steap1	-0.742778	0.784469	0.999699
Ly6a	-1.22471	0.781882	0.999699
Sdk1	-1.97436	0.777314	0.999699
Cdk4	-2.15046	0.776852	0.999699
Ccl7	-2.13742	0.776833	0.999699
Trps1	-0.761807	0.772965	0.999699
Cbln1	-0.252645	0.772889	0.999699
Megf10	-1.29201	0.772677	0.999699
Nampt	-0.0924214	0.772485	0.999699
Dkkl1	-0.891865	0.769545	0.999699
Rbm3	-0.334858	0.760268	0.999699
Itgb3	-0.314783	0.756922	0.999699
Arglu1	-0.692577	0.755509	0.999699
Crym	-1.59173	0.749406	0.999699
Ankrd55	-0.451087	0.745561	0.999699
Nhsl1	-0.775327	0.743736	0.999699
Corin	-2.11588	0.737304	0.999699
Grm2	-1.23889	0.73435	0.999699
Gria4	-0.971322	0.730342	0.999699
Tipin	-1.83504	0.729379	0.999699
Plcg2	-0.422778	0.724627	0.999699
Rph3al	-1.39404	0.724532	0.999699
Lbx1	-1.04285	0.719208	0.999699
Npy	-1.12551	0.71825	0.999699
Tmem63c	-1.31029	0.714928	0.999699
Ctss	-0.865313	0.714066	0.999699
Fam107b	-0.654042	0.713017	0.999699
Clic5	-0.830925	0.707162	0.999699
Plek	-0.0806398	0.705425	0.999699
Pvalb	-0.343904	0.701603	0.999699
Nrp1	-0.179276	0.700523	0.999699
Osbpl8	-0.601775	0.692276	0.999699
Fos	-1.02484	0.692146	0.999699
Cd48	-0.650131	0.687852	0.999699
H2-DMb1	-1.28373	0.687186	0.999699
Olig2	-0.711839	0.678593	0.999699
Lama1	-2.68918	0.678042	0.999699
Grp	-1.57227	0.675285	0.999699
Plxnb1	-0.896079	0.659477	0.999699
Il1rapl1	-1.09554	0.655571	0.999699
Cr1l	-0.358711	0.654392	0.999699
Grm4	-0.968699	0.64878	0.999699
Pcdh9	-0.114019	0.641839	0.999699
Cd83	-0.155322	0.639861	0.999699
Prdm16	-0.806479	0.639287	0.999699
Adra2a	-0.875769	0.626803	0.999699
Atp5o	-1.36933	0.62337	0.999699
Sv2c	-0.407677	0.615856	0.999699
Klhl1	-2.91503	0.603155	0.999699
Gldc	-0.406031	0.60067	0.999699
Hsph1	-0.903703	0.598854	0.999699
Car4	-1.12721	0.592811	0.999699
Gli3	-0.640405	0.591544	0.999699
Cxcl2	-0.535253	0.587298	0.999699
Grip1	-0.955655	0.581103	0.999699
Grin2c	-0.392603	0.567001	0.999699
Pcdhb9	-0.921663	0.566609	0.999699
Pcdh7	-0.854417	0.561128	0.999699
Gpr84	-0.510774	0.549255	0.999699
Stat1	-1.26079	0.548049	0.999699
Atp2a3	-0.809905	0.547497	0.999699
Cdkn1a	-0.552026	0.529663	0.999699
Cd80	-0.954976	0.524477	0.999699
Zc3hav1	-0.577378	0.52276	0.999699
Ppfibp1	-0.529972	0.514995	0.999699
Car8	-0.863923	0.514071	0.999699
Socs2	-1.03694	0.513893	0.999699
Hist3h2a	-1.06339	0.513002	0.999699
Vldlr	-0.903611	0.512209	0.999699
Laptm5	-0.922521	0.510432	0.999699
Prkg1	-2.51304	0.509303	0.999699
Nlgn1	-0.868402	0.506486	0.999699
Gbp5	-0.755727	0.506164	0.999699
Grm5	-1.37077	0.505281	0.999699
Fstl4	-1.33333	0.505217	0.999699
Lmnb1	-0.961877	0.493236	0.999699
Timp3	-0.361814	0.49102	0.999699
Atf6	-0.234349	0.487831	0.999699
Bdnf	-2.17605	0.487012	0.999699
Sema6a	-1.22803	0.485549	0.999699
Chchd2	-0.868981	0.476371	0.999699
Trpc3	-0.802417	0.473312	0.999699
Utp14b	-0.370504	0.466658	0.999699
Klhl6	-0.421022	0.464845	0.999699
Nrxn1	-1.08599	0.459949	0.999699
Tyrobp	-0.232331	0.447099	0.999699
Tshz2	-0.930782	0.445015	0.999699
Dusp1	-0.503446	0.433674	0.999699
Itpr3	-0.683294	0.428661	0.999699
Arhgap10	-0.79883	0.425064	0.999699
Vapb	-0.768998	0.422488	0.999699
Lypd6	-1.62126	0.416166	0.999699
Cdh10	-0.958611	0.40933	0.999699
Casp3	-1.11184	0.402165	0.999699
Dcx	-2.02405	0.397441	0.999699
Slc30a3	-2.60468	0.378661	0.999699
Abca7	-0.713186	0.378634	0.999699
Scn1a	-0.881099	0.368636	0.999699
Cdk6	-0.666863	0.359765	0.988202
Cisd1	-1.16542	0.359659	0.988202
Fis1	-0.666734	0.357686	0.988202
Bcap31	-1.02133	0.348027	0.979332
Gfm2	-2.25066	0.346352	0.979332
Grik2	-0.627417	0.345105	0.979332
Igfbp2	-1.76195	0.339995	0.973715
Pcdhb8	-1.81298	0.338485	0.973715
Glb1	-0.654131	0.326752	0.946993
Cacna1a	-0.72524	0.32112	0.941953
Otof	-4.4958	0.313884	0.92634
Stab1	-0.686605	0.308387	0.915702
Sdc3	-0.319205	0.300568	0.897992
Cirbp	-0.625609	0.291017	0.87486
Tfrc	-0.725897	0.290983	0.87486
Hif1a	-0.514252	0.290352	0.87486
Lgi2	-1.36726	0.275267	0.843224
Fcer1g	-0.469251	0.274947	0.843224
Slit3	-2.26558	0.273206	0.843224
B2m	-0.319758	0.265043	0.827617
Park7	-1.29577	0.262852	0.826105
Agt	-1.16459	0.2619	0.826105
Rorb	-1.6236	0.255797	0.81451
Pdgfra	-1.25174	0.24397	0.787209
Cd9	-0.612956	0.239896	0.779261
Sst	-2.19526	0.227239	0.743132
Slc6a6	-0.37713	0.213961	0.704469
Pnck	-3.18644	0.211995	0.702777
Chordc1	-1.02109	0.210152	0.701472
Plcb3	-0.910176	0.207604	0.697779
Lhfp	-1.14447	0.20632	0.697779
Myo1f	-0.435094	0.202219	0.689253
Hcn1	-1.54904	0.196214	0.673529
Phc3	-0.92134	0.184565	0.638067
Snx20	-1.49552	0.183545	0.638067
Kcnip4	-2.57977	0.158894	0.557279
Clu	-1.12386	0.136768	0.485901
Kremen1	-1.28752	0.122526	0.439277
Osbp2	-1.74112	0.120994	0.437023
Rgs8	-1.53815	0.120045	0.436856
Rprm	-0.928334	0.117275	0.430007
Epha6	-1.7439	0.117046	0.430007
Fcgr2b	-1.05169	0.10225	0.380683
Map4k2	-0.973811	0.091845	0.347289
Cd84	-0.510976	0.0911452	0.347289
Tmcc3	-0.69259	0.089048	0.342057
Hspa9	-0.815943	0.0874542	0.338623
Rora	-0.94775	0.0872868	0.338623
Cdh2	-1.19725	0.0837948	0.329729
Igf1r	-0.476467	0.0827838	0.328421
Rsrp1	-0.883906	0.0823396	0.328421
Lrp6	-0.496069	0.0808482	0.326088
Cd37	-0.734132	0.0793314	0.322659
Itga6	-0.767605	0.0769571	0.315654
Pcna	-0.96726	0.0753392	0.31166
Acsl1	-0.765615	0.0729746	0.30448
Tenm2	-1.70288	0.0721111	0.303494
Itgb1	-0.868428	0.0703859	0.298831
Il1rl2	-1.12698	0.0691508	0.296186
Trank1	-1.41497	0.0674464	0.291465
Gria3	-1.59239	0.0662762	0.288988
Frmpd3	-1.5649	0.0641919	0.285035
Npc1	-1.28494	0.0638096	0.285035
Aif1	-0.913876	0.0633791	0.285035
Gad1	-1.33923	0.0589552	0.269191
Dock10	-0.564908	0.0557743	0.257093
Aplp2	-0.544587	0.0516087	0.240179
Celf2	-1.7914	0.049081	0.230633
Ahsa1	-1.44436	0.0478425	0.227017
Acvr1	-1.0281	0.0443391	0.212477
Cdh13	-2.06574	0.0416856	0.201758
Ppfia2	-1.19221	0.0415648	0.201758
Adam17	-1.29323	0.0410001	0.201758
Itgb2	-0.583203	0.0409703	0.201758
Baiap3	-1.20378	0.0361015	0.182012
P4ha1	-0.847065	0.0357883	0.182012
Arhgap25	-0.651766	0.0346877	0.178605
Ptpn6	-0.731073	0.0346338	0.178605
Inpp5d	-0.808417	0.0321788	0.169289
Lag3	-1.08525	0.0280889	0.149396
Mfn1	-0.882361	0.0274145	0.149086
Rb1	-0.80563	0.0194182	0.108028
Adcy8	-1.75982	0.017893	0.1007
Trem2	-0.670005	0.0161956	0.0922195
Fkbp5	-0.732097	0.0158417	0.0912784
Rasgef1b	-1.39247	0.0157448	0.0912784
Nptx1	-2.45942	0.0128443	0.0758125
Siglech	-1.25707	0.0121882	0.0728282
Csf3r	-1.02477	0.011751	0.0710934
Nrn1	-2.0497	0.0114394	0.0700844
Dnajb1	-1.6465	0.0102377	0.0635265
Il21r	-0.967579	0.00968332	0.0608666
Cd180	-0.75468	0.00957654	0.0608666
Cd33	-0.736091	0.00933533	0.060244
Ly86	-1.01025	0.00800099	0.0523308
Syne1	-1.17389	0.00732608	0.0485729
Dok6	-2.03851	0.00706467	0.0474903
Mpeg1	-0.783674	0.00610824	0.0416393
Dlgap2	-1.99287	0.00607934	0.0416393
Stag1	-1.38637	0.00601131	0.0416393
Tlr7	-1.1628	0.00450477	0.0320633
Anks1b	-2.00922	0.00347667	0.025115
Grid1	-1.9399	0.00305169	0.0223791
Bmpr2	-0.993429	0.00304522	0.0223791
Fgf13	-2.34995	0.0030111	0.0223791
Pacs2	-0.768835	0.00286253	0.0219915
Glud1	-1.16337	0.00286253	0.0219915
Sla	-1.30844	0.00247635	0.0196484
Plxnb2	-1.40133	0.00206058	0.016622
Vdac1	-1.47805	0.0017264	0.0141623
Lair1	-0.87894	0.00115721	0.00965672
Hk2	-0.906204	0.000925646	0.00785987
Sorbs2	-2.5902	0.000744702	0.00643635
Grn	-0.902155	0.000661879	0.00582453
Astn1	-1.82614	0.000579189	0.00519125
Tgfb1	-1.05547	0.000527478	0.00481697
Prkcd	-0.956092	0.000432349	0.00402418
Itgb5	-1.26966	0.000383061	0.00363532
Slc6a11	-1.10529	0.000272807	0.00264077
Dlg2	-2.14539	0.000230006	0.0022719
Prickle2	-1.79329	0.000182226	0.00183744
Irf8	-1.03217	0.000100544	0.00103539
Pld4	-1.08106	6.87512e-05	0.000723382
Dagla	-1.6517	5.26599e-05	0.000566387
Unc93b1	-1.39447	4.09941e-05	0.000450935
C1qc	-1.06966	3.51992e-05	0.000396196
Scn8a	-2.63761	3.15721e-05	0.000363831
Prkca	-1.5934	1.68899e-05	0.000199384
Hexb	-1.24163	6.4649e-06	8.02311e-05
P2ry6	-1.18838	5.09582e-06	6.49047e-05
Camta1	-1.85373	4.81626e-06	6.30019e-05
Gnas	-1.22642	2.25245e-06	3.02829e-05
Arhgap5	-1.23706	1.94638e-06	2.69156e-05
Mertk	-1.2742	1.3584e-06	1.93372e-05
Mfn2	-1.74537	7.80355e-07	1.14452e-05
Cd47	-1.53878	7.5327e-07	1.13932e-05
Grin2a	-2.7976	6.53455e-07	1.02023e-05
Tomm20	-1.93349	2.61137e-07	4.35829e-06
C1qb	-1.33166	1.82107e-07	3.14785e-06
Aldoc	-1.42343	1.69053e-07	3.03043e-06
Pink1	-1.34345	1.46802e-07	2.73278e-06
Maf	-1.54977	3.25499e-08	6.30166e-07
Il10ra	-1.78245	1.76046e-08	3.55027e-07
Pten	-1.62173	4.04904e-10	8.52058e-09
Itgam	-1.59619	1.39929e-10	3.07845e-09
Ssh2	-1.61677	1.29869e-10	2.99318e-09
Lrp1	-1.88674	1.15657e-11	2.79889e-10
Adcy1	-2.2761	8.58107e-12	2.18592e-10
Abca9	-1.79925	5.12029e-12	1.37679e-10
Plxna4	-1.87788	3.2126e-12	9.14647e-11
Gria2	-2.03473	2.74244e-12	8.29588e-11
Itpr1	-2.10226	2.31112e-12	7.45723e-11
Itga9	-1.86123	4.24772e-13	1.4685e-11
Ank2	-1.85826	1.56941e-15	5.84302e-14
Cx3cr1	-1.87244	1.03843e-15	4.18834e-14
P2ry13	-2.0522	5.33239e-16	2.34625e-14
Nav3	-2.05195	7.31041e-17	3.53824e-15
Slc1a2	-1.85879	3.17805e-17	1.70908e-15
Atp2a2	-2.22423	2.23551e-17	1.35248e-15
Gria1	-2.3995	9.94697e-18	6.87762e-16
Tmem119	-2.34181	2.45655e-23	2.97243e-21
Bin1	-2.34835	4.75129e-24	7.66541e-22
Csf1r	-2.12592	1.9024e-30	4.6038e-28
P2ry12	-2.91212	2.27504e-38	1.10112e-35

## Sheet: Transcriptome_GO
Gene_set	Term	Overlap	P-value	Adjusted P-value	Old P-value	Old Adjusted P-value	Odds Ratio	Combined Score	Genes
GO_Biological_Process_2023	Synapse Pruning (GO:0098883)	4/8	7.96828e-09	9.48225e-06	0	0	316.333	5898.92	C1QB;CX3CR1;ITGAM;C1QC
GO_Biological_Process_2023	Cell Junction Disassembly (GO:0150146)	3/5	3.57581e-07	0.000212761	0	0	467.133	6934.07	C1QB;CX3CR1;C1QC
GO_Biological_Process_2023	Synaptic Transmission, Glutamatergic (GO:0035249)	4/27	1.90446e-06	0.00060091	0	0	54.962	723.922	GRIA1;GRIA2;GRIN2A;GRID1
GO_Biological_Process_2023	Endocytosis (GO:0006897)	7/189	3.24429e-06	0.00060091	0	0	12.6609	160.016	P2RY6;ITGAM;LRP1;BIN1;IL10RA;PLD4;MERTK
GO_Biological_Process_2023	Phagocytosis (GO:0006909)	5/69	3.45107e-06	0.00060091	0	0	25.0365	314.88	P2RY6;ITGAM;LRP1;PLD4;MERTK
GO_Biological_Process_2023	Modulation Of Chemical Synaptic Transmission (GO:0050804)	6/123	3.51501e-06	0.00060091	0	0	16.6591	209.213	GRIA1;CX3CR1;GRIA2;GRID1;PTEN;DLGAP2
GO_Biological_Process_2023	Chemical Synaptic Transmission (GO:0007268)	8/273	3.53476e-06	0.00060091	0	0	10.0636	126.327	GRIA1;GRIA2;GRIN2A;DLG2;GRID1;SLC1A2;PTEN;DLGAP2
GO_Biological_Process_2023	Regulation Of Trans-Synaptic Signaling (GO:0099177)	4/36	6.24894e-06	0.00092953	0	0	39.4861	473.166	CX3CR1;GRIA1;GRIA2;GRID1
GO_Biological_Process_2023	Positive Regulation Of Superoxide Anion Generation (GO:0032930)	3/13	1.00326e-05	0.00132653	0	0	93.3891	1074.88	ITGAM;TGFB1;PRKCD
GO_Biological_Process_2023	Regulation Of Superoxide Anion Generation (GO:0032928)	3/14	1.27382e-05	0.00139965	0	0	84.8949	956.842	ITGAM;TGFB1;PRKCD
GO_Biological_Process_2023	Positive Regulation Of Response To External Stimulus (GO:0032103)	6/155	1.32862e-05	0.00139965	0	0	13.0602	146.65	P2RY12;GRN;TGFB1;TLR7;PRKCA;CD47
GO_Biological_Process_2023	Establishment Of Protein Localization To Mitochondrion (GO:0072655)	4/44	1.41141e-05	0.00139965	0	0	31.5762	352.654	PINK1;MFN2;TOMM20;HK2
GO_Biological_Process_2023	Microglial Cell Activation (GO:0001774)	3/20	3.93246e-05	0.00359971	0	0	54.9154	557.044	CX3CR1;GRN;ITGAM
GO_Biological_Process_2023	Enzyme-Linked Receptor Protein Signaling Pathway (GO:0007167)	5/124	5.99954e-05	0.00509961	0	0	13.4278	130.534	CSF1R;BMPR2;LRP1;DOK6;MERTK
GO_Biological_Process_2023	Regulation Of Cardiac Muscle Cell Contraction (GO:0086004)	3/26	8.84074e-05	0.00549686	0	0	40.5774	378.732	ATP2A2;ANK2;FGF13
GO_Biological_Process_2023	Regulation Of Protein Kinase B Signaling (GO:0051896)	5/136	9.29915e-05	0.00549686	0	0	12.1903	113.163	P2RY12;CX3CR1;PINK1;TGFB1;PTEN
GO_Biological_Process_2023	Negative Regulation Of Supramolecular Fiber Organization (GO:1902904)	4/71	9.43913e-05	0.00549686	0	0	18.8259	174.479	NAV3;PRKCD;SSH2;FGF13
GO_Biological_Process_2023	Regulation Of Cell Migration (GO:0030334)	8/434	9.80731e-05	0.00549686	0	0	6.20896	57.3074	CSF1R;GRN;TGFB1;NAV3;PTEN;PLXNB2;PRKCA;PLXNA4
GO_Biological_Process_2023	Regulation Of SMAD Protein Signal Transduction (GO:0060390)	3/27	9.92204e-05	0.00549686	0	0	38.8848	358.446	BMPR2;TGFB1;LRP1
GO_Biological_Process_2023	Positive Regulation Of Protein Modification Process (GO:0031401)	6/225	0.000106774	0.00549686	0	0	8.85426	80.9704	CSF1R;PINK1;TGFB1;PRKCD;TMEM119;CAMTA1
GO_Biological_Process_2023	Positive Regulation Of Autophagy Of Mitochondrion In Response To Mitochondrial Depolarization (GO:1904925)	2/5	0.000109834	0.00549686	0	0	204.41	1863.51	PINK1;HK2
GO_Biological_Process_2023	Humoral Immune Response Mediated By Circulating Immunoglobulin (GO:0002455)	2/5	0.000109834	0.00549686	0	0	204.41	1863.51	C1QB;C1QC
GO_Biological_Process_2023	Regulation Of Bone Resorption (GO:0045124)	3/28	0.000110861	0.00549686	0	0	37.3275	339.95	CSF1R;TMEM119;PRKCA
GO_Biological_Process_2023	Regulation Of Cardiac Muscle Cell Action Potential (GO:0098901)	3/28	0.000110861	0.00549686	0	0	37.3275	339.95	ATP2A2;ANK2;FGF13
GO_Biological_Process_2023	Positive Regulation Of Dephosphorylation (GO:0035306)	3/29	0.000123357	0.00587178	0	0	35.89	323.026	TGFB1;PRKCD;CAMTA1
GO_Biological_Process_2023	Positive Regulation Of Locomotion (GO:0040017)	3/30	0.000136735	0.00625827	0	0	34.559	307.488	P2RY12;CSF1R;TGFB1
GO_Biological_Process_2023	Regulation Of Inflammatory Response (GO:0050727)	6/240	0.000151872	0.00631065	0	0	8.28037	72.805	GRN;DAGLA;IL10RA;PRKCD;TLR7;CD47
GO_Biological_Process_2023	Regulation Of Glial Cell Apoptotic Process (GO:0034350)	2/6	0.000164395	0.00631065	0	0	153.3	1335.74	PRKCD;PRKCA
GO_Biological_Process_2023	Regulation Of Microglial Cell Migration (GO:1904139)	2/6	0.000164395	0.00631065	0	0	153.3	1335.74	CX3CR1;P2RY12
GO_Biological_Process_2023	Positive Regulation Of Mitophagy In Response To Mitochondrial Depolarization (GO:0098779)	2/6	0.000164395	0.00631065	0	0	153.3	1335.74	PINK1;MFN2
GO_Biological_Process_2023	Mitochondrion-Endoplasmic Reticulum Membrane Tethering (GO:1990456)	2/6	0.000164395	0.00631065	0	0	153.3	1335.74	PACS2;ATP2A2
GO_Biological_Process_2023	Positive Regulation Of Protein Dephosphorylation (GO:0035307)	3/33	0.000182436	0.00664674	0	0	31.0984	267.73	TGFB1;PRKCD;CAMTA1
GO_Biological_Process_2023	Positive Regulation Of Endothelial Cell Migration (GO:0010595)	4/85	0.000189907	0.00664674	0	0	15.561	133.342	GRN;TGFB1;BMPR2;PRKCA
GO_Biological_Process_2023	Integrin-Mediated Signaling Pathway (GO:0007229)	4/85	0.000189907	0.00664674	0	0	15.561	133.342	ITGAM;ITGB5;CD47;ITGA9
GO_Biological_Process_2023	Negative Regulation Of Glial Cell Apoptotic Process (GO:0034351)	2/7	0.000229655	0.00759139	0	0	122.634	1027.54	PRKCD;PRKCA
GO_Biological_Process_2023	Regulation Of Cardiac Muscle Cell Action Potential Involved In Regulation Of Contraction (GO:0098909)	2/7	0.000229655	0.00759139	0	0	122.634	1027.54	ATP2A2;FGF13
GO_Biological_Process_2023	Negative Regulation Of Smooth Muscle Cell Proliferation (GO:0048662)	3/37	0.000257335	0.0079149	0	0	27.4343	226.748	BMPR2;PTEN;MFN2
GO_Biological_Process_2023	Regulation Of Vascular Associated Smooth Muscle Cell Proliferation (GO:1904705)	3/37	0.000257335	0.0079149	0	0	27.4343	226.748	P2RY6;PTEN;MFN2
GO_Biological_Process_2023	Regulation Of Protein Phosphorylation (GO:0001932)	6/265	0.000259396	0.0079149	0	0	7.47161	61.6943	CSF1R;PINK1;TGFB1;TMEM119;PTEN;PLXNB2
GO_Biological_Process_2023	Positive Regulation Of Protein Kinase B Signaling (GO:0051897)	4/93	0.000268403	0.007985	0	0	14.1566	116.41	P2RY12;CX3CR1;PINK1;TGFB1
GO_Biological_Process_2023	Regulation Of Macrophage Migration (GO:1905521)	2/8	0.000305545	0.00833825	0	0	102.19	827.064	CX3CR1;P2RY12
GO_Biological_Process_2023	Regulation Of Tumor Necrosis Factor Superfamily Cytokine Production (GO:1903555)	2/8	0.000305545	0.00833825	0	0	102.19	827.064	CX3CR1;CD47
GO_Biological_Process_2023	Semaphorin-Plexin Signaling Pathway Involved In Axon Guidance (GO:1902287)	2/8	0.000305545	0.00833825	0	0	102.19	827.064	PLXNB2;PLXNA4
GO_Biological_Process_2023	Positive Regulation Of Multicellular Organismal Process (GO:0051240)	7/387	0.000308305	0.00833825	0	0	6.00311	48.5317	TGFB1;BMPR2;LRP1;TMEM119;GNAS;MFN2;PRKCA
GO_Biological_Process_2023	Regulation Of Protein Dephosphorylation (GO:0035304)	3/40	0.000324876	0.00859116	0	0	25.2061	202.457	TGFB1;PRKCD;CAMTA1
GO_Biological_Process_2023	Hemopoiesis (GO:0030097)	4/101	0.000367878	0.00951205	0	0	12.9838	102.673	CSF1R;PINK1;TGFB1;PLD4
GO_Biological_Process_2023	Regulation Of Axonogenesis (GO:0050770)	3/42	0.000375686	0.00951205	0	0	23.9111	188.581	PTEN;PLXNB2;PLXNA4
GO_Biological_Process_2023	Excitatory Synapse Assembly (GO:1904861)	2/9	0.000391995	0.0097182	0	0	87.5868	687.054	PTEN;PLXNB2
GO_Biological_Process_2023	Lysosomal Transport (GO:0007041)	4/105	0.000426409	0.0103556	0	0	12.4671	96.7459	PINK1;GRN;LRP1;BIN1
GO_Biological_Process_2023	Positive Regulation Of Macrophage Differentiation (GO:0045651)	2/10	0.000488934	0.0116366	0	0	76.6346	584.207	TGFB1;PRKCA
GO_Biological_Process_2023	Positive Regulation Of Smooth Muscle Cell Proliferation (GO:0048661)	3/47	0.000524335	0.0122345	0	0	21.1886	160.045	P2RY6;TGFB1;MFN2
GO_Biological_Process_2023	Anterograde Trans-Synaptic Signaling (GO:0098916)	5/199	0.000543174	0.0124303	0	0	8.20544	61.6891	GRIA1;GRIA2;GRIN2A;DLG2;SLC1A2
GO_Biological_Process_2023	Positive Regulation Of Reactive Oxygen Species Metabolic Process (GO:2000379)	3/48	0.000557956	0.0125277	0	0	20.7167	155.193	ITGAM;TGFB1;PRKCD
GO_Biological_Process_2023	Pyruvate Metabolic Process (GO:0006090)	3/50	0.000629267	0.0138672	0	0	19.8331	146.189	ALDOC;VDAC1;HK2
GO_Biological_Process_2023	Protein Stabilization (GO:0050821)	5/208	0.000663604	0.014358	0	0	7.83807	57.3577	PINK1;GRN;PRKCD;PTEN;ANK2
GO_Biological_Process_2023	Astrocyte Activation (GO:0048143)	2/12	0.000714007	0.0144012	0	0	61.3015	444.106	GRN;LRP1
GO_Biological_Process_2023	Semaphorin-Plexin Signaling Pathway Involved In Neuron Projection Guidance (GO:1902285)	2/12	0.000714007	0.0144012	0	0	61.3015	444.106	PLXNB2;PLXNA4
GO_Biological_Process_2023	Endochondral Bone Morphogenesis (GO:0060350)	2/12	0.000714007	0.0144012	0	0	61.3015	444.106	BMPR2;TMEM119
GO_Biological_Process_2023	Ionotropic Glutamate Receptor Signaling Pathway (GO:0035235)	2/12	0.000714007	0.0144012	0	0	61.3015	444.106	GRIA2;GRIN2A
GO_Biological_Process_2023	Mitochondrial Transport (GO:0006839)	3/53	0.000746732	0.0148102	0	0	18.6403	134.207	PINK1;MFN2;TOMM20
GO_Biological_Process_2023	Regulation Of Cell Motility (GO:2000145)	4/123	0.000774137	0.015102	0	0	10.5717	75.7331	CSF1R;TGFB1;PLXNB2;PLXNA4
GO_Biological_Process_2023	Regulation Of Smooth Muscle Cell Proliferation (GO:0048660)	3/54	0.000788772	0.0151393	0	0	18.2739	130.568	BMPR2;TGFB1;MFN2
GO_Biological_Process_2023	Endolysosomal Toll-Like Receptor Signaling Pathway (GO:0140894)	2/13	0.000842003	0.0155084	0	0	55.7259	394.524	UNC93B1;TLR7
GO_Biological_Process_2023	Protein Localization To Phagophore Assembly Site (GO:0034497)	2/13	0.000842003	0.0155084	0	0	55.7259	394.524	PACS2;MFN2
GO_Biological_Process_2023	Positive Regulation Of Intracellular Protein Transport (GO:0090316)	4/126	0.000847096	0.0155084	0	0	10.3102	72.931	PINK1;TGFB1;ITGAM;PRKCD
GO_Biological_Process_2023	Synapse Organization (GO:0050808)	4/131	0.00097928	0.0171538	0	0	9.90176	68.6063	C1QB;CX3CR1;PTEN;C1QC
GO_Biological_Process_2023	Regulation Of Extracellular Matrix Disassembly (GO:0010715)	2/14	0.000980215	0.0171538	0	0	51.0795	353.865	TGFB1;LRP1
GO_Biological_Process_2023	Regulation Of Macrophage Differentiation (GO:0045649)	2/14	0.000980215	0.0171538	0	0	51.0795	353.865	PRKCA;C1QC
GO_Biological_Process_2023	Positive Regulation Of Phosphorylation (GO:0042327)	5/231	0.00106199	0.0183155	0	0	7.03219	48.1537	CSF1R;PINK1;TGFB1;TMEM119;MERTK
GO_Biological_Process_2023	Regulation Of Pathway-Restricted SMAD Protein Phosphorylation (GO:0060393)	3/61	0.00112552	0.0186601	0	0	16.0628	109.058	BMPR2;TGFB1;LRP1
GO_Biological_Process_2023	Negative Regulation Of Immune Effector Process (GO:0002698)	2/15	0.00112857	0.0186601	0	0	47.1479	319.984	GRN;CD47
GO_Biological_Process_2023	Negative Regulation Of Apoptotic Process (GO:0043066)	7/482	0.00112901	0.0186601	0	0	4.77916	32.4333	CX3CR1;PINK1;GRN;PRKCD;PRKCA;VDAC1;MERTK
GO_Biological_Process_2023	Protein Localization To Mitochondrion (GO:0070585)	2/16	0.00128701	0.0209801	0	0	43.778	291.362	PINK1;HK2
GO_Biological_Process_2023	Autophagosome Assembly (GO:0000045)	3/65	0.00135305	0.0212112	0	0	15.0234	99.2358	PACS2;ATP2A2;MFN2
GO_Biological_Process_2023	Regulation Of ERK1 And ERK2 Cascade (GO:0070372)	5/244	0.00135377	0.0212112	0	0	6.6453	43.8913	CSF1R;P2RY6;TGFB1;PTEN;PRKCA
GO_Biological_Process_2023	Positive Regulation Of Transferase Activity (GO:0051347)	4/143	0.00135467	0.0212112	0	0	9.04145	59.7116	CSF1R;PINK1;TGFB1;MERTK
GO_Biological_Process_2023	Protein Phosphorylation (GO:0006468)	7/500	0.00139423	0.0215472	0	0	4.60041	30.2496	CSF1R;PINK1;TGFB1;BMPR2;PRKCD;TLR7;PRKCA
GO_Biological_Process_2023	Positive Regulation Of SMAD Protein Signal Transduction (GO:0060391)	2/17	0.00145547	0.0222052	0	0	40.8574	266.898	BMPR2;TGFB1
GO_Biological_Process_2023	Negative Regulation Of Protein Phosphorylation (GO:0001933)	4/149	0.00157568	0.0237125	0	0	8.6647	55.9139	TGFB1;LRP1;PRKCD;PTEN
GO_Biological_Process_2023	Positive Regulation Of Macrophage Migration (GO:1905523)	2/18	0.00163387	0.0237125	0	0	38.3019	245.776	P2RY12;CSF1R
GO_Biological_Process_2023	Maintenance Of Protein Localization In Organelle (GO:0072595)	2/18	0.00163387	0.0237125	0	0	38.3019	245.776	PINK1;HK2
GO_Biological_Process_2023	Positive Regulation Of Protein Phosphorylation (GO:0001934)	6/377	0.00163397	0.0237125	0	0	5.18634	33.2794	CX3CR1;CSF1R;PINK1;TGFB1;BMPR2;TMEM119
GO_Biological_Process_2023	Positive Regulation Of Protein Polymerization (GO:0032273)	3/70	0.00167555	0.0237313	0	0	13.8988	88.8357	PINK1;NAV3;BIN1
GO_Biological_Process_2023	Regulation Of Actin Filament Polymerization (GO:0030833)	3/70	0.00167555	0.0237313	0	0	13.8988	88.8357	BIN1;PRKCD;SSH2
GO_Biological_Process_2023	Cellular Response To Organic Cyclic Compound (GO:0071407)	4/152	0.00169509	0.0237313	0	0	8.48777	54.1522	P2RY12;P2RY6;TGFB1;ADCY1
GO_Biological_Process_2023	Synapse Assembly (GO:0007416)	3/71	0.00174531	0.0241502	0	0	13.6937	86.9663	PTEN;PLXNB2;FGF13
GO_Biological_Process_2023	Negative Regulation Of Cell Adhesion (GO:0007162)	3/72	0.00181686	0.0243421	0	0	13.4946	85.1594	TGFB1;PLXNB2;PLXNA4
GO_Biological_Process_2023	Regulation Of Autophagy Of Mitochondrion (GO:1903146)	2/19	0.00182214	0.0243421	0	0	36.0471	227.376	PINK1;VDAC1
GO_Biological_Process_2023	Negative Regulation Of Calcium Ion Transmembrane Transport (GO:1903170)	2/19	0.00182214	0.0243421	0	0	36.0471	227.376	BIN1;VDAC1
GO_Biological_Process_2023	Positive Regulation Of Intracellular Signal Transduction (GO:1902533)	7/525	0.001841	0.0243421	0	0	4.37275	27.5371	P2RY12;CX3CR1;PINK1;TGFB1;BMPR2;DOK6;TLR7
GO_Biological_Process_2023	Negative Regulation Of Neuron Apoptotic Process (GO:0043524)	3/74	0.0019654	0.0253061	0	0	13.1131	81.7217	CX3CR1;PINK1;GRN
GO_Biological_Process_2023	Positive Regulation Of Signal Transduction (GO:0009967)	5/266	0.00197701	0.0253061	0	0	6.07836	37.8449	P2RY6;GRIN2A;TGFB1;PTEN;PRKCA
GO_Biological_Process_2023	Negative Regulation Of Microtubule Depolymerization (GO:0007026)	2/20	0.00202024	0.0253061	0	0	34.0427	211.22	NAV3;FGF13
GO_Biological_Process_2023	Endoplasmic Reticulum Calcium Ion Homeostasis (GO:0032469)	2/20	0.00202024	0.0253061	0	0	34.0427	211.22	PACS2;ATP2A2
GO_Biological_Process_2023	Positive Regulation Of Vascular Associated Smooth Muscle Cell Proliferation (GO:1904707)	2/20	0.00202024	0.0253061	0	0	34.0427	211.22	P2RY6;MFN2
GO_Biological_Process_2023	Positive Regulation Of Neurogenesis (GO:0050769)	3/75	0.00204242	0.0253175	0	0	12.9303	80.0856	CX3CR1;PLXNB2;PLXNA4
GO_Biological_Process_2023	Mitochondrion Organization (GO:0007005)	4/162	0.0021385	0.0262352	0	0	7.94655	48.8526	PINK1;MFN2;TOMM20;HK2
GO_Biological_Process_2023	Positive Regulation Of Cell Migration (GO:0030335)	5/272	0.00217839	0.0264519	0	0	5.93995	36.407	CSF1R;GRN;TGFB1;BMPR2;PRKCA
GO_Biological_Process_2023	Regulation Of Cardiac Conduction (GO:1903779)	2/21	0.00222808	0.0267819	0	0	32.2494	196.935	ATP2A2;ANK2
GO_Biological_Process_2023	Positive Regulation Of Endocytosis (GO:0045807)	3/79	0.00236922	0.0279306	0	0	12.2473	74.0375	LRP1;CD47;MERTK
GO_Biological_Process_2023	Cellular Response To Oxygen-Containing Compound (GO:1901701)	6/406	0.00237058	0.0279306	0	0	4.8032	29.0335	P2RY12;CX3CR1;P2RY6;DLG2;PRKCD;ADCY1
GO_Biological_Process_2023	Positive Regulation Of Excitatory Postsynaptic Potential (GO:2000463)	2/22	0.0024456	0.028255	0	0	30.6354	184.225	GRIN2A;PTEN
GO_Biological_Process_2023	Negative Regulation Of Axonogenesis (GO:0050771)	2/22	0.0024456	0.028255	0	0	30.6354	184.225	PTEN;FGF13
GO_Biological_Process_2023	Brain Development (GO:0007420)	4/169	0.0024928	0.0285234	0	0	7.60673	45.5974	CX3CR1;GRIN2A;PTEN;PLXNB2
GO_Biological_Process_2023	Central Nervous System Development (GO:0007417)	5/283	0.00258595	0.0293075	0	0	5.70173	33.969	CX3CR1;GRIN2A;ITGAM;PTEN;PLXNB2
GO_Biological_Process_2023	Negative Regulation Of Protein Depolymerization (GO:1901880)	2/23	0.00267274	0.0294496	0	0	29.1751	172.852	NAV3;FGF13
GO_Biological_Process_2023	Positive Regulation Of Neuron Apoptotic Process (GO:0043525)	2/23	0.00267274	0.0294496	0	0	29.1751	172.852	GRN;ITGAM
GO_Biological_Process_2023	Negative Regulation Of Actin Filament Polymerization (GO:0030837)	2/23	0.00267274	0.0294496	0	0	29.1751	172.852	PRKCD;SSH2
GO_Biological_Process_2023	Calcium Ion Transmembrane Import Into Cytosol (GO:0097553)	3/83	0.00272669	0.0294978	0	0	11.6326	68.6867	GRIN2A;SCN8A;ITPR1
GO_Biological_Process_2023	Phospholipase C-activating G Protein-Coupled Receptor Signaling Pathway (GO:0007200)	3/83	0.00272669	0.0294978	0	0	11.6326	68.6867	P2RY12;CX3CR1;P2RY6
GO_Biological_Process_2023	Regulation Of Microtubule Depolymerization (GO:0031114)	2/24	0.00290943	0.0299266	0	0	27.8476	162.624	NAV3;FGF13
GO_Biological_Process_2023	Response To Purine-Containing Compound (GO:0014074)	2/24	0.00290943	0.0299266	0	0	27.8476	162.624	P2RY6;TLR7
GO_Biological_Process_2023	Protein Kinase B Signaling (GO:0043491)	2/24	0.00290943	0.0299266	0	0	27.8476	162.624	TGFB1;PTEN
GO_Biological_Process_2023	Mononuclear Cell Differentiation (GO:1903131)	2/24	0.00290943	0.0299266	0	0	27.8476	162.624	CSF1R;IRF8
GO_Biological_Process_2023	Calcium-Mediated Signaling (GO:0019722)	3/85	0.00291721	0.0299266	0	0	11.3478	66.2383	P2RY12;ATP2A2;ANK2
GO_Biological_Process_2023	Establishment Of Protein Localization To Organelle (GO:0072594)	3/85	0.00291721	0.0299266	0	0	11.3478	66.2383	PINK1;IL10RA;HK2
GO_Biological_Process_2023	Positive Regulation Of ERK1 And ERK2 Cascade (GO:0070374)	4/179	0.00306617	0.030883	0	0	7.16844	41.4861	CSF1R;P2RY6;TGFB1;PRKCA
GO_Biological_Process_2023	Phosphorylation (GO:0016310)	6/429	0.00311429	0.030883	0	0	4.53668	26.1846	PINK1;TGFB1;BMPR2;PRKCD;PRKCA;HK2
GO_Biological_Process_2023	Regulation Of Platelet Aggregation (GO:0090330)	2/25	0.0031556	0.030883	0	0	26.6355	153.382	PRKCD;PRKCA
GO_Biological_Process_2023	Positive Regulation Of Peptidase Activity (GO:0010952)	2/25	0.0031556	0.030883	0	0	26.6355	153.382	GRN;PINK1
GO_Biological_Process_2023	Regulation Of Cell Size (GO:0008361)	2/25	0.0031556	0.030883	0	0	26.6355	153.382	PTEN;ARHGAP5
GO_Biological_Process_2023	Regulation Of Intracellular Signal Transduction (GO:1902531)	5/297	0.0031816	0.030883	0	0	5.42449	31.1928	CSF1R;TGFB1;PTEN;SLA;ARHGAP5
GO_Biological_Process_2023	Regulation Of Endothelial Cell Migration (GO:0010594)	3/88	0.00321806	0.030883	0	0	10.9456	62.8165	GRN;BMPR2;PRKCA
GO_Biological_Process_2023	Positive Regulation Of Cell Adhesion (GO:0045785)	3/88	0.00321806	0.030883	0	0	10.9456	62.8165	P2RY12;PRKCA;CD47
GO_Biological_Process_2023	Nervous System Development (GO:0007399)	6/433	0.00325966	0.0310319	0	0	4.49326	25.729	TGFB1;NAV3;SCN8A;PTEN;MERTK;FGF13
GO_Biological_Process_2023	Sodium Ion Transport (GO:0006814)	3/89	0.00332241	0.0313783	0	0	10.8178	61.7377	SCN8A;SLC6A11;FGF13
GO_Biological_Process_2023	Negative Regulation Of Protein Polymerization (GO:0032272)	2/26	0.00341121	0.0317136	0	0	25.5244	144.996	PRKCD;SSH2
GO_Biological_Process_2023	Positive Regulation Of Phosphatidylinositol 3-Kinase Activity (GO:0043552)	2/26	0.00341121	0.0317136	0	0	25.5244	144.996	P2RY12;TGFB1
GO_Biological_Process_2023	Regulation Of Actin Cytoskeleton Organization (GO:0032956)	3/91	0.00353729	0.0326308	0	0	10.5708	59.666	CSF1R;LRP1;PRKCD
GO_Biological_Process_2023	Activation Of Phospholipase C Activity (GO:0007202)	2/27	0.00367617	0.0331412	0	0	24.5022	137.356	P2RY12;P2RY6
GO_Biological_Process_2023	Positive Regulation Of Calcium Ion Transmembrane Transporter Activity (GO:1901021)	2/27	0.00367617	0.0331412	0	0	24.5022	137.356	P2RY6;ANK2
GO_Biological_Process_2023	Positive Regulation Of Ubiquitin-Protein Transferase Activity (GO:0051443)	2/27	0.00367617	0.0331412	0	0	24.5022	137.356	PINK1;PTEN
GO_Biological_Process_2023	Regulation Of Peptidyl-Serine Phosphorylation (GO:0033135)	3/93	0.00376049	0.0336465	0	0	10.3349	57.7018	PINK1;TGFB1;PTEN
GO_Biological_Process_2023	Positive Regulation Of MAPK Cascade (GO:0043410)	5/310	0.00381817	0.0338202	0	0	5.18985	28.897	CSF1R;P2RY6;TGFB1;DOK6;PRKCA
GO_Biological_Process_2023	Regulation Of Chemotaxis (GO:0050920)	2/28	0.00395042	0.0338202	0	0	23.5586	130.372	P2RY12;TGFB1
GO_Biological_Process_2023	Hematopoietic Progenitor Cell Differentiation (GO:0002244)	2/28	0.00395042	0.0338202	0	0	23.5586	130.372	TGFB1;PLD4
GO_Biological_Process_2023	Positive Regulation Of Protein Import Into Nucleus (GO:0042307)	2/28	0.00395042	0.0338202	0	0	23.5586	130.372	TGFB1;PRKCD
GO_Biological_Process_2023	Primary Neural Tube Formation (GO:0014020)	2/28	0.00395042	0.0338202	0	0	23.5586	130.372	TGFB1;PLXNB2
GO_Biological_Process_2023	Negative Regulation Of Cytoskeleton Organization (GO:0051494)	2/28	0.00395042	0.0338202	0	0	23.5586	130.372	PRKCD;SSH2
GO_Biological_Process_2023	Positive Regulation Of Epithelial Cell Migration (GO:0010634)	3/95	0.00399212	0.033933	0	0	10.1092	55.8375	GRN;BMPR2;PRKCA
GO_Biological_Process_2023	Chondrocyte Differentiation (GO:0002062)	2/29	0.00423391	0.0349886	0	0	22.6849	123.965	BMPR2;TGFB1
GO_Biological_Process_2023	Response To Alcohol (GO:0097305)	2/29	0.00423391	0.0349886	0	0	22.6849	123.965	GRIN2A;TGFB1
GO_Biological_Process_2023	Tube Closure (GO:0060606)	2/29	0.00423391	0.0349886	0	0	22.6849	123.965	TGFB1;PLXNB2
GO_Biological_Process_2023	Glycolytic Process (GO:0006096)	2/29	0.00423391	0.0349886	0	0	22.6849	123.965	ALDOC;HK2
GO_Biological_Process_2023	Artery Morphogenesis (GO:0048844)	2/30	0.00452657	0.0368946	0	0	21.8736	118.069	BMPR2;LRP1
GO_Biological_Process_2023	Positive Regulation Of Lipid Kinase Activity (GO:0090218)	2/30	0.00452657	0.0368946	0	0	21.8736	118.069	P2RY12;TGFB1
GO_Biological_Process_2023	Negative Regulation Of Developmental Growth (GO:0048640)	2/31	0.00482833	0.0385618	0	0	21.1183	112.629	PTEN;FGF13
GO_Biological_Process_2023	Negative Regulation Of Microtubule Polymerization Or Depolymerization (GO:0031111)	2/31	0.00482833	0.0385618	0	0	21.1183	112.629	NAV3;FGF13
GO_Biological_Process_2023	Modulation Of Excitatory Postsynaptic Potential (GO:0098815)	2/31	0.00482833	0.0385618	0	0	21.1183	112.629	GRIN2A;PTEN
GO_Biological_Process_2023	Neural Tube Closure (GO:0001843)	2/32	0.00513913	0.0399867	0	0	20.4133	107.596	TGFB1;PLXNB2
GO_Biological_Process_2023	Muscle Cell Development (GO:0055001)	2/32	0.00513913	0.0399867	0	0	20.4133	107.596	BIN1;ANK2
GO_Biological_Process_2023	Positive Regulation Of Inflammatory Response (GO:0050729)	3/104	0.00514115	0.0399867	0	0	9.20421	48.5106	GRN;TLR7;CD47
GO_Biological_Process_2023	Positive Regulation Of Vasculature Development (GO:1904018)	3/104	0.00514115	0.0399867	0	0	9.20421	48.5106	GRN;PRKCA;HK2
GO_Biological_Process_2023	Positive Regulation Of Cell Population Proliferation (GO:0008284)	6/483	0.00553538	0.0427734	0	0	4.01196	20.8485	CSF1R;GRN;TGFB1;TMEM119;PTEN;CD47
GO_Biological_Process_2023	Regulation Of Phosphatidylinositol 3-Kinase Activity (GO:0043551)	2/34	0.00578763	0.0435613	0	0	19.1356	98.5871	P2RY12;TGFB1
GO_Biological_Process_2023	Cellular Response To Amyloid-Beta (GO:1904646)	2/34	0.00578763	0.0435613	0	0	19.1356	98.5871	GRIN2A;LRP1
GO_Biological_Process_2023	Semaphorin-Plexin Signaling Pathway (GO:0071526)	2/34	0.00578763	0.0435613	0	0	19.1356	98.5871	PLXNB2;PLXNA4
GO_Biological_Process_2023	Positive Regulation Of Neuron Death (GO:1901216)	2/34	0.00578763	0.0435613	0	0	19.1356	98.5871	GRN;ITGAM
GO_Biological_Process_2023	Cell-Matrix Adhesion (GO:0007160)	3/109	0.00585698	0.0435613	0	0	8.76784	45.0677	ITGAM;ITGB5;ITGA9
GO_Biological_Process_2023	Cellular Response To Salt (GO:1902075)	3/109	0.00585698	0.0435613	0	0	8.76784	45.0677	P2RY12;DLG2;ADCY1
GO_Biological_Process_2023	Platelet Aggregation (GO:0070527)	2/35	0.0061252	0.0446916	0	0	18.5548	94.543	P2RY12;GNAS
GO_Biological_Process_2023	Glutamate Receptor Signaling Pathway (GO:0007215)	2/35	0.0061252	0.0446916	0	0	18.5548	94.543	GRIA2;GRIN2A
GO_Biological_Process_2023	Regulation Of Cardiac Muscle Contraction (GO:0055117)	2/35	0.0061252	0.0446916	0	0	18.5548	94.543	ATP2A2;ANK2
GO_Biological_Process_2023	Negative Regulation Of Inflammatory Response (GO:0050728)	3/111	0.00615917	0.0446916	0	0	8.6046	43.7958	GRN;IL10RA;PRKCD
GO_Biological_Process_2023	Positive Regulation Of Cell Motility (GO:2000147)	4/221	0.00645899	0.0463925	0	0	5.76871	29.0875	CSF1R;GRN;TGFB1;PRKCA
GO_Biological_Process_2023	Positive Regulation Of Phospholipase C Activity (GO:0010863)	2/36	0.00647156	0.0463925	0	0	18.0081	90.7671	P2RY12;P2RY6
GO_Biological_Process_2023	Positive Regulation Of Receptor Signaling Pathway Via STAT (GO:1904894)	2/37	0.00682666	0.0486451	0	0	17.4927	87.2349	TGFB1;IL10RA
GO_Biological_Process_2023	Regulation Of Protein Import Into Nucleus (GO:0042306)	2/38	0.00719044	0.0500387	0	0	17.006	83.9246	TGFB1;PRKCD
GO_Biological_Process_2023	Positive Regulation Of Axonogenesis (GO:0050772)	2/38	0.00719044	0.0500387	0	0	17.006	83.9246	PLXNB2;PLXNA4
GO_Biological_Process_2023	Positive Regulation Of Bone Mineralization (GO:0030501)	2/38	0.00719044	0.0500387	0	0	17.006	83.9246	BMPR2;TMEM119
GO_Biological_Process_2023	Positive Regulation Of Cation Channel Activity (GO:2001259)	2/38	0.00719044	0.0500387	0	0	17.006	83.9246	P2RY6;ANK2
GO_Biological_Process_2023	Positive Regulation Of Angiogenesis (GO:0045766)	3/119	0.00746043	0.0516158	0	0	8.00795	39.2241	GRN;PRKCA;HK2
GO_Biological_Process_2023	Negative Regulation Of Intracellular Signal Transduction (GO:1902532)	4/231	0.00752965	0.0517228	0	0	5.51178	26.9466	PINK1;LRP1;ITPR1;PTEN
GO_Biological_Process_2023	Regulation Of Nitric Oxide Biosynthetic Process (GO:0045428)	2/39	0.00756283	0.0517228	0	0	16.5455	80.8168	CX3CR1;CD47
GO_Biological_Process_2023	Aortic Valve Development (GO:0003176)	2/40	0.00794377	0.0540177	0	0	16.1093	77.8944	BMPR2;TGFB1
GO_Biological_Process_2023	Positive Regulation Of Epithelial Cell Proliferation (GO:0050679)	3/123	0.00816746	0.0545973	0	0	7.73945	37.2082	GRN;BMPR2;PRKCA
GO_Biological_Process_2023	Regulation Of Chemokine Production (GO:0032642)	2/41	0.00833322	0.0545973	0	0	15.6955	75.1421	CSF1R;TLR7
GO_Biological_Process_2023	Regulation Of Heart Rate By Cardiac Conduction (GO:0086091)	2/41	0.00833322	0.0545973	0	0	15.6955	75.1421	BIN1;ANK2
GO_Biological_Process_2023	Carbohydrate Catabolic Process (GO:0016052)	2/41	0.00833322	0.0545973	0	0	15.6955	75.1421	ALDOC;HK2
GO_Biological_Process_2023	Positive Regulation Of Ossification (GO:0045778)	2/41	0.00833322	0.0545973	0	0	15.6955	75.1421	BMPR2;TMEM119
GO_Biological_Process_2023	Positive Regulation Of Response To Biotic Stimulus (GO:0002833)	2/41	0.00833322	0.0545973	0	0	15.6955	75.1421	GRN;PRKCA
GO_Biological_Process_2023	Positive Regulation Of Defense Response (GO:0031349)	3/124	0.00835018	0.0545973	0	0	7.6751	36.729	GRN;TLR7;CD47
GO_Biological_Process_2023	Negative Regulation Of Cell Growth (GO:0030308)	3/125	0.00853529	0.0555027	0	0	7.61181	36.2592	TGFB1;BMPR2;FGF13
GO_Biological_Process_2023	Regulation Of Autophagy (GO:0010506)	4/241	0.0087115	0.0563407	0	0	5.27654	25.0272	PINK1;IL10RA;ITPR1;VDAC1
GO_Biological_Process_2023	Response To Amyloid-Beta (GO:1904645)	2/43	0.00913735	0.0578375	0	0	14.9283	70.0943	GRIN2A;LRP1
GO_Biological_Process_2023	Positive Regulation Of Biomineral Tissue Development (GO:0070169)	2/43	0.00913735	0.0578375	0	0	14.9283	70.0943	BMPR2;TMEM119
GO_Biological_Process_2023	Regulation Of Cell-Cell Adhesion (GO:0022407)	2/43	0.00913735	0.0578375	0	0	14.9283	70.0943	TGFB1;CD47
GO_Biological_Process_2023	Regulation Of Cellular Component Size (GO:0032535)	2/43	0.00913735	0.0578375	0	0	14.9283	70.0943	PTEN;ARHGAP5
GO_Biological_Process_2023	Transmembrane Receptor Protein Serine/Threonine Kinase Signaling Pathway (GO:0007178)	3/130	0.00949705	0.0588953	0	0	7.31029	34.0423	TGFB1;BMPR2;ITGB5
GO_Biological_Process_2023	Protein Modification Process (GO:0036211)	7/711	0.00955057	0.0588953	0	0	3.18662	14.8215	PINK1;TGFB1;BMPR2;PRKCD;PTEN;PRKCA;SSH2
GO_Biological_Process_2023	Positive Regulation Of Chemotaxis (GO:0050921)	2/44	0.00955192	0.0588953	0	0	14.5722	67.7753	P2RY12;TGFB1
GO_Biological_Process_2023	Positive Regulation Of Nucleocytoplasmic Transport (GO:0046824)	2/44	0.00955192	0.0588953	0	0	14.5722	67.7753	TGFB1;PRKCD
GO_Biological_Process_2023	Positive Regulation Of Osteoblast Differentiation (GO:0045669)	2/44	0.00955192	0.0588953	0	0	14.5722	67.7753	BMPR2;TMEM119
GO_Biological_Process_2023	Epithelial Cell Differentiation (GO:0030855)	3/132	0.00989877	0.0607192	0	0	7.19622	33.213	MAF;ALDOC;VDAC1
GO_Biological_Process_2023	Hexose Metabolic Process (GO:0019318)	2/45	0.00997475	0.0608716	0	0	14.2326	65.5793	ALDOC;HK2
GO_Biological_Process_2023	Regulation Of mRNA Catabolic Process (GO:0061013)	2/46	0.0104058	0.0616064	0	0	13.9084	63.4973	PRKCD;PRKCA
GO_Biological_Process_2023	Cardiac Conduction (GO:0061337)	2/46	0.0104058	0.0616064	0	0	13.9084	63.4973	BIN1;ANK2
GO_Biological_Process_2023	Positive Regulation Of Blood Vessel Endothelial Cell Migration (GO:0043536)	2/46	0.0104058	0.0616064	0	0	13.9084	63.4973	TGFB1;PRKCA
GO_Biological_Process_2023	Vacuolar Transport (GO:0007034)	2/46	0.0104058	0.0616064	0	0	13.9084	63.4973	GRN;LRP1
GO_Biological_Process_2023	Homotypic Cell-Cell Adhesion (GO:0034109)	2/46	0.0104058	0.0616064	0	0	13.9084	63.4973	P2RY12;GNAS
GO_Biological_Process_2023	Negative Regulation Of Cellular Metabolic Process (GO:0031324)	2/46	0.0104058	0.0616064	0	0	13.9084	63.4973	PINK1;PTEN
GO_Biological_Process_2023	Protein Localization To Plasma Membrane (GO:0072659)	3/137	0.010946	0.0644838	0	0	6.92596	31.2692	PACS2;ANK2;FGF13
GO_Biological_Process_2023	Post-Translational Protein Modification (GO:0043687)	2/48	0.0112922	0.0661958	0	0	13.3023	59.6429	PRKCD;PRKCA
GO_Biological_Process_2023	Intracellular Calcium Ion Homeostasis (GO:0006874)	3/139	0.0113822	0.066396	0	0	6.82341	30.5396	PACS2;ATP2A2;ANK2
GO_Biological_Process_2023	Positive Regulation Of Pathway-Restricted SMAD Protein Phosphorylation (GO:0010862)	2/49	0.0117475	0.0681929	0	0	13.0187	57.8564	BMPR2;TGFB1
GO_Biological_Process_2023	Protein Localization To Cell Periphery (GO:1990778)	3/142	0.0120551	0.0696385	0	0	6.67513	29.4925	PACS2;ANK2;FGF13
GO_Biological_Process_2023	Regulation Of Mitochondrion Organization (GO:0010821)	2/50	0.0122108	0.0701972	0	0	12.7468	56.1552	PINK1;VDAC1
GO_Biological_Process_2023	Negative Regulation Of Signal Transduction (GO:0009968)	4/267	0.0123356	0.0705738	0	0	4.74863	20.8715	CX3CR1;LRP1;PRKCD;CD47
GO_Biological_Process_2023	Regulation Of Cell Adhesion (GO:0030155)	3/144	0.0125162	0.0712643	0	0	6.57979	28.8243	PLXNB2;PRKCA;PLXNA4
GO_Biological_Process_2023	Negative Regulation Of Response To External Stimulus (GO:0032102)	3/146	0.0129873	0.0735946	0	0	6.48711	28.1786	IL10RA;PRKCD;PTEN
GO_Biological_Process_2023	Regulation Of Cell Development (GO:0060284)	2/52	0.013161	0.0742255	0	0	12.2357	52.9866	CX3CR1;GRN
GO_Biological_Process_2023	Positive Regulation Of Chemokine Production (GO:0032722)	2/53	0.0136478	0.0766081	0	0	11.9952	51.5094	CSF1R;TLR7
GO_Biological_Process_2023	Regulation Of Blood Vessel Endothelial Cell Migration (GO:0043535)	2/54	0.0141424	0.0779575	0	0	11.7639	50.0975	TGFB1;PRKCA
GO_Biological_Process_2023	Positive Regulation Of Cellular Process (GO:0048522)	6/594	0.0144527	0.0779575	0	0	3.23603	13.7107	CSF1R;GRN;TGFB1;PTEN;PRKCA;CD47
GO_Biological_Process_2023	Neuron Migration (GO:0001764)	2/55	0.0146447	0.0779575	0	0	11.5414	48.747	FGF13;ASTN1
GO_Biological_Process_2023	Purine Ribonucleotide Biosynthetic Process (GO:0009152)	2/55	0.0146447	0.0779575	0	0	11.5414	48.747	TGFB1;ADCY1
GO_Biological_Process_2023	Epithelium Development (GO:0060429)	3/154	0.0149727	0.0779575	0	0	6.14094	25.8013	TGFB1;ALDOC;VDAC1
GO_Biological_Process_2023	Cellular Response To Peptide (GO:1901653)	2/56	0.0151546	0.0779575	0	0	11.3271	47.4542	GRIN2A;LRP1
GO_Biological_Process_2023	Regulation Of Cation Channel Activity (GO:2001257)	2/56	0.0151546	0.0779575	0	0	11.3271	47.4542	ANK2;FGF13
GO_Biological_Process_2023	Peptidyl-Serine Phosphorylation (GO:0018105)	3/158	0.0160263	0.0779575	0	0	5.98125	24.7237	PINK1;PRKCD;PRKCA
GO_Biological_Process_2023	Regulation Of Phagocytosis (GO:0050764)	2/58	0.0161971	0.0779575	0	0	10.9214	45.0282	CD47;MERTK
GO_Biological_Process_2023	Peptidyl-Threonine Phosphorylation (GO:0018107)	2/58	0.0161971	0.0779575	0	0	10.9214	45.0282	PRKCD;PRKCA
GO_Biological_Process_2023	Selective Autophagy (GO:0061912)	2/58	0.0161971	0.0779575	0	0	10.9214	45.0282	PINK1;TGFB1
GO_Biological_Process_2023	Regulation Of Bone Mineralization (GO:0030500)	2/58	0.0161971	0.0779575	0	0	10.9214	45.0282	BMPR2;TMEM119
GO_Biological_Process_2023	Negative Regulation Of Excitatory Postsynaptic Potential (GO:0090394)	1/5	0.0166397	0.0779575	0	0	75.4886	309.199	PTEN
GO_Biological_Process_2023	L-aspartate Import Across Plasma Membrane (GO:0140009)	1/5	0.0166397	0.0779575	0	0	75.4886	309.199	SLC1A2
GO_Biological_Process_2023	L-aspartate Transmembrane Transport (GO:0070778)	1/5	0.0166397	0.0779575	0	0	75.4886	309.199	SLC1A2
GO_Biological_Process_2023	Negative Regulation Of Myeloid Leukocyte Mediated Immunity (GO:0002887)	1/5	0.0166397	0.0779575	0	0	75.4886	309.199	CX3CR1
GO_Biological_Process_2023	Regulation Of Hyaluronan Biosynthetic Process (GO:1900125)	1/5	0.0166397	0.0779575	0	0	75.4886	309.199	TGFB1
GO_Biological_Process_2023	TORC2 Signaling (GO:0038203)	1/5	0.0166397	0.0779575	0	0	75.4886	309.199	PINK1
GO_Biological_Process_2023	Adenylate Cyclase-Activating Dopamine Receptor Signaling Pathway (GO:0007191)	1/5	0.0166397	0.0779575	0	0	75.4886	309.199	GNAS
GO_Biological_Process_2023	Neuroblast Proliferation (GO:0007405)	1/5	0.0166397	0.0779575	0	0	75.4886	309.199	PLXNB2
GO_Biological_Process_2023	Autocrine Signaling (GO:0035425)	1/5	0.0166397	0.0779575	0	0	75.4886	309.199	CX3CR1
GO_Biological_Process_2023	Regulation Of Neutrophil Activation (GO:1902563)	1/5	0.0166397	0.0779575	0	0	75.4886	309.199	GRN
GO_Biological_Process_2023	Regulation Of Protein Targeting (GO:1903533)	1/5	0.0166397	0.0779575	0	0	75.4886	309.199	PINK1
GO_Biological_Process_2023	Positive Regulation Of I-kappaB Phosphorylation (GO:1903721)	1/5	0.0166397	0.0779575	0	0	75.4886	309.199	CX3CR1
GO_Biological_Process_2023	Cerebral Cortex Cell Migration (GO:0021795)	1/5	0.0166397	0.0779575	0	0	75.4886	309.199	FGF13
GO_Biological_Process_2023	Regulation Of Voltage-Gated Sodium Channel Activity (GO:1905150)	1/5	0.0166397	0.0779575	0	0	75.4886	309.199	FGF13
GO_Biological_Process_2023	Chondrocyte Development (GO:0002063)	1/5	0.0166397	0.0779575	0	0	75.4886	309.199	BMPR2
GO_Biological_Process_2023	Response To Angiotensin (GO:1990776)	1/5	0.0166397	0.0779575	0	0	75.4886	309.199	PRKCD
GO_Biological_Process_2023	Response To cGMP (GO:0070305)	1/5	0.0166397	0.0779575	0	0	75.4886	309.199	TLR7
GO_Biological_Process_2023	Positive Regulation Of Cardiac Muscle Cell Differentiation (GO:2000727)	1/5	0.0166397	0.0779575	0	0	75.4886	309.199	TGFB1
GO_Biological_Process_2023	Positive Regulation Of Extrinsic Apoptotic Signaling Pathway Via Death Domain Receptors (GO:1902043)	1/5	0.0166397	0.0779575	0	0	75.4886	309.199	PTEN
GO_Biological_Process_2023	tRNA Transport (GO:0051031)	1/5	0.0166397	0.0779575	0	0	75.4886	309.199	TOMM20
GO_Biological_Process_2023	Telencephalon Cell Migration (GO:0022029)	1/5	0.0166397	0.0779575	0	0	75.4886	309.199	FGF13
GO_Biological_Process_2023	Toll-Like Receptor 9 Signaling Pathway (GO:0034162)	1/5	0.0166397	0.0779575	0	0	75.4886	309.199	UNC93B1
GO_Biological_Process_2023	Positive Regulation Of Microglial Cell Migration (GO:1904141)	1/5	0.0166397	0.0779575	0	0	75.4886	309.199	P2RY12
GO_Biological_Process_2023	Glutamate Catabolic Process (GO:0006538)	1/5	0.0166397	0.0779575	0	0	75.4886	309.199	GLUD1
GO_Biological_Process_2023	Positive Regulation Of Osteoblast Proliferation (GO:0033690)	1/5	0.0166397	0.0779575	0	0	75.4886	309.199	TMEM119
GO_Biological_Process_2023	Positive Regulation Of Protein Catabolic Process In The Vacuole (GO:1904352)	1/5	0.0166397	0.0779575	0	0	75.4886	309.199	LRP1
GO_Biological_Process_2023	Postsynaptic Density Assembly (GO:0097107)	1/5	0.0166397	0.0779575	0	0	75.4886	309.199	PTEN
GO_Biological_Process_2023	Prepulse Inhibition (GO:0060134)	1/5	0.0166397	0.0779575	0	0	75.4886	309.199	PTEN
GO_Biological_Process_2023	Regulation Of Blood Vessel Remodeling (GO:0060312)	1/5	0.0166397	0.0779575	0	0	75.4886	309.199	TGFB1
GO_Biological_Process_2023	Negative Regulation Of Cell Size (GO:0045792)	1/5	0.0166397	0.0779575	0	0	75.4886	309.199	PTEN
GO_Biological_Process_2023	Protein Targeting To Mitochondrion (GO:0006626)	2/59	0.0167295	0.0780712	0	0	10.7293	43.889	MFN2;TOMM20
GO_Biological_Process_2023	Positive Regulation Of Phagocytosis (GO:0050766)	2/60	0.0172694	0.0802592	0	0	10.5438	42.7952	CD47;MERTK
GO_Biological_Process_2023	Adenylate Cyclase-Modulating G Protein-Coupled Receptor Signaling Pathway (GO:0007188)	3/163	0.0174007	0.0802592	0	0	5.79287	23.4683	P2RY12;GNAS;ADCY1
GO_Biological_Process_2023	Negative Regulation Of Cell Migration (GO:0030336)	3/163	0.0174007	0.0802592	0	0	5.79287	23.4683	NAV3;LRP1;PTEN
GO_Biological_Process_2023	BMP Signaling Pathway (GO:0030509)	2/61	0.0178167	0.0806882	0	0	10.3645	41.7444	BMPR2;TGFB1
GO_Biological_Process_2023	Autophagosome Organization (GO:1905037)	2/61	0.0178167	0.0806882	0	0	10.3645	41.7444	PACS2;ATP2A2
GO_Biological_Process_2023	Negative Regulation Of Autophagy (GO:0010507)	2/61	0.0178167	0.0806882	0	0	10.3645	41.7444	PINK1;IL10RA
GO_Biological_Process_2023	Peptidyl-Serine Modification (GO:0018209)	3/166	0.0182562	0.0806882	0	0	5.68539	22.7601	PINK1;PRKCD;PRKCA
GO_Biological_Process_2023	Phosphatidylinositol-Mediated Signaling (GO:0048015)	2/62	0.0183713	0.0806882	0	0	10.1913	40.7342	CSF1R;PTEN
GO_Biological_Process_2023	Regulation Of Cytokine Production (GO:0001817)	3/167	0.0185464	0.0806882	0	0	5.65044	22.531	IRF8;PLD4;CD47
GO_Biological_Process_2023	Membrane Organization (GO:0061024)	3/167	0.0185464	0.0806882	0	0	5.65044	22.531	BIN1;MFN2;ANK2
GO_Biological_Process_2023	Phosphatidylinositol Metabolic Process (GO:0046488)	2/63	0.0189331	0.0806882	0	0	10.0237	39.7625	CSF1R;PTEN
GO_Biological_Process_2023	Heart Development (GO:0007507)	3/171	0.0197333	0.0806882	0	0	5.51479	21.648	TGFB1;BMPR2;PTEN
GO_Biological_Process_2023	Metal Ion Transport (GO:0030001)	3/171	0.0197333	0.0806882	0	0	5.51479	21.648	SCN8A;ITPR1;FGF13
GO_Biological_Process_2023	Negative Regulation Of Dendritic Spine Development (GO:0061000)	1/6	0.0199347	0.0806882	0	0	60.3879	236.436	PTEN
GO_Biological_Process_2023	Regulation Of Extracellular Matrix Assembly (GO:1901201)	1/6	0.0199347	0.0806882	0	0	60.3879	236.436	TGFB1
GO_Biological_Process_2023	SMAD Protein Complex Assembly (GO:0007183)	1/6	0.0199347	0.0806882	0	0	60.3879	236.436	TGFB1
GO_Biological_Process_2023	Regulation Of Metallopeptidase Activity (GO:1905048)	1/6	0.0199347	0.0806882	0	0	60.3879	236.436	LRP1
GO_Biological_Process_2023	Regulation Of Muscle Organ Development (GO:0048634)	1/6	0.0199347	0.0806882	0	0	60.3879	236.436	TGFB1
GO_Biological_Process_2023	Autophagosome Membrane Docking (GO:0016240)	1/6	0.0199347	0.0806882	0	0	60.3879	236.436	ATP2A2
GO_Biological_Process_2023	Pharyngeal Arch Artery Morphogenesis (GO:0061626)	1/6	0.0199347	0.0806882	0	0	60.3879	236.436	BMPR2
GO_Biological_Process_2023	Regulation Of Striated Muscle Tissue Development (GO:0016202)	1/6	0.0199347	0.0806882	0	0	60.3879	236.436	TGFB1
GO_Biological_Process_2023	Regulation Of Vascular Associated Smooth Muscle Cell Apoptotic Process (GO:1905459)	1/6	0.0199347	0.0806882	0	0	60.3879	236.436	MFN2
GO_Biological_Process_2023	Positive Regulation Of Amyloid-Beta Clearance (GO:1900223)	1/6	0.0199347	0.0806882	0	0	60.3879	236.436	LRP1
GO_Biological_Process_2023	Desmosome Organization (GO:0002934)	1/6	0.0199347	0.0806882	0	0	60.3879	236.436	PRKCA
GO_Biological_Process_2023	Establishment Of Mitotic Sister Chromatid Cohesion (GO:0034087)	1/6	0.0199347	0.0806882	0	0	60.3879	236.436	STAG1
GO_Biological_Process_2023	Substrate-Dependent Cell Migration, Cell Extension (GO:0006930)	1/6	0.0199347	0.0806882	0	0	60.3879	236.436	P2RY12
GO_Biological_Process_2023	Excitatory Chemical Synaptic Transmission (GO:0098976)	1/6	0.0199347	0.0806882	0	0	60.3879	236.436	GRIN2A
GO_Biological_Process_2023	Positive Regulation Of Lipopolysaccharide-Mediated Signaling Pathway (GO:0031666)	1/6	0.0199347	0.0806882	0	0	60.3879	236.436	PRKCA
GO_Biological_Process_2023	Gamma-Aminobutyric Acid Transport (GO:0015812)	1/6	0.0199347	0.0806882	0	0	60.3879	236.436	SLC6A11
GO_Biological_Process_2023	Ganglioside Catabolic Process (GO:0006689)	1/6	0.0199347	0.0806882	0	0	60.3879	236.436	HEXB
GO_Biological_Process_2023	Toll-Like Receptor 3 Signaling Pathway (GO:0034138)	1/6	0.0199347	0.0806882	0	0	60.3879	236.436	UNC93B1
GO_Biological_Process_2023	Gland Morphogenesis (GO:0022612)	1/6	0.0199347	0.0806882	0	0	60.3879	236.436	TGFB1
GO_Biological_Process_2023	Positive Regulation Of Mitophagy (GO:1901526)	1/6	0.0199347	0.0806882	0	0	60.3879	236.436	VDAC1
GO_Biological_Process_2023	Hemostasis (GO:0007599)	1/6	0.0199347	0.0806882	0	0	60.3879	236.436	P2RY12
GO_Biological_Process_2023	Host-Mediated Regulation Of Intestinal Microbiota Composition (GO:0048874)	1/6	0.0199347	0.0806882	0	0	60.3879	236.436	CX3CR1
GO_Biological_Process_2023	Locomotor Rhythm (GO:0045475)	1/6	0.0199347	0.0806882	0	0	60.3879	236.436	PTEN
GO_Biological_Process_2023	Macrophage Derived Foam Cell Differentiation (GO:0010742)	1/6	0.0199347	0.0806882	0	0	60.3879	236.436	TGFB1
GO_Biological_Process_2023	Mitotic Nuclear Membrane Disassembly (GO:0007077)	1/6	0.0199347	0.0806882	0	0	60.3879	236.436	PRKCA
GO_Biological_Process_2023	Regulation Of I-kappaB Phosphorylation (GO:1903719)	1/6	0.0199347	0.0806882	0	0	60.3879	236.436	CX3CR1
GO_Biological_Process_2023	Generation Of Neurons (GO:0048699)	3/172	0.0200364	0.0808248	0	0	5.48188	21.4353	PLXNB2;FGF13;ASTN1
GO_Biological_Process_2023	Peptidyl-Threonine Modification (GO:0018210)	2/66	0.0206615	0.0825073	0	0	9.5524	37.0584	PRKCD;PRKCA
GO_Biological_Process_2023	Cellular Response To BMP Stimulus (GO:0071773)	2/66	0.0206615	0.0825073	0	0	9.5524	37.0584	BMPR2;TGFB1
GO_Biological_Process_2023	Cellular Response To Type II Interferon (GO:0071346)	2/66	0.0206615	0.0825073	0	0	9.5524	37.0584	IRF8;CD47
GO_Biological_Process_2023	Cell-Cell Junction Organization (GO:0045216)	2/68	0.0218491	0.0834759	0	0	9.262	35.4142	CSF1R;TGFB1
GO_Biological_Process_2023	Positive Regulation Of Gene Expression (GO:0010628)	5/480	0.0223039	0.0834759	0	0	3.30357	12.5634	TGFB1;BMPR2;TMEM119;PLXNB2;ANK2
GO_Biological_Process_2023	Regulation Of Heart Contraction (GO:0008016)	2/69	0.0224533	0.0834759	0	0	9.12331	34.635	ATP2A2;ANK2
GO_Biological_Process_2023	Regulation Of Actin Filament-Based Process (GO:0032970)	2/70	0.0230644	0.0834759	0	0	8.98869	33.8825	LRP1;PRKCD
GO_Biological_Process_2023	Regulation Of Cellular Biosynthetic Process (GO:0031326)	2/70	0.0230644	0.0834759	0	0	8.98869	33.8825	CX3CR1;CD47
GO_Biological_Process_2023	Regulation Of Collateral Sprouting (GO:0048670)	1/7	0.0232189	0.0834759	0	0	50.3207	189.346	FGF13
GO_Biological_Process_2023	Regulation Of Dopamine Metabolic Process (GO:0042053)	1/7	0.0232189	0.0834759	0	0	50.3207	189.346	ITGAM
GO_Biological_Process_2023	Regulation Of Endodeoxyribonuclease Activity (GO:0032071)	1/7	0.0232189	0.0834759	0	0	50.3207	189.346	PRKCD
GO_Biological_Process_2023	Regulation Of Epithelial To Mesenchymal Transition Involved In Endocardial Cushion Formation (GO:1905005)	1/7	0.0232189	0.0834759	0	0	50.3207	189.346	TGFB1
GO_Biological_Process_2023	Regulation Of Establishment Of Protein Localization To Mitochondrion (GO:1903747)	1/7	0.0232189	0.0834759	0	0	50.3207	189.346	PINK1
GO_Biological_Process_2023	Negative Regulation Of Microglial Cell Activation (GO:1903979)	1/7	0.0232189	0.0834759	0	0	50.3207	189.346	GRN
GO_Biological_Process_2023	Regulation Of Mitophagy (GO:1901524)	1/7	0.0232189	0.0834759	0	0	50.3207	189.346	PINK1
GO_Biological_Process_2023	Regulation Of Natural Killer Cell Mediated Cytotoxicity Directed Against Tumor Cell Target (GO:0002858)	1/7	0.0232189	0.0834759	0	0	50.3207	189.346	TGFB1
GO_Biological_Process_2023	Regulation Of Nitric Oxide Metabolic Process (GO:0080164)	1/7	0.0232189	0.0834759	0	0	50.3207	189.346	CX3CR1
GO_Biological_Process_2023	Regulation Of Oxidative Stress-Induced Cell Death (GO:1903201)	1/7	0.0232189	0.0834759	0	0	50.3207	189.346	PINK1
GO_Biological_Process_2023	Regulation Of Phospholipase A2 Activity (GO:0032429)	1/7	0.0232189	0.0834759	0	0	50.3207	189.346	LRP1
GO_Biological_Process_2023	Peptidyl-Serine Autophosphorylation (GO:0036289)	1/7	0.0232189	0.0834759	0	0	50.3207	189.346	PINK1
GO_Biological_Process_2023	Cellular Response To Angiotensin (GO:1904385)	1/7	0.0232189	0.0834759	0	0	50.3207	189.346	PRKCD
GO_Biological_Process_2023	Cellular Response To Potassium Ion (GO:0035865)	1/7	0.0232189	0.0834759	0	0	50.3207	189.346	DLG2
GO_Biological_Process_2023	Regulation Of Wound Healing, Spreading Of Epidermal Cells (GO:1903689)	1/7	0.0232189	0.0834759	0	0	50.3207	189.346	PTEN
GO_Biological_Process_2023	Positive Regulation Of Aspartic-Type Peptidase Activity (GO:1905247)	1/7	0.0232189	0.0834759	0	0	50.3207	189.346	GRN
GO_Biological_Process_2023	Response To Hydroperoxide (GO:0033194)	1/7	0.0232189	0.0834759	0	0	50.3207	189.346	PRKCD
GO_Biological_Process_2023	Response To Potassium Ion (GO:0035864)	1/7	0.0232189	0.0834759	0	0	50.3207	189.346	DLG2
GO_Biological_Process_2023	Positive Regulation Of Fibroblast Migration (GO:0010763)	1/7	0.0232189	0.0834759	0	0	50.3207	189.346	TGFB1
GO_Biological_Process_2023	Positive Regulation Of Glial Cell Migration (GO:1903977)	1/7	0.0232189	0.0834759	0	0	50.3207	189.346	P2RY12
GO_Biological_Process_2023	Positive Regulation Of Isomerase Activity (GO:0010912)	1/7	0.0232189	0.0834759	0	0	50.3207	189.346	ITGAM
GO_Biological_Process_2023	Foam Cell Differentiation (GO:0090077)	1/7	0.0232189	0.0834759	0	0	50.3207	189.346	TGFB1
GO_Biological_Process_2023	Fructose Metabolic Process (GO:0006000)	1/7	0.0232189	0.0834759	0	0	50.3207	189.346	ALDOC
GO_Biological_Process_2023	Venous Blood Vessel Development (GO:0060841)	1/7	0.0232189	0.0834759	0	0	50.3207	189.346	BMPR2
GO_Biological_Process_2023	Postsynaptic Density Organization (GO:0097106)	1/7	0.0232189	0.0834759	0	0	50.3207	189.346	PTEN
GO_Biological_Process_2023	Lymphatic Endothelial Cell Differentiation (GO:0060836)	1/7	0.0232189	0.0834759	0	0	50.3207	189.346	BMPR2
GO_Biological_Process_2023	Mitral Valve Development (GO:0003174)	1/7	0.0232189	0.0834759	0	0	50.3207	189.346	BMPR2
GO_Biological_Process_2023	Negative Regulation Of SMAD Protein Signal Transduction (GO:0060392)	1/7	0.0232189	0.0834759	0	0	50.3207	189.346	LRP1
GO_Biological_Process_2023	Regulation Of Hydrolase Activity (GO:0051336)	2/71	0.0236824	0.0846307	0	0	8.85797	33.1556	PLXNB2;PLXNA4
GO_Biological_Process_2023	Negative Regulation Of Protein Binding (GO:0032091)	2/71	0.0236824	0.0846307	0	0	8.85797	33.1556	PRKCD;ATP2A2
GO_Biological_Process_2023	Phosphate-Containing Compound Metabolic Process (GO:0006796)	3/184	0.0238752	0.0850645	0	0	5.11533	19.1053	TGFB1;ALDOC;HK2
GO_Biological_Process_2023	Cellular Response To Hypoxia (GO:0071456)	2/72	0.0243071	0.0855782	0	0	8.73099	32.453	PINK1;TGFB1
GO_Biological_Process_2023	Plasma Membrane Organization (GO:0007009)	2/72	0.0243071	0.0855782	0	0	8.73099	32.453	BIN1;ANK2
GO_Biological_Process_2023	Transforming Growth Factor Beta Receptor Signaling Pathway (GO:0007179)	2/72	0.0243071	0.0855782	0	0	8.73099	32.453	TGFB1;ITGB5
GO_Biological_Process_2023	Positive Regulation Of Protein Localization To Nucleus (GO:1900182)	2/72	0.0243071	0.0855782	0	0	8.73099	32.453	TGFB1;PRKCD
GO_Biological_Process_2023	Negative Regulation Of Macromolecule Metabolic Process (GO:0010605)	3/186	0.0245512	0.0861826	0	0	5.05891	18.7534	PINK1;TGFB1;LRP1
GO_Biological_Process_2023	Cellular Response To Decreased Oxygen Levels (GO:0036294)	2/73	0.0249386	0.087285	0	0	8.60758	31.7735	PINK1;TGFB1
GO_Biological_Process_2023	Regulation Of mRNA Stability (GO:0043488)	2/74	0.0255767	0.0873291	0	0	8.48761	31.1162	PRKCD;PRKCA
GO_Biological_Process_2023	Negative Regulation Of Phosphorylation (GO:0042326)	2/75	0.0262215	0.0873291	0	0	8.37092	30.48	TGFB1;PTEN
GO_Biological_Process_2023	Regulation Of Defense Response To Bacterium (GO:1900424)	1/8	0.0264923	0.0873291	0	0	43.1299	156.6	GRN
GO_Biological_Process_2023	Negative Regulation Of Oxidative Stress-Induced Neuron Death (GO:1903204)	1/8	0.0264923	0.0873291	0	0	43.1299	156.6	PINK1
GO_Biological_Process_2023	Negative Regulation Of Platelet Aggregation (GO:0090331)	1/8	0.0264923	0.0873291	0	0	43.1299	156.6	PRKCD
GO_Biological_Process_2023	Regulation Of Lysosomal Protein Catabolic Process (GO:1905165)	1/8	0.0264923	0.0873291	0	0	43.1299	156.6	LRP1
GO_Biological_Process_2023	Negative Regulation Of Systemic Arterial Blood Pressure (GO:0003085)	1/8	0.0264923	0.0873291	0	0	43.1299	156.6	BMPR2
GO_Biological_Process_2023	Regulation Of miRNA Metabolic Process (GO:2000628)	1/8	0.0264923	0.0873291	0	0	43.1299	156.6	TGFB1
GO_Biological_Process_2023	Regulation Of Organ Growth (GO:0046620)	1/8	0.0264923	0.0873291	0	0	43.1299	156.6	PTEN
GO_Biological_Process_2023	Nuclear Membrane Disassembly (GO:0051081)	1/8	0.0264923	0.0873291	0	0	43.1299	156.6	PRKCA
GO_Biological_Process_2023	Positive Regulation Of ATP Biosynthetic Process (GO:2001171)	1/8	0.0264923	0.0873291	0	0	43.1299	156.6	PINK1
GO_Biological_Process_2023	Endochondral Ossification (GO:0001958)	1/8	0.0264923	0.0873291	0	0	43.1299	156.6	TMEM119
GO_Biological_Process_2023	Positive Regulation Of Extracellular Matrix Assembly (GO:1901203)	1/8	0.0264923	0.0873291	0	0	43.1299	156.6	TGFB1
GO_Biological_Process_2023	Positive Regulation Of Inositol Phosphate Biosynthetic Process (GO:0060732)	1/8	0.0264923	0.0873291	0	0	43.1299	156.6	P2RY6
GO_Biological_Process_2023	Fructose 1,6-Bisphosphate Metabolic Process (GO:0030388)	1/8	0.0264923	0.0873291	0	0	43.1299	156.6	ALDOC
GO_Biological_Process_2023	Tricarboxylic Acid Metabolic Process (GO:0072350)	1/8	0.0264923	0.0873291	0	0	43.1299	156.6	GLUD1
GO_Biological_Process_2023	Hyaluronan Catabolic Process (GO:0030214)	1/8	0.0264923	0.0873291	0	0	43.1299	156.6	TGFB1
GO_Biological_Process_2023	Positive Regulation Of Smooth Muscle Cell Apoptotic Process (GO:0034393)	1/8	0.0264923	0.0873291	0	0	43.1299	156.6	MFN2
GO_Biological_Process_2023	Positive Regulation Of Ubiquitin Protein Ligase Activity (GO:1904668)	1/8	0.0264923	0.0873291	0	0	43.1299	156.6	PTEN
GO_Biological_Process_2023	Presynaptic Membrane Assembly (GO:0097105)	1/8	0.0264923	0.0873291	0	0	43.1299	156.6	PTEN
GO_Biological_Process_2023	Regulation Of Aspartic-Type Endopeptidase Activity Involved In Amyloid Precursor Protein Catabolic Process (GO:1902959)	1/8	0.0264923	0.0873291	0	0	43.1299	156.6	BIN1
GO_Biological_Process_2023	Protein Localization To Membrane (GO:0072657)	3/192	0.0266409	0.0875763	0	0	4.89683	17.7525	PACS2;ANK2;FGF13
GO_Biological_Process_2023	Positive Regulation Of Protein Secretion (GO:0050714)	2/76	0.0268728	0.0880955	0	0	8.25738	29.864	GLUD1;TGFB1
GO_Biological_Process_2023	Positive Regulation Of Endothelial Cell Proliferation (GO:0001938)	2/77	0.0275307	0.0894147	0	0	8.14687	29.2672	BMPR2;PRKCA
GO_Biological_Process_2023	Negative Regulation Of Protein Modification Process (GO:0031400)	2/78	0.0281951	0.0894147	0	0	8.03927	28.689	TGFB1;PTEN
GO_Biological_Process_2023	Positive Regulation Of Protein Localization To Membrane (GO:1905477)	2/79	0.0288659	0.0894147	0	0	7.93447	28.1284	ITGAM;LRP1
GO_Biological_Process_2023	Negative Regulation Of Protein Serine/Threonine Kinase Activity (GO:0071901)	2/80	0.0295431	0.0894147	0	0	7.83235	27.5848	PRKCD;PTEN
GO_Biological_Process_2023	Calcium Ion Transmembrane Transport (GO:0070588)	2/80	0.0295431	0.0894147	0	0	7.83235	27.5848	GRIN2A;ATP2A2
GO_Biological_Process_2023	Regulation Of Protein Localization To Plasma Membrane (GO:1903076)	2/80	0.0295431	0.0894147	0	0	7.83235	27.5848	TGFB1;LRP1
GO_Biological_Process_2023	Response To Type II Interferon (GO:0034341)	2/80	0.0295431	0.0894147	0	0	7.83235	27.5848	IRF8;CD47
GO_Biological_Process_2023	Regulation Of Cellular Response To Oxidative Stress (GO:1900407)	1/9	0.0297548	0.0894147	0	0	37.7367	132.636	PINK1
GO_Biological_Process_2023	Regulation Of Ceramide Biosynthetic Process (GO:2000303)	1/9	0.0297548	0.0894147	0	0	37.7367	132.636	PRKCD
GO_Biological_Process_2023	Negative Regulation Of Extracellular Matrix Organization (GO:1903054)	1/9	0.0297548	0.0894147	0	0	37.7367	132.636	TGFB1
GO_Biological_Process_2023	I-kappaB Phosphorylation (GO:0007252)	1/9	0.0297548	0.0894147	0	0	37.7367	132.636	TLR7
GO_Biological_Process_2023	Regulation Of Granulocyte Differentiation (GO:0030852)	1/9	0.0297548	0.0894147	0	0	37.7367	132.636	C1QC
GO_Biological_Process_2023	Negative Regulation Of Phosphatidylinositol 3-Kinase Signaling (GO:0014067)	1/9	0.0297548	0.0894147	0	0	37.7367	132.636	PTEN
GO_Biological_Process_2023	Regulation Of Inflammatory Response To Wounding (GO:0106014)	1/9	0.0297548	0.0894147	0	0	37.7367	132.636	GRN
GO_Biological_Process_2023	Negative Regulation Of Receptor Binding (GO:1900121)	1/9	0.0297548	0.0894147	0	0	37.7367	132.636	ATP2A2
GO_Biological_Process_2023	Aminoglycan Metabolic Process (GO:0006022)	1/9	0.0297548	0.0894147	0	0	37.7367	132.636	HEXB
GO_Biological_Process_2023	Aspartate Transmembrane Transport (GO:0015810)	1/9	0.0297548	0.0894147	0	0	37.7367	132.636	SLC1A2
GO_Biological_Process_2023	Regulation Of Postsynaptic Neurotransmitter Receptor Activity (GO:0098962)	1/9	0.0297548	0.0894147	0	0	37.7367	132.636	DLGAP2
GO_Biological_Process_2023	Carbohydrate Phosphorylation (GO:0046835)	1/9	0.0297548	0.0894147	0	0	37.7367	132.636	HK2
GO_Biological_Process_2023	Regulation Of Receptor Binding (GO:1900120)	1/9	0.0297548	0.0894147	0	0	37.7367	132.636	ATP2A2
GO_Biological_Process_2023	Positive Regulation Of ATP Metabolic Process (GO:1903580)	1/9	0.0297548	0.0894147	0	0	37.7367	132.636	PINK1
GO_Biological_Process_2023	Cellular Response To Purine-Containing Compound (GO:0071415)	1/9	0.0297548	0.0894147	0	0	37.7367	132.636	P2RY6
GO_Biological_Process_2023	Positive Regulation Of Cardiocyte Differentiation (GO:1905209)	1/9	0.0297548	0.0894147	0	0	37.7367	132.636	TGFB1
GO_Biological_Process_2023	Dicarboxylic Acid Biosynthetic Process (GO:0043650)	1/9	0.0297548	0.0894147	0	0	37.7367	132.636	GLUD1
GO_Biological_Process_2023	Ectoderm Development (GO:0007398)	1/9	0.0297548	0.0894147	0	0	37.7367	132.636	ITGAM
GO_Biological_Process_2023	Telomere Maintenance Via Recombination (GO:0000722)	1/9	0.0297548	0.0894147	0	0	37.7367	132.636	PTEN
GO_Biological_Process_2023	Fructose 6-Phosphate Metabolic Process (GO:0006002)	1/9	0.0297548	0.0894147	0	0	37.7367	132.636	HK2
GO_Biological_Process_2023	Glycosphingolipid Catabolic Process (GO:0046479)	1/9	0.0297548	0.0894147	0	0	37.7367	132.636	HEXB
GO_Biological_Process_2023	Presynaptic Membrane Organization (GO:0097090)	1/9	0.0297548	0.0894147	0	0	37.7367	132.636	PTEN
GO_Biological_Process_2023	Mitral Valve Morphogenesis (GO:0003183)	1/9	0.0297548	0.0894147	0	0	37.7367	132.636	BMPR2
GO_Biological_Process_2023	Myelin Maintenance (GO:0043217)	1/9	0.0297548	0.0894147	0	0	37.7367	132.636	PTEN
GO_Biological_Process_2023	Negative Regulation Of Bone Resorption (GO:0045779)	1/9	0.0297548	0.0894147	0	0	37.7367	132.636	TMEM119
GO_Biological_Process_2023	Regulation Of Cardiac Muscle Cell Differentiation (GO:2000725)	1/9	0.0297548	0.0894147	0	0	37.7367	132.636	TGFB1
GO_Biological_Process_2023	Protein Localization (GO:0008104)	4/351	0.0301136	0.090265	0	0	3.58373	12.553	PACS2;UNC93B1;MFN2;ANK2
GO_Biological_Process_2023	Activation Of Protein Kinase Activity (GO:0032147)	2/81	0.0302266	0.0903761	0	0	7.73281	27.0574	PINK1;PRKCD
GO_Biological_Process_2023	Cellular Response To Organic Substance (GO:0071310)	2/82	0.0309164	0.0918165	0	0	7.63577	26.5455	CSF1R;TGFB1
GO_Biological_Process_2023	Negative Regulation Of Apoptotic Signaling Pathway (GO:2001234)	2/82	0.0309164	0.0918165	0	0	7.63577	26.5455	CX3CR1;PINK1
GO_Biological_Process_2023	Regulation Of MAPK Cascade (GO:0043408)	3/204	0.0310981	0.0918165	0	0	4.60168	15.9706	CSF1R;DOK6;SLA
GO_Biological_Process_2023	Regulation Of Angiogenesis (GO:0045765)	3/205	0.0314863	0.0918165	0	0	4.57867	15.834	GRN;PRKCA;HK2
GO_Biological_Process_2023	Regulation Of Epithelial To Mesenchymal Transition (GO:0010717)	2/83	0.0316125	0.0918165	0	0	7.54112	26.0486	TGFB1;PTEN
GO_Biological_Process_2023	Vascular Transport (GO:0010232)	2/83	0.0316125	0.0918165	0	0	7.54112	26.0486	LRP1;SLC1A2
GO_Biological_Process_2023	Negative Regulation Of Homotypic Cell-Cell Adhesion (GO:0034111)	1/10	0.0330066	0.0918165	0	0	33.5421	114.414	PRKCD
GO_Biological_Process_2023	Negative Regulation Of Pathway-Restricted SMAD Protein Phosphorylation (GO:0060394)	1/10	0.0330066	0.0918165	0	0	33.5421	114.414	LRP1
GO_Biological_Process_2023	Regulation Of Lipid Transport (GO:0032368)	1/10	0.0330066	0.0918165	0	0	33.5421	114.414	LRP1
GO_Biological_Process_2023	Atrial Septum Morphogenesis (GO:0060413)	1/10	0.0330066	0.0918165	0	0	33.5421	114.414	BMPR2
GO_Biological_Process_2023	Regulation Of Phospholipase Activity (GO:0010517)	1/10	0.0330066	0.0918165	0	0	33.5421	114.414	LRP1
GO_Biological_Process_2023	Positive Regulation Of Bone Resorption (GO:0045780)	1/10	0.0330066	0.0918165	0	0	33.5421	114.414	PRKCA
GO_Biological_Process_2023	Response To Sterol (GO:0036314)	1/10	0.0330066	0.0918165	0	0	33.5421	114.414	TGFB1
GO_Biological_Process_2023	Positive Regulation Of Cellular Respiration (GO:1901857)	1/10	0.0330066	0.0918165	0	0	33.5421	114.414	PINK1
GO_Biological_Process_2023	Sarcoplasmic Reticulum Calcium Ion Transport (GO:0070296)	1/10	0.0330066	0.0918165	0	0	33.5421	114.414	ATP2A2
GO_Biological_Process_2023	Positive Regulation Of Defense Response To Bacterium (GO:1900426)	1/10	0.0330066	0.0918165	0	0	33.5421	114.414	GRN
GO_Biological_Process_2023	Epithelial Cell Apoptotic Process (GO:1904019)	1/10	0.0330066	0.0918165	0	0	33.5421	114.414	BMPR2
GO_Biological_Process_2023	Positive Regulation Of Integrin Activation (GO:0033625)	1/10	0.0330066	0.0918165	0	0	33.5421	114.414	P2RY12
GO_Biological_Process_2023	Positive Regulation Of Lipid Localization (GO:1905954)	1/10	0.0330066	0.0918165	0	0	33.5421	114.414	LRP1
GO_Biological_Process_2023	Lens Fiber Cell Differentiation (GO:0070306)	1/10	0.0330066	0.0918165	0	0	33.5421	114.414	MAF
GO_Biological_Process_2023	Purine Ribonucleoside Triphosphate Biosynthetic Process (GO:0009206)	1/10	0.0330066	0.0918165	0	0	33.5421	114.414	TGFB1
GO_Biological_Process_2023	Monocyte Differentiation (GO:0030224)	1/10	0.0330066	0.0918165	0	0	33.5421	114.414	CSF1R
GO_Biological_Process_2023	Negative Regulation Of Autophagosome Assembly (GO:1902902)	1/10	0.0330066	0.0918165	0	0	33.5421	114.414	PINK1
GO_Biological_Process_2023	Regulation Of Axon Regeneration (GO:0048679)	1/10	0.0330066	0.0918165	0	0	33.5421	114.414	GRN
GO_Biological_Process_2023	Regulation Of Kinase Activity (GO:0043549)	2/85	0.0330231	0.0918165	0	0	7.35867	25.0971	CSF1R;MERTK
GO_Biological_Process_2023	Regulation Of Osteoblast Differentiation (GO:0045667)	2/85	0.0330231	0.0918165	0	0	7.35867	25.0971	BMPR2;TMEM119
GO_Biological_Process_2023	Positive Regulation Of Amide Metabolic Process (GO:0034250)	2/85	0.0330231	0.0918165	0	0	7.35867	25.0971	PRKCD;PLXNB2
GO_Biological_Process_2023	Response To Interleukin-1 (GO:0070555)	2/85	0.0330231	0.0918165	0	0	7.35867	25.0971	PRKCA;CD47
GO_Biological_Process_2023	Transport Across Blood-Brain Barrier (GO:0150104)	2/85	0.0330231	0.0918165	0	0	7.35867	25.0971	LRP1;SLC1A2
GO_Biological_Process_2023	Negative Regulation Of Cell Cycle (GO:0045786)	2/85	0.0330231	0.0918165	0	0	7.35867	25.0971	TGFB1;PTEN
GO_Biological_Process_2023	Positive Regulation Of Macromolecule Metabolic Process (GO:0010604)	4/364	0.033756	0.0936355	0	0	3.45203	11.6975	TGFB1;BMPR2;TMEM119;ANK2
GO_Biological_Process_2023	Negative Regulation Of Cellular Process (GO:0048523)	5/537	0.0339183	0.093867	0	0	2.94097	9.95166	TGFB1;BMPR2;PTEN;PLXNB2;PLXNA4
GO_Biological_Process_2023	Regulation Of Type II Interferon Production (GO:0032649)	2/87	0.0344581	0.0951394	0	0	7.1848	24.1985	TLR7;CD47
GO_Biological_Process_2023	Negative Regulation Of Neuron Death (GO:1901215)	2/88	0.0351846	0.09522	0	0	7.10089	23.7677	PINK1;GRN
GO_Biological_Process_2023	Positive Regulation Of Peptidyl-Serine Phosphorylation (GO:0033138)	2/89	0.035917	0.09522	0	0	7.01892	23.3487	PINK1;TGFB1
GO_Biological_Process_2023	Negative Regulation Of Leukocyte Apoptotic Process (GO:2000107)	1/11	0.0362476	0.09522	0	0	30.1864	100.14	MERTK
GO_Biological_Process_2023	Negative Regulation Of Myotube Differentiation (GO:0010832)	1/11	0.0362476	0.09522	0	0	30.1864	100.14	TMEM119
GO_Biological_Process_2023	Negative Regulation Of Nitrogen Compound Metabolic Process (GO:0051172)	1/11	0.0362476	0.09522	0	0	30.1864	100.14	TGFB1
GO_Biological_Process_2023	Regulation Of Homotypic Cell-Cell Adhesion (GO:0034110)	1/11	0.0362476	0.09522	0	0	30.1864	100.14	PRKCA
GO_Biological_Process_2023	Negative Regulation Of Platelet-Derived Growth Factor Receptor Signaling Pathway (GO:0010642)	1/11	0.0362476	0.09522	0	0	30.1864	100.14	LRP1
GO_Biological_Process_2023	Negative Regulation Of Potassium Ion Transmembrane Transport (GO:1901380)	1/11	0.0362476	0.09522	0	0	30.1864	100.14	BIN1
GO_Biological_Process_2023	Regulation Of Keratinocyte Migration (GO:0051547)	1/11	0.0362476	0.09522	0	0	30.1864	100.14	PTEN
GO_Biological_Process_2023	Neurotransmitter Biosynthetic Process (GO:0042136)	1/11	0.0362476	0.09522	0	0	30.1864	100.14	DAGLA
GO_Biological_Process_2023	Brain Morphogenesis (GO:0048854)	1/11	0.0362476	0.09522	0	0	30.1864	100.14	PTEN
GO_Biological_Process_2023	Regulation Of Response To Oxidative Stress (GO:1902882)	1/11	0.0362476	0.09522	0	0	30.1864	100.14	PINK1
GO_Biological_Process_2023	Central Nervous System Myelination (GO:0022010)	1/11	0.0362476	0.09522	0	0	30.1864	100.14	PTEN
GO_Biological_Process_2023	Central Nervous System Neuron Axonogenesis (GO:0021955)	1/11	0.0362476	0.09522	0	0	30.1864	100.14	PTEN
GO_Biological_Process_2023	Epithelial Cell-Cell Adhesion (GO:0090136)	1/11	0.0362476	0.09522	0	0	30.1864	100.14	ITGB5
GO_Biological_Process_2023	Positive Regulation Of Lipid Transport (GO:0032370)	1/11	0.0362476	0.09522	0	0	30.1864	100.14	LRP1
GO_Biological_Process_2023	Glutamine Family Amino Acid Biosynthetic Process (GO:0009084)	1/11	0.0362476	0.09522	0	0	30.1864	100.14	GLUD1
GO_Biological_Process_2023	Intrinsic Apoptotic Signaling Pathway In Response To Oxidative Stress (GO:0008631)	1/11	0.0362476	0.09522	0	0	30.1864	100.14	PRKCD
GO_Biological_Process_2023	Positive Regulation Of Vascular Permeability (GO:0043117)	1/11	0.0362476	0.09522	0	0	30.1864	100.14	TGFB1
GO_Biological_Process_2023	Lipoprotein Transport (GO:0042953)	1/11	0.0362476	0.09522	0	0	30.1864	100.14	LRP1
GO_Biological_Process_2023	Macrophage Activation Involved In Immune Response (GO:0002281)	1/11	0.0362476	0.09522	0	0	30.1864	100.14	GRN
GO_Biological_Process_2023	Negative Regulation Of Bone Remodeling (GO:0046851)	1/11	0.0362476	0.09522	0	0	30.1864	100.14	TMEM119
GO_Biological_Process_2023	Regulation Of Peptidyl-Tyrosine Phosphorylation (GO:0050730)	2/90	0.0366554	0.0960791	0	0	6.93881	22.9411	TGFB1;PRKCD
GO_Biological_Process_2023	Regulation Of Epithelial Cell Proliferation (GO:0050678)	2/91	0.0373996	0.0978144	0	0	6.8605	22.5443	GRN;TGFB1
GO_Biological_Process_2023	Negative Regulation Of Cell Population Proliferation (GO:0008285)	4/379	0.0382667	0.0998628	0	0	3.31141	10.8057	TGFB1;BMPR2;PTEN;MFN2
GO_Biological_Process_2023	Regulation Of Endothelial Cell Proliferation (GO:0001936)	2/93	0.0389055	0.100382	0	0	6.70904	21.7817	BMPR2;PRKCA
GO_Biological_Process_2023	Positive Regulation Of Cellular Component Biogenesis (GO:0044089)	2/93	0.0389055	0.100382	0	0	6.70904	21.7817	TGFB1;PRKCA
GO_Biological_Process_2023	Negative Regulation Of Potassium Ion Transport (GO:0043267)	1/12	0.039478	0.100382	0	0	27.4408	88.6889	BIN1
GO_Biological_Process_2023	Cell-Cell Junction Maintenance (GO:0045217)	1/12	0.039478	0.100382	0	0	27.4408	88.6889	CSF1R
GO_Biological_Process_2023	Positive Regulation Of Cellular Extravasation (GO:0002693)	1/12	0.039478	0.100382	0	0	27.4408	88.6889	CD47
GO_Biological_Process_2023	Positive Regulation Of Myeloid Leukocyte Mediated Immunity (GO:0002888)	1/12	0.039478	0.100382	0	0	27.4408	88.6889	ITGAM
GO_Biological_Process_2023	Granulocyte Activation (GO:0036230)	1/12	0.039478	0.100382	0	0	27.4408	88.6889	PRKCD
GO_Biological_Process_2023	Positive Regulation Of Purine Nucleotide Biosynthetic Process (GO:1900373)	1/12	0.039478	0.100382	0	0	27.4408	88.6889	PINK1
GO_Biological_Process_2023	Positive Regulation Of Ruffle Assembly (GO:1900029)	1/12	0.039478	0.100382	0	0	27.4408	88.6889	P2RY12
GO_Biological_Process_2023	Lipoprotein Localization (GO:0044872)	1/12	0.039478	0.100382	0	0	27.4408	88.6889	LRP1
GO_Biological_Process_2023	Mesoderm Morphogenesis (GO:0048332)	1/12	0.039478	0.100382	0	0	27.4408	88.6889	BMPR2
GO_Biological_Process_2023	Negative Regulation Of Cell Cycle Phase Transition (GO:1901988)	1/12	0.039478	0.100382	0	0	27.4408	88.6889	PTEN
GO_Biological_Process_2023	Positive Regulation Of Transmembrane Receptor Protein Serine/Threonine Kinase Signaling Pathway (GO:0090100)	2/95	0.0404342	0.102594	0	0	6.5641	21.0582	TGFB1;BMPR2
GO_Biological_Process_2023	Apoptotic Process (GO:0006915)	3/228	0.0411135	0.103237	0	0	4.10583	13.1034	PRKCD;VDAC1;HK2
GO_Biological_Process_2023	Cellular Response To Transforming Growth Factor Beta Stimulus (GO:0071560)	2/96	0.041207	0.103237	0	0	6.49394	20.7101	TGFB1;ITGB5
GO_Biological_Process_2023	Positive Regulation Of Supramolecular Fiber Organization (GO:1902905)	2/96	0.041207	0.103237	0	0	6.49394	20.7101	NAV3;BIN1
GO_Biological_Process_2023	Negative Regulation Of Multicellular Organismal Process (GO:0051241)	3/231	0.0424673	0.103237	0	0	4.05119	12.7978	GRN;BMPR2;PTEN
GO_Biological_Process_2023	ATP Transport (GO:0015867)	1/13	0.0426976	0.103237	0	0	25.1528	79.3221	CD47
GO_Biological_Process_2023	Negative Regulation Of Myoblast Differentiation (GO:0045662)	1/13	0.0426976	0.103237	0	0	25.1528	79.3221	TGFB1
GO_Biological_Process_2023	Negative Regulation Of Neuroinflammatory Response (GO:0150079)	1/13	0.0426976	0.103237	0	0	25.1528	79.3221	GRN
GO_Biological_Process_2023	Regulation Of Macrophage Cytokine Production (GO:0010935)	1/13	0.0426976	0.103237	0	0	25.1528	79.3221	TGFB1
GO_Biological_Process_2023	Atrial Septum Development (GO:0003283)	1/13	0.0426976	0.103237	0	0	25.1528	79.3221	BMPR2
GO_Biological_Process_2023	Atrioventricular Valve Development (GO:0003171)	1/13	0.0426976	0.103237	0	0	25.1528	79.3221	BMPR2
GO_Biological_Process_2023	Outer Mitochondrial Membrane Organization (GO:0007008)	1/13	0.0426976	0.103237	0	0	25.1528	79.3221	TOMM20
GO_Biological_Process_2023	Response To Progesterone (GO:0032570)	1/13	0.0426976	0.103237	0	0	25.1528	79.3221	TGFB1
GO_Biological_Process_2023	Endothelial Cell Differentiation (GO:0045446)	1/13	0.0426976	0.103237	0	0	25.1528	79.3221	BMPR2
GO_Biological_Process_2023	Substrate-Dependent Cell Migration (GO:0006929)	1/13	0.0426976	0.103237	0	0	25.1528	79.3221	P2RY12
GO_Biological_Process_2023	Positive Regulation Of Leukocyte Degranulation (GO:0043302)	1/13	0.0426976	0.103237	0	0	25.1528	79.3221	ITGAM
GO_Biological_Process_2023	Positive Regulation Of Macrophage Chemotaxis (GO:0010759)	1/13	0.0426976	0.103237	0	0	25.1528	79.3221	CSF1R
GO_Biological_Process_2023	Glutamine Metabolic Process (GO:0006541)	1/13	0.0426976	0.103237	0	0	25.1528	79.3221	GLUD1
GO_Biological_Process_2023	Positive Regulation Of Potassium Ion Transmembrane Transporter Activity (GO:1901018)	1/13	0.0426976	0.103237	0	0	25.1528	79.3221	ANK2
GO_Biological_Process_2023	Inhibitory Synapse Assembly (GO:1904862)	1/13	0.0426976	0.103237	0	0	25.1528	79.3221	FGF13
GO_Biological_Process_2023	Protein Insertion Into Mitochondrial Outer Membrane (GO:0045040)	1/13	0.0426976	0.103237	0	0	25.1528	79.3221	TOMM20
GO_Biological_Process_2023	Membrane Protein Intracellular Domain Proteolysis (GO:0031293)	1/13	0.0426976	0.103237	0	0	25.1528	79.3221	TGFB1
GO_Biological_Process_2023	Negative Regulation Of Macromolecule Biosynthetic Process (GO:0010558)	2/98	0.0427694	0.103237	0	0	6.35801	20.04	TGFB1;BMPR2
GO_Biological_Process_2023	MAPK Cascade (GO:0000165)	2/98	0.0427694	0.103237	0	0	6.35801	20.04	TGFB1;FGF13
GO_Biological_Process_2023	Positive Regulation Of Cold-Induced Thermogenesis (GO:0120162)	2/98	0.0427694	0.103237	0	0	6.35801	20.04	GNAS;MFN2
GO_Biological_Process_2023	Positive Regulation Of Developmental Process (GO:0051094)	3/233	0.0433822	0.104504	0	0	4.01556	12.5996	PINK1;BMPR2;TMEM119
GO_Biological_Process_2023	Inflammatory Response (GO:0006954)	3/236	0.0447731	0.106198	0	0	3.96325	12.3104	CSF1R;TGFB1;ADCY1
GO_Biological_Process_2023	Negative Regulation Of Leukocyte Mediated Cytotoxicity (GO:0001911)	1/14	0.0459067	0.106198	0	0	23.2168	71.5343	CX3CR1
GO_Biological_Process_2023	L-glutamate Transmembrane Transport (GO:0015813)	1/14	0.0459067	0.106198	0	0	23.2168	71.5343	SLC1A2
GO_Biological_Process_2023	Negative Regulation Of Smooth Muscle Cell Migration (GO:0014912)	1/14	0.0459067	0.106198	0	0	23.2168	71.5343	LRP1
GO_Biological_Process_2023	Regulation Of Microglial Cell Activation (GO:1903978)	1/14	0.0459067	0.106198	0	0	23.2168	71.5343	GRN
GO_Biological_Process_2023	Aorta Development (GO:0035904)	1/14	0.0459067	0.106198	0	0	23.2168	71.5343	LRP1
GO_Biological_Process_2023	Bone Morphogenesis (GO:0060349)	1/14	0.0459067	0.106198	0	0	23.2168	71.5343	BMPR2
GO_Biological_Process_2023	Pathway-Restricted SMAD Protein Phosphorylation (GO:0060389)	1/14	0.0459067	0.106198	0	0	23.2168	71.5343	TGFB1
GO_Biological_Process_2023	Cellular Response To ATP (GO:0071318)	1/14	0.0459067	0.106198	0	0	23.2168	71.5343	P2RY12
GO_Biological_Process_2023	Contractile Actin Filament Bundle Assembly (GO:0030038)	1/14	0.0459067	0.106198	0	0	23.2168	71.5343	ITGB5
GO_Biological_Process_2023	Stress Fiber Assembly (GO:0043149)	1/14	0.0459067	0.106198	0	0	23.2168	71.5343	ITGB5
GO_Biological_Process_2023	Striated Muscle Tissue Development (GO:0014706)	1/14	0.0459067	0.106198	0	0	23.2168	71.5343	BMPR2
GO_Biological_Process_2023	Hyaluronan Metabolic Process (GO:0030212)	1/14	0.0459067	0.106198	0	0	23.2168	71.5343	TGFB1
GO_Biological_Process_2023	Protein Homotrimerization (GO:0070207)	1/14	0.0459067	0.106198	0	0	23.2168	71.5343	SLC1A2
GO_Biological_Process_2023	Mammary Gland Epithelium Development (GO:0061180)	1/14	0.0459067	0.106198	0	0	23.2168	71.5343	CSF1R
GO_Biological_Process_2023	Protein Trimerization (GO:0070206)	1/14	0.0459067	0.106198	0	0	23.2168	71.5343	SLC1A2
GO_Biological_Process_2023	Mitotic Recombination (GO:0006312)	1/14	0.0459067	0.106198	0	0	23.2168	71.5343	PTEN
GO_Biological_Process_2023	Regulation Of ATP Biosynthetic Process (GO:2001169)	1/14	0.0459067	0.106198	0	0	23.2168	71.5343	PINK1
GO_Biological_Process_2023	Negative Regulation Of Blood Pressure (GO:0045776)	1/14	0.0459067	0.106198	0	0	23.2168	71.5343	BMPR2
GO_Biological_Process_2023	Regulation Of Bone Remodeling (GO:0046850)	1/14	0.0459067	0.106198	0	0	23.2168	71.5343	CSF1R
GO_Biological_Process_2023	Calcium Ion Homeostasis (GO:0055074)	2/102	0.0459598	0.106198	0	0	6.10246	18.7955	ATP2A2;ANK2
GO_Biological_Process_2023	Positive Regulation Of Kinase Activity (GO:0033674)	2/104	0.047587	0.108414	0	0	5.9822	18.217	CSF1R;MERTK
GO_Biological_Process_2023	Regulation Of Neuron Apoptotic Process (GO:0043523)	2/105	0.0484085	0.108414	0	0	5.92382	17.9378	PINK1;GRN
GO_Biological_Process_2023	Cellular Response To Organonitrogen Compound (GO:0071417)	2/105	0.0484085	0.108414	0	0	5.92382	17.9378	P2RY12;P2RY6
GO_Biological_Process_2023	Intrinsic Apoptotic Signaling Pathway (GO:0097193)	2/105	0.0484085	0.108414	0	0	5.92382	17.9378	PRKCD;ITPR1
GO_Biological_Process_2023	Negative Regulation Of MAPK Cascade (GO:0043409)	2/105	0.0484085	0.108414	0	0	5.92382	17.9378	PRKCD;PTEN
GO_Biological_Process_2023	Negative Regulation Of Focal Adhesion Assembly (GO:0051895)	1/15	0.0491051	0.108414	0	0	21.5574	64.9694	PTEN
GO_Biological_Process_2023	Negative Regulation Of Macrophage Activation (GO:0043031)	1/15	0.0491051	0.108414	0	0	21.5574	64.9694	GRN
GO_Biological_Process_2023	L-glutamate Import (GO:0051938)	1/15	0.0491051	0.108414	0	0	21.5574	64.9694	SLC1A2
GO_Biological_Process_2023	Negative Regulation Of Phagocytosis (GO:0050765)	1/15	0.0491051	0.108414	0	0	21.5574	64.9694	CD47
GO_Biological_Process_2023	Negative Regulation Of Platelet Activation (GO:0010544)	1/15	0.0491051	0.108414	0	0	21.5574	64.9694	PRKCD
GO_Biological_Process_2023	Regulation Of Systemic Arterial Blood Pressure (GO:0003073)	1/15	0.0491051	0.108414	0	0	21.5574	64.9694	BMPR2
GO_Biological_Process_2023	Ceramide Catabolic Process (GO:0046514)	1/15	0.0491051	0.108414	0	0	21.5574	64.9694	HEXB
GO_Biological_Process_2023	Dendritic Spine Morphogenesis (GO:0060997)	1/15	0.0491051	0.108414	0	0	21.5574	64.9694	PTEN
GO_Biological_Process_2023	Retrograde Axonal Transport (GO:0008090)	1/15	0.0491051	0.108414	0	0	21.5574	64.9694	DLG2
GO_Biological_Process_2023	Positive Regulation Of Collagen Biosynthetic Process (GO:0032967)	1/15	0.0491051	0.108414	0	0	21.5574	64.9694	TGFB1
GO_Biological_Process_2023	Positive Regulation Of Isotype Switching (GO:0045830)	1/15	0.0491051	0.108414	0	0	21.5574	64.9694	TGFB1
GO_Biological_Process_2023	Glutamine Family Amino Acid Catabolic Process (GO:0009065)	1/15	0.0491051	0.108414	0	0	21.5574	64.9694	GLUD1
GO_Biological_Process_2023	Glycosaminoglycan Catabolic Process (GO:0006027)	1/15	0.0491051	0.108414	0	0	21.5574	64.9694	TGFB1
GO_Biological_Process_2023	Positive Regulation Of Potassium Ion Transport (GO:0043268)	1/15	0.0491051	0.108414	0	0	21.5574	64.9694	ANK2
GO_Biological_Process_2023	Presynapse Assembly (GO:0099054)	1/15	0.0491051	0.108414	0	0	21.5574	64.9694	PTEN
GO_Biological_Process_2023	Receptor Catabolic Process (GO:0032801)	1/15	0.0491051	0.108414	0	0	21.5574	64.9694	TGFB1
GO_Biological_Process_2023	Regulation Of Amyloid-Beta Clearance (GO:1900221)	1/15	0.0491051	0.108414	0	0	21.5574	64.9694	LRP1
GO_Biological_Process_2023	Negative Regulation Of Cation Transmembrane Transport (GO:1904063)	1/15	0.0491051	0.108414	0	0	21.5574	64.9694	BIN1
GO_Biological_Process_2023	Negative Regulation Of Cell-Substrate Junction Organization (GO:0150118)	1/15	0.0491051	0.108414	0	0	21.5574	64.9694	PTEN
GO_Biological_Process_2023	Positive Regulation Of DNA-binding Transcription Factor Activity (GO:0051091)	3/246	0.0495688	0.109235	0	0	3.79823	11.4114	CX3CR1;PTEN;ADCY1
GO_Biological_Process_2023	Monoatomic Ion Transport (GO:0006811)	2/107	0.050067	0.110129	0	0	5.8104	17.3986	SLC1A2;VDAC1
GO_Biological_Process_2023	Positive Regulation Of Metabolic Process (GO:0009893)	2/108	0.050904	0.111321	0	0	5.7553	17.1382	GNAS;MFN2
GO_Biological_Process_2023	Negative Regulation Of Developmental Process (GO:0051093)	2/109	0.051746	0.111321	0	0	5.70122	16.8836	PINK1;TGFB1
GO_Biological_Process_2023	Negative Regulation Of Natural Killer Cell Mediated Cytotoxicity (GO:0045953)	1/16	0.052293	0.111321	0	0	20.1192	59.3696	TGFB1
GO_Biological_Process_2023	Activation Of Cysteine-Type Endopeptidase Activity (GO:0097202)	1/16	0.052293	0.111321	0	0	20.1192	59.3696	GRIN2A
GO_Biological_Process_2023	Antifungal Innate Immune Response (GO:0061760)	1/16	0.052293	0.111321	0	0	20.1192	59.3696	CX3CR1
GO_Biological_Process_2023	Regulation Of Nucleocytoplasmic Transport (GO:0046822)	1/16	0.052293	0.111321	0	0	20.1192	59.3696	TGFB1
GO_Biological_Process_2023	Regulation Of Osteoblast Proliferation (GO:0033688)	1/16	0.052293	0.111321	0	0	20.1192	59.3696	TMEM119
GO_Biological_Process_2023	Cell Surface Receptor Signaling Pathway Involved In Heart Development (GO:0061311)	1/16	0.052293	0.111321	0	0	20.1192	59.3696	TGFB1
GO_Biological_Process_2023	Pharyngeal System Development (GO:0060037)	1/16	0.052293	0.111321	0	0	20.1192	59.3696	BMPR2
GO_Biological_Process_2023	Phosphatidylinositol Dephosphorylation (GO:0046856)	1/16	0.052293	0.111321	0	0	20.1192	59.3696	PTEN
GO_Biological_Process_2023	Dicarboxylic Acid Catabolic Process (GO:0043649)	1/16	0.052293	0.111321	0	0	20.1192	59.3696	GLUD1
GO_Biological_Process_2023	Ruffle Organization (GO:0031529)	1/16	0.052293	0.111321	0	0	20.1192	59.3696	CSF1R
GO_Biological_Process_2023	Positive Regulation Of Collagen Metabolic Process (GO:0010714)	1/16	0.052293	0.111321	0	0	20.1192	59.3696	TGFB1
GO_Biological_Process_2023	Positive Regulation Of Muscle Hypertrophy (GO:0014742)	1/16	0.052293	0.111321	0	0	20.1192	59.3696	PRKCA
GO_Biological_Process_2023	Vasculature Development (GO:0001944)	1/16	0.052293	0.111321	0	0	20.1192	59.3696	BMPR2
GO_Biological_Process_2023	Mitophagy (GO:0000423)	1/16	0.052293	0.111321	0	0	20.1192	59.3696	PINK1
GO_Biological_Process_2023	Negative Regulation Of Amyloid-Beta Formation (GO:1902430)	1/16	0.052293	0.111321	0	0	20.1192	59.3696	BIN1
GO_Biological_Process_2023	Negative Regulation Of Cytokine Production Involved In Immune Response (GO:0002719)	1/16	0.052293	0.111321	0	0	20.1192	59.3696	TGFB1
GO_Biological_Process_2023	Adenylate Cyclase-Activating G Protein-Coupled Receptor Signaling Pathway (GO:0007189)	2/110	0.052593	0.11176	0	0	5.64815	16.6348	GNAS;ADCY1
GO_Biological_Process_2023	Calcium Ion Transport (GO:0006816)	2/112	0.0543019	0.112261	0	0	5.5449	16.1534	ITPR1;ATP2A2
GO_Biological_Process_2023	Negative Regulation Of Defense Response (GO:0031348)	2/112	0.0543019	0.112261	0	0	5.5449	16.1534	IL10RA;PRKCD
GO_Biological_Process_2023	Positive Regulation Of Cellular Component Organization (GO:0051130)	2/113	0.0551638	0.112261	0	0	5.49466	15.9205	TGFB1;LRP1
GO_Biological_Process_2023	Negative Regulation Of Leukocyte Activation (GO:0002695)	1/17	0.0554704	0.112261	0	0	18.8608	54.5437	GRN
GO_Biological_Process_2023	Negative Regulation Of Oxidative Stress-Induced Intrinsic Apoptotic Signaling Pathway (GO:1902176)	1/17	0.0554704	0.112261	0	0	18.8608	54.5437	PINK1
GO_Biological_Process_2023	Negative Regulation Of Striated Muscle Cell Differentiation (GO:0051154)	1/17	0.0554704	0.112261	0	0	18.8608	54.5437	TMEM119
GO_Biological_Process_2023	Negative Regulation Of Vascular Associated Smooth Muscle Cell Proliferation (GO:1904706)	1/17	0.0554704	0.112261	0	0	18.8608	54.5437	PTEN
GO_Biological_Process_2023	Aorta Morphogenesis (GO:0035909)	1/17	0.0554704	0.112261	0	0	18.8608	54.5437	LRP1
GO_Biological_Process_2023	Neural Tube Development (GO:0021915)	1/17	0.0554704	0.112261	0	0	18.8608	54.5437	TGFB1
GO_Biological_Process_2023	Regulation Of Oxidative Phosphorylation (GO:0002082)	1/17	0.0554704	0.112261	0	0	18.8608	54.5437	PINK1
GO_Biological_Process_2023	Regulation Of Receptor Signaling Pathway Via STAT (GO:1904892)	1/17	0.0554704	0.112261	0	0	18.8608	54.5437	TGFB1
GO_Biological_Process_2023	Regulation Of Ubiquitin Protein Ligase Activity (GO:1904666)	1/17	0.0554704	0.112261	0	0	18.8608	54.5437	PTEN
GO_Biological_Process_2023	Central Nervous System Neuron Development (GO:0021954)	1/17	0.0554704	0.112261	0	0	18.8608	54.5437	PTEN
GO_Biological_Process_2023	Positive Regulation Of Cardiac Muscle Hypertrophy (GO:0010613)	1/17	0.0554704	0.112261	0	0	18.8608	54.5437	PRKCA
GO_Biological_Process_2023	Positive Regulation Of Cartilage Development (GO:0061036)	1/17	0.0554704	0.112261	0	0	18.8608	54.5437	BMPR2
GO_Biological_Process_2023	Positive Regulation Of Cell Adhesion Mediated By Integrin (GO:0033630)	1/17	0.0554704	0.112261	0	0	18.8608	54.5437	P2RY12
GO_Biological_Process_2023	Positive Regulation Of Glial Cell Differentiation (GO:0045687)	1/17	0.0554704	0.112261	0	0	18.8608	54.5437	TGFB1
GO_Biological_Process_2023	Positive Regulation Of Heart Rate (GO:0010460)	1/17	0.0554704	0.112261	0	0	18.8608	54.5437	ATP2A2
GO_Biological_Process_2023	Extracellular Matrix Assembly (GO:0085029)	1/17	0.0554704	0.112261	0	0	18.8608	54.5437	TGFB1
GO_Biological_Process_2023	Positive Regulation Of Leukocyte Proliferation (GO:0070665)	1/17	0.0554704	0.112261	0	0	18.8608	54.5437	CSF1R
GO_Biological_Process_2023	Transepithelial Transport (GO:0070633)	1/17	0.0554704	0.112261	0	0	18.8608	54.5437	SLC1A2
GO_Biological_Process_2023	Positive Regulation Of Potassium Ion Transmembrane Transport (GO:1901381)	1/17	0.0554704	0.112261	0	0	18.8608	54.5437	ANK2
GO_Biological_Process_2023	Leukocyte Tethering Or Rolling (GO:0050901)	1/17	0.0554704	0.112261	0	0	18.8608	54.5437	CX3CR1
GO_Biological_Process_2023	Megakaryocyte Differentiation (GO:0030219)	1/17	0.0554704	0.112261	0	0	18.8608	54.5437	MAF
GO_Biological_Process_2023	Mesenchyme Development (GO:0060485)	1/17	0.0554704	0.112261	0	0	18.8608	54.5437	BMPR2
GO_Biological_Process_2023	Regulation Of Aerobic Respiration (GO:1903715)	1/17	0.0554704	0.112261	0	0	18.8608	54.5437	PINK1
GO_Biological_Process_2023	Regulation Of Cartilage Development (GO:0061035)	1/17	0.0554704	0.112261	0	0	18.8608	54.5437	BMPR2
GO_Biological_Process_2023	Negative Regulation Of Cellular Senescence (GO:2000773)	1/17	0.0554704	0.112261	0	0	18.8608	54.5437	PTEN
GO_Biological_Process_2023	Regulation Of Cytoskeleton Organization (GO:0051493)	2/114	0.0560305	0.112629	0	0	5.44533	15.6927	LRP1;PRKCD
GO_Biological_Process_2023	Regulation Of Interleukin-6 Production (GO:0032675)	2/114	0.0560305	0.112629	0	0	5.44533	15.6927	TLR7;CD47
GO_Biological_Process_2023	Response To Endoplasmic Reticulum Stress (GO:0034976)	2/114	0.0560305	0.112629	0	0	5.44533	15.6927	ITPR1;ATP2A2
GO_Biological_Process_2023	Regulation Of MAP Kinase Activity (GO:0043405)	2/114	0.0560305	0.112629	0	0	5.44533	15.6927	TGFB1;PRKCD
GO_Biological_Process_2023	Regulation Of Collagen Biosynthetic Process (GO:0032965)	1/18	0.0586372	0.113319	0	0	17.7504	50.3471	TGFB1
GO_Biological_Process_2023	Regulation Of Nervous System Process (GO:0031644)	1/18	0.0586372	0.113319	0	0	17.7504	50.3471	DLGAP2
GO_Biological_Process_2023	Neutrophil Activation (GO:0042119)	1/18	0.0586372	0.113319	0	0	17.7504	50.3471	PRKCD
GO_Biological_Process_2023	Cardiac Atrium Morphogenesis (GO:0003209)	1/18	0.0586372	0.113319	0	0	17.7504	50.3471	BMPR2
GO_Biological_Process_2023	Cell Junction Maintenance (GO:0034331)	1/18	0.0586372	0.113319	0	0	17.7504	50.3471	CSF1R
GO_Biological_Process_2023	Positive Regulation Of G Protein-Coupled Receptor Signaling Pathway (GO:0045745)	1/18	0.0586372	0.113319	0	0	17.7504	50.3471	PRKCA
GO_Biological_Process_2023	Regulation Of Ventricular Cardiac Muscle Cell Membrane Repolarization (GO:0060307)	1/18	0.0586372	0.113319	0	0	17.7504	50.3471	ANK2
GO_Biological_Process_2023	Response To Axon Injury (GO:0048678)	1/18	0.0586372	0.113319	0	0	17.7504	50.3471	P2RY12
GO_Biological_Process_2023	Response To Cholesterol (GO:0070723)	1/18	0.0586372	0.113319	0	0	17.7504	50.3471	TGFB1
GO_Biological_Process_2023	Response To Ethanol (GO:0045471)	1/18	0.0586372	0.113319	0	0	17.7504	50.3471	GRIN2A
GO_Biological_Process_2023	Positive Regulation Of Cation Transmembrane Transport (GO:1904064)	1/18	0.0586372	0.113319	0	0	17.7504	50.3471	ANK2
GO_Biological_Process_2023	Response To Organophosphorus (GO:0046683)	1/18	0.0586372	0.113319	0	0	17.7504	50.3471	TLR7
GO_Biological_Process_2023	Positive Regulation Of Extracellular Matrix Organization (GO:1903055)	1/18	0.0586372	0.113319	0	0	17.7504	50.3471	TGFB1
GO_Biological_Process_2023	Endothelial Cell Proliferation (GO:0001935)	1/18	0.0586372	0.113319	0	0	17.7504	50.3471	BMPR2
GO_Biological_Process_2023	Excitatory Postsynaptic Potential (GO:0060079)	1/18	0.0586372	0.113319	0	0	17.7504	50.3471	GRIN2A
GO_Biological_Process_2023	Glucose 6-Phosphate Metabolic Process (GO:0051156)	1/18	0.0586372	0.113319	0	0	17.7504	50.3471	HK2
GO_Biological_Process_2023	Positive Regulation Of Neuroblast Proliferation (GO:0002052)	1/18	0.0586372	0.113319	0	0	17.7504	50.3471	CX3CR1
GO_Biological_Process_2023	Lysosomal Lumen Acidification (GO:0007042)	1/18	0.0586372	0.113319	0	0	17.7504	50.3471	GRN
GO_Biological_Process_2023	Maintenance Of Gastrointestinal Epithelium (GO:0030277)	1/18	0.0586372	0.113319	0	0	17.7504	50.3471	IL10RA
GO_Biological_Process_2023	Protein Import Into Mitochondrial Matrix (GO:0030150)	1/18	0.0586372	0.113319	0	0	17.7504	50.3471	TOMM20
GO_Biological_Process_2023	Mitochondrial Fusion (GO:0008053)	1/18	0.0586372	0.113319	0	0	17.7504	50.3471	MFN2
GO_Biological_Process_2023	Negative Regulation Of Amyloid Precursor Protein Catabolic Process (GO:1902992)	1/18	0.0586372	0.113319	0	0	17.7504	50.3471	BIN1
GO_Biological_Process_2023	Cellular Response To Oxidative Stress (GO:0034599)	2/117	0.0586592	0.113319	0	0	5.30247	15.0379	PINK1;PRKCD
GO_Biological_Process_2023	Positive Regulation Of Protein Serine/Threonine Kinase Activity (GO:0071902)	2/117	0.0586592	0.113319	0	0	5.30247	15.0379	CSF1R;TGFB1
GO_Biological_Process_2023	Regulation Of Protein Binding (GO:0043393)	2/118	0.0595449	0.114658	0	0	5.2565	14.8287	LRP1;PRKCD
GO_Biological_Process_2023	Positive Regulation Of Cell Projection Organization (GO:0031346)	2/118	0.0595449	0.114658	0	0	5.2565	14.8287	PLXNB2;PLXNA4
GO_Biological_Process_2023	Regulation Of Protein-Containing Complex Assembly (GO:0043254)	2/119	0.0604352	0.116184	0	0	5.21131	14.6239	PINK1;TGFB1
GO_Biological_Process_2023	Regulation Of Granulocyte Chemotaxis (GO:0071622)	1/19	0.0617936	0.116352	0	0	16.7635	46.6687	CSF1R
GO_Biological_Process_2023	Negative Regulation Of Peptidyl-Serine Phosphorylation (GO:0033137)	1/19	0.0617936	0.116352	0	0	16.7635	46.6687	PTEN
GO_Biological_Process_2023	Regulation Of Neuroinflammatory Response (GO:0150077)	1/19	0.0617936	0.116352	0	0	16.7635	46.6687	DAGLA
GO_Biological_Process_2023	Atrioventricular Valve Morphogenesis (GO:0003181)	1/19	0.0617936	0.116352	0	0	16.7635	46.6687	BMPR2
GO_Biological_Process_2023	Regulation Of Smooth Muscle Cell Migration (GO:0014910)	1/19	0.0617936	0.116352	0	0	16.7635	46.6687	LRP1
GO_Biological_Process_2023	Regulation Of Tissue Remodeling (GO:0034103)	1/19	0.0617936	0.116352	0	0	16.7635	46.6687	TGFB1
GO_Biological_Process_2023	Positive Regulation Of calcineurin-NFAT Signaling Cascade (GO:0070886)	1/19	0.0617936	0.116352	0	0	16.7635	46.6687	CAMTA1
GO_Biological_Process_2023	Positive Regulation Of Calcineurin-Mediated Signaling (GO:0106058)	1/19	0.0617936	0.116352	0	0	16.7635	46.6687	CAMTA1
GO_Biological_Process_2023	Ganglioside Metabolic Process (GO:0001573)	1/19	0.0617936	0.116352	0	0	16.7635	46.6687	HEXB
GO_Biological_Process_2023	Positive Regulation Of Mitochondrial Fission (GO:0090141)	1/19	0.0617936	0.116352	0	0	16.7635	46.6687	PINK1
GO_Biological_Process_2023	Leukocyte Adhesion To Vascular Endothelial Cell (GO:0061756)	1/19	0.0617936	0.116352	0	0	16.7635	46.6687	CX3CR1
GO_Biological_Process_2023	Mitotic Sister Chromatid Cohesion (GO:0007064)	1/19	0.0617936	0.116352	0	0	16.7635	46.6687	STAG1
GO_Biological_Process_2023	Negative Regulation Of Cyclin-Dependent Protein Serine/Threonine Kinase Activity (GO:0045736)	1/19	0.0617936	0.116352	0	0	16.7635	46.6687	PTEN
GO_Biological_Process_2023	Receptor-Mediated Endocytosis (GO:0006898)	2/122	0.0631337	0.11783	0	0	5.08026	14.0342	ITGAM;LRP1
GO_Biological_Process_2023	Fc-gamma Receptor Signaling Pathway Involved In Phagocytosis (GO:0038096)	1/20	0.0649396	0.11783	0	0	15.8804	43.4217	PRKCD
GO_Biological_Process_2023	Negative Regulation Of miRNA Transcription (GO:1902894)	1/20	0.0649396	0.11783	0	0	15.8804	43.4217	TGFB1
GO_Biological_Process_2023	Regulation Of Fibroblast Migration (GO:0010762)	1/20	0.0649396	0.11783	0	0	15.8804	43.4217	TGFB1
GO_Biological_Process_2023	Negative Regulation Of Protein Localization To Cell Periphery (GO:1904376)	1/20	0.0649396	0.11783	0	0	15.8804	43.4217	TGFB1
GO_Biological_Process_2023	Negative Regulation Of Protein Localization To Plasma Membrane (GO:1903077)	1/20	0.0649396	0.11783	0	0	15.8804	43.4217	TGFB1
GO_Biological_Process_2023	Negative Regulation Of Small GTPase Mediated Signal Transduction (GO:0051058)	1/20	0.0649396	0.11783	0	0	15.8804	43.4217	MFN2
GO_Biological_Process_2023	Regulation Of Macrophage Chemotaxis (GO:0010758)	1/20	0.0649396	0.11783	0	0	15.8804	43.4217	CSF1R
GO_Biological_Process_2023	Cell Projection Organization (GO:0030030)	1/20	0.0649396	0.11783	0	0	15.8804	43.4217	P2RY12
GO_Biological_Process_2023	Peripheral Nervous System Development (GO:0007422)	1/20	0.0649396	0.11783	0	0	15.8804	43.4217	SCN8A
GO_Biological_Process_2023	Response To ATP (GO:0033198)	1/20	0.0649396	0.11783	0	0	15.8804	43.4217	P2RY12
GO_Biological_Process_2023	Response To Ketone (GO:1901654)	1/20	0.0649396	0.11783	0	0	15.8804	43.4217	TGFB1
GO_Biological_Process_2023	Positive Regulation Of Lipid Catabolic Process (GO:0050996)	1/20	0.0649396	0.11783	0	0	15.8804	43.4217	PRKCD
GO_Biological_Process_2023	Glutamate Metabolic Process (GO:0006536)	1/20	0.0649396	0.11783	0	0	15.8804	43.4217	GLUD1
GO_Biological_Process_2023	Lipopolysaccharide-Mediated Signaling Pathway (GO:0031663)	1/20	0.0649396	0.11783	0	0	15.8804	43.4217	TGFB1
GO_Biological_Process_2023	Long-Term Synaptic Potentiation (GO:0060291)	1/20	0.0649396	0.11783	0	0	15.8804	43.4217	GRIN2A
GO_Biological_Process_2023	Mesoderm Formation (GO:0001707)	1/20	0.0649396	0.11783	0	0	15.8804	43.4217	BMPR2
GO_Biological_Process_2023	Pulmonary Valve Development (GO:0003177)	1/20	0.0649396	0.11783	0	0	15.8804	43.4217	BMPR2
GO_Biological_Process_2023	Receptor Metabolic Process (GO:0043112)	1/20	0.0649396	0.11783	0	0	15.8804	43.4217	TGFB1
GO_Biological_Process_2023	Regulation Of Cardiac Muscle Contraction By Calcium Ion Signaling (GO:0010882)	1/20	0.0649396	0.11783	0	0	15.8804	43.4217	ATP2A2
GO_Biological_Process_2023	Negative Regulation Of Cyclin-Dependent Protein Kinase Activity (GO:1904030)	1/20	0.0649396	0.11783	0	0	15.8804	43.4217	PTEN
GO_Biological_Process_2023	Negative Regulation Of Growth (GO:0045926)	2/124	0.0649552	0.11783	0	0	4.99647	13.6606	TGFB1;BMPR2
GO_Biological_Process_2023	Cellular Response To Lipopolysaccharide (GO:0071222)	2/124	0.0649552	0.11783	0	0	4.99647	13.6606	CX3CR1;TGFB1
GO_Biological_Process_2023	Protein Dephosphorylation (GO:0006470)	2/124	0.0649552	0.11783	0	0	4.99647	13.6606	PTEN;SSH2
GO_Biological_Process_2023	Response To Cytokine (GO:0034097)	2/125	0.0658726	0.119313	0	0	4.9556	13.4794	CSF1R;PRKCA
GO_Biological_Process_2023	Regulation Of Response To External Stimulus (GO:0032101)	2/127	0.0677205	0.12109	0	0	4.87582	13.1275	P2RY12;GRN
GO_Biological_Process_2023	Regulation Of Tumor Necrosis Factor Production (GO:0032680)	2/127	0.0677205	0.12109	0	0	4.87582	13.1275	CX3CR1;CD47
GO_Biological_Process_2023	Negative Regulation Of Interleukin-2 Production (GO:0032703)	1/21	0.0680752	0.12109	0	0	15.0856	40.5372	NAV3
GO_Biological_Process_2023	Negative Regulation Of miRNA Metabolic Process (GO:2000629)	1/21	0.0680752	0.12109	0	0	15.0856	40.5372	TGFB1
GO_Biological_Process_2023	Negative Regulation Of Reactive Oxygen Species Metabolic Process (GO:2000378)	1/21	0.0680752	0.12109	0	0	15.0856	40.5372	PINK1
GO_Biological_Process_2023	Regulation Of Lipopolysaccharide-Mediated Signaling Pathway (GO:0031664)	1/21	0.0680752	0.12109	0	0	15.0856	40.5372	PRKCA
GO_Biological_Process_2023	Positive Regulation Of Heart Contraction (GO:0045823)	1/21	0.0680752	0.12109	0	0	15.0856	40.5372	ATP2A2
GO_Biological_Process_2023	Positive Regulation Of Interferon-Alpha Production (GO:0032727)	1/21	0.0680752	0.12109	0	0	15.0856	40.5372	TLR7
GO_Biological_Process_2023	Positive Regulation Of Transcription Regulatory Region DNA Binding (GO:2000679)	1/21	0.0680752	0.12109	0	0	15.0856	40.5372	TGFB1
GO_Biological_Process_2023	Positive Regulation Of Vacuole Organization (GO:0044090)	1/21	0.0680752	0.12109	0	0	15.0856	40.5372	GRN
GO_Biological_Process_2023	Macrophage Differentiation (GO:0030225)	1/21	0.0680752	0.12109	0	0	15.0856	40.5372	CSF1R
GO_Biological_Process_2023	Negative Regulation Of Biomineral Tissue Development (GO:0070168)	1/21	0.0680752	0.12109	0	0	15.0856	40.5372	TGFB1
GO_Biological_Process_2023	Monoatomic Cation Transmembrane Transport (GO:0098655)	3/281	0.0682254	0.121177	0	0	3.31413	8.89823	GRIN2A;ATP2A2;SLC6A11
GO_Biological_Process_2023	Positive Regulation Of Cell Differentiation (GO:0045597)	3/283	0.0693764	0.123037	0	0	3.29012	8.77873	TGFB1;BMPR2;TMEM119
GO_Biological_Process_2023	Protein Targeting (GO:0006605)	2/129	0.0695856	0.123224	0	0	4.79855	12.7891	MFN2;TOMM20
GO_Biological_Process_2023	Transmembrane Receptor Protein Tyrosine Kinase Signaling Pathway (GO:0007169)	3/284	0.0699552	0.123695	0	0	3.27825	8.71981	CSF1R;DOK6;MERTK
GO_Biological_Process_2023	Positive Regulation Of Peptidyl-Tyrosine Phosphorylation (GO:0050731)	2/130	0.0705245	0.124235	0	0	4.76082	12.6247	CSF1R;TGFB1
GO_Biological_Process_2023	Fc Receptor Mediated Stimulatory Signaling Pathway (GO:0002431)	1/22	0.0712004	0.124235	0	0	14.3665	37.96	PRKCD
GO_Biological_Process_2023	Negative Regulation Of Macroautophagy (GO:0016242)	1/22	0.0712004	0.124235	0	0	14.3665	37.96	PINK1
GO_Biological_Process_2023	Regulation Of Mononuclear Cell Migration (GO:0071675)	1/22	0.0712004	0.124235	0	0	14.3665	37.96	CSF1R
GO_Biological_Process_2023	Regulation Of Release Of Sequestered Calcium Ion Into Cytosol By Sarcoplasmic Reticulum (GO:0010880)	1/22	0.0712004	0.124235	0	0	14.3665	37.96	ANK2
GO_Biological_Process_2023	Dendritic Cell Differentiation (GO:0097028)	1/22	0.0712004	0.124235	0	0	14.3665	37.96	IRF8
GO_Biological_Process_2023	Positive Regulation Of Cholesterol Efflux (GO:0010875)	1/22	0.0712004	0.124235	0	0	14.3665	37.96	LRP1
GO_Biological_Process_2023	Positive Regulation Of Synaptic Transmission, Glutamatergic (GO:0051968)	1/22	0.0712004	0.124235	0	0	14.3665	37.96	GRIN2A
GO_Biological_Process_2023	Regulation Of Cardiac Muscle Cell Membrane Repolarization (GO:0099623)	1/22	0.0712004	0.124235	0	0	14.3665	37.96	ANK2
GO_Biological_Process_2023	Circulatory System Development (GO:0072359)	2/132	0.0724148	0.126169	0	0	4.6871	12.3053	TGFB1;PTEN
GO_Biological_Process_2023	Negative Regulation Of Cell Motility (GO:2000146)	2/133	0.0733661	0.127245	0	0	4.65109	12.15	NAV3;PTEN
GO_Biological_Process_2023	Regulation Of Cellular Response To Transforming Growth Factor Beta Stimulus (GO:1903844)	1/23	0.0743153	0.127245	0	0	13.7128	35.6456	TGFB1
GO_Biological_Process_2023	Regulation Of Cholesterol Transport (GO:0032374)	1/23	0.0743153	0.127245	0	0	13.7128	35.6456	LRP1
GO_Biological_Process_2023	Regulation Of Extracellular Matrix Organization (GO:1903053)	1/23	0.0743153	0.127245	0	0	13.7128	35.6456	LRP1
GO_Biological_Process_2023	Negative Regulation Of Oxidative Stress-Induced Cell Death (GO:1903202)	1/23	0.0743153	0.127245	0	0	13.7128	35.6456	PINK1
GO_Biological_Process_2023	Regulation Of Myotube Differentiation (GO:0010830)	1/23	0.0743153	0.127245	0	0	13.7128	35.6456	TMEM119
GO_Biological_Process_2023	Artery Development (GO:0060840)	1/23	0.0743153	0.127245	0	0	13.7128	35.6456	BMPR2
GO_Biological_Process_2023	Response To BMP (GO:0071772)	1/23	0.0743153	0.127245	0	0	13.7128	35.6456	BMPR2
GO_Biological_Process_2023	Diacylglycerol Metabolic Process (GO:0046339)	1/23	0.0743153	0.127245	0	0	13.7128	35.6456	DAGLA
GO_Biological_Process_2023	Endocardial Cushion Development (GO:0003197)	1/23	0.0743153	0.127245	0	0	13.7128	35.6456	BMPR2
GO_Biological_Process_2023	Positive Regulation Of Protein Targeting To Membrane (GO:0090314)	1/23	0.0743153	0.127245	0	0	13.7128	35.6456	ITGAM
GO_Biological_Process_2023	Regulation Of Cardiac Muscle Hypertrophy (GO:0010611)	1/23	0.0743153	0.127245	0	0	13.7128	35.6456	PRKCA
GO_Biological_Process_2023	Cellular Response To Metal Ion (GO:0071248)	2/135	0.0752809	0.128713	0	0	4.58068	11.8481	DLG2;ADCY1
GO_Biological_Process_2023	Fc-gamma Receptor Signaling Pathway (GO:0038094)	1/24	0.0774199	0.130311	0	0	13.1159	33.5573	PRKCD
GO_Biological_Process_2023	Acylglycerol Catabolic Process (GO:0046464)	1/24	0.0774199	0.130311	0	0	13.1159	33.5573	DAGLA
GO_Biological_Process_2023	Regulation Of Neuroblast Proliferation (GO:1902692)	1/24	0.0774199	0.130311	0	0	13.1159	33.5573	CX3CR1
GO_Biological_Process_2023	Outflow Tract Septum Morphogenesis (GO:0003148)	1/24	0.0774199	0.130311	0	0	13.1159	33.5573	BMPR2
GO_Biological_Process_2023	Regulation Of Proteolysis Involved In Protein Catabolic Process (GO:1903050)	1/24	0.0774199	0.130311	0	0	13.1159	33.5573	PINK1
GO_Biological_Process_2023	Regulation Of Ruffle Assembly (GO:1900027)	1/24	0.0774199	0.130311	0	0	13.1159	33.5573	P2RY12
GO_Biological_Process_2023	Positive Regulation Of BMP Signaling Pathway (GO:0030513)	1/24	0.0774199	0.130311	0	0	13.1159	33.5573	BMPR2
GO_Biological_Process_2023	Positive Regulation Of Interleukin-17 Production (GO:0032740)	1/24	0.0774199	0.130311	0	0	13.1159	33.5573	TGFB1
GO_Biological_Process_2023	Positive Regulation Of Peptidyl-Threonine Phosphorylation (GO:0010800)	1/24	0.0774199	0.130311	0	0	13.1159	33.5573	TGFB1
GO_Biological_Process_2023	Positive Regulation Of Vascular Endothelial Growth Factor Production (GO:0010575)	1/24	0.0774199	0.130311	0	0	13.1159	33.5573	TGFB1
GO_Biological_Process_2023	Negative Regulation Of Cell Junction Assembly (GO:1901889)	1/24	0.0774199	0.130311	0	0	13.1159	33.5573	PTEN
GO_Biological_Process_2023	ATP Biosynthetic Process (GO:0006754)	1/25	0.0805143	0.133072	0	0	12.5688	31.6649	TGFB1
GO_Biological_Process_2023	Negative Regulation Of Protein Localization To Membrane (GO:1905476)	1/25	0.0805143	0.133072	0	0	12.5688	31.6649	TGFB1
GO_Biological_Process_2023	Activation Of Protein Kinase B Activity (GO:0032148)	1/25	0.0805143	0.133072	0	0	12.5688	31.6649	PINK1
GO_Biological_Process_2023	Regulation Of Lysosomal Lumen pH (GO:0035751)	1/25	0.0805143	0.133072	0	0	12.5688	31.6649	GRN
GO_Biological_Process_2023	Osteoclast Differentiation (GO:0030316)	1/25	0.0805143	0.133072	0	0	12.5688	31.6649	CSF1R
GO_Biological_Process_2023	Chemical Synaptic Transmission, Postsynaptic (GO:0099565)	1/25	0.0805143	0.133072	0	0	12.5688	31.6649	GRIN2A
GO_Biological_Process_2023	Ventricular Cardiac Muscle Tissue Development (GO:0003229)	1/25	0.0805143	0.133072	0	0	12.5688	31.6649	TGFB1
GO_Biological_Process_2023	Positive Regulation Of Release Of Cytochrome C From Mitochondria (GO:0090200)	1/25	0.0805143	0.133072	0	0	12.5688	31.6649	PINK1
GO_Biological_Process_2023	Positive Regulation Of Striated Muscle Cell Differentiation (GO:0051155)	1/25	0.0805143	0.133072	0	0	12.5688	31.6649	TGFB1
GO_Biological_Process_2023	Lamellipodium Assembly (GO:0030032)	1/25	0.0805143	0.133072	0	0	12.5688	31.6649	P2RY12
GO_Biological_Process_2023	Proteoglycan Metabolic Process (GO:0006029)	1/25	0.0805143	0.133072	0	0	12.5688	31.6649	BMPR2
GO_Biological_Process_2023	Regulation Of Actin Cytoskeleton Reorganization (GO:2000249)	1/25	0.0805143	0.133072	0	0	12.5688	31.6649	CSF1R
GO_Biological_Process_2023	Regulation Of Biomineral Tissue Development (GO:0070167)	1/25	0.0805143	0.133072	0	0	12.5688	31.6649	TGFB1
GO_Biological_Process_2023	Negative Regulation Of Insulin Receptor Signaling Pathway (GO:0046627)	1/26	0.0835984	0.13535	0	0	12.0655	29.9432	PRKCD
GO_Biological_Process_2023	Negative Regulation Of Interleukin-1 Beta Production (GO:0032691)	1/26	0.0835984	0.13535	0	0	12.0655	29.9432	CX3CR1
GO_Biological_Process_2023	Regulation Of Interferon-Alpha Production (GO:0032647)	1/26	0.0835984	0.13535	0	0	12.0655	29.9432	TLR7
GO_Biological_Process_2023	Wnt Signaling Pathway, Planar Cell Polarity Pathway (GO:0060071)	1/26	0.0835984	0.13535	0	0	12.0655	29.9432	PRICKLE2
GO_Biological_Process_2023	Regulation Of Potassium Ion Transmembrane Transporter Activity (GO:1901016)	1/26	0.0835984	0.13535	0	0	12.0655	29.9432	ANK2
GO_Biological_Process_2023	Organelle Fusion (GO:0048284)	1/26	0.0835984	0.13535	0	0	12.0655	29.9432	MFN2
GO_Biological_Process_2023	Cardiac Muscle Cell Development (GO:0055013)	1/26	0.0835984	0.13535	0	0	12.0655	29.9432	SORBS2
GO_Biological_Process_2023	Plasma Membrane Invagination (GO:0099024)	1/26	0.0835984	0.13535	0	0	12.0655	29.9432	ITGAM
GO_Biological_Process_2023	Regulation Of Vascular Endothelial Growth Factor Production (GO:0010574)	1/26	0.0835984	0.13535	0	0	12.0655	29.9432	TGFB1
GO_Biological_Process_2023	Regulation Of Vasoconstriction (GO:0019229)	1/26	0.0835984	0.13535	0	0	12.0655	29.9432	BMPR2
GO_Biological_Process_2023	Dendritic Spine Organization (GO:0097061)	1/26	0.0835984	0.13535	0	0	12.0655	29.9432	PTEN
GO_Biological_Process_2023	Establishment Or Maintenance Of Apical/Basal Cell Polarity (GO:0035088)	1/26	0.0835984	0.13535	0	0	12.0655	29.9432	DLG2
GO_Biological_Process_2023	Positive Regulation Of Microtubule Polymerization Or Depolymerization (GO:0031112)	1/26	0.0835984	0.13535	0	0	12.0655	29.9432	NAV3
GO_Biological_Process_2023	Protein Export From Nucleus (GO:0006611)	1/26	0.0835984	0.13535	0	0	12.0655	29.9432	TGFB1
GO_Biological_Process_2023	Protein Localization To Cell Surface (GO:0034394)	1/26	0.0835984	0.13535	0	0	12.0655	29.9432	ANK2
GO_Biological_Process_2023	Ras Protein Signal Transduction (GO:0007265)	2/144	0.0840912	0.135963	0	0	4.28841	10.6175	DOK6;ARHGAP5
GO_Biological_Process_2023	Cellular Response To Cytokine Stimulus (GO:0071345)	3/308	0.0844961	0.136432	0	0	3.0166	7.45417	CSF1R;IRF8;CD47
GO_Biological_Process_2023	Positive Regulation Of Protein Kinase Activity (GO:0045860)	2/145	0.085089	0.137203	0	0	4.2582	10.4925	CSF1R;PRKCD
GO_Biological_Process_2023	Regulation Of Cold-Induced Thermogenesis (GO:0120161)	2/146	0.0860904	0.13752	0	0	4.22842	10.3696	GNAS;MFN2
GO_Biological_Process_2023	Negative Regulation Of Neurogenesis (GO:0050768)	1/27	0.0866723	0.13752	0	0	11.6008	28.3712	PTEN
GO_Biological_Process_2023	Amino Acid Import Across Plasma Membrane (GO:0089718)	1/27	0.0866723	0.13752	0	0	11.6008	28.3712	SLC1A2
GO_Biological_Process_2023	Regulation Of Mitochondrial Fission (GO:0090140)	1/27	0.0866723	0.13752	0	0	11.6008	28.3712	PINK1
GO_Biological_Process_2023	Regulation Of Peptidase Activity (GO:0052547)	1/27	0.0866723	0.13752	0	0	11.6008	28.3712	PINK1
GO_Biological_Process_2023	Cell Surface Receptor Signaling Pathway Involved In Cell-Cell Signaling (GO:1905114)	1/27	0.0866723	0.13752	0	0	11.6008	28.3712	ITGAM
GO_Biological_Process_2023	Regulation Of Transcription Regulatory Region DNA Binding (GO:2000677)	1/27	0.0866723	0.13752	0	0	11.6008	28.3712	TGFB1
GO_Biological_Process_2023	Positive Regulation Of Mitotic Cell Cycle (GO:0045931)	1/27	0.0866723	0.13752	0	0	11.6008	28.3712	PRKCA
GO_Biological_Process_2023	Ventricular Septum Morphogenesis (GO:0060412)	1/27	0.0866723	0.13752	0	0	11.6008	28.3712	BMPR2
GO_Biological_Process_2023	Positive Regulation Of Response To Wounding (GO:1903036)	1/27	0.0866723	0.13752	0	0	11.6008	28.3712	GRN
GO_Biological_Process_2023	Microtubule Polymerization Or Depolymerization (GO:0031109)	1/27	0.0866723	0.13752	0	0	11.6008	28.3712	FGF13
GO_Biological_Process_2023	Negative Regulation Of Cellular Response To Insulin Stimulus (GO:1900077)	1/27	0.0866723	0.13752	0	0	11.6008	28.3712	PRKCD
GO_Biological_Process_2023	Dephosphorylation (GO:0016311)	2/147	0.0870955	0.138007	0	0	4.19905	10.2488	PTEN;SSH2
GO_Biological_Process_2023	Protein Transport (GO:0015031)	3/313	0.0876777	0.138745	0	0	2.96719	7.2224	LRP1;UNC93B1;IL10RA
GO_Biological_Process_2023	Axon Guidance (GO:0007411)	2/149	0.0891162	0.140323	0	0	4.1415	10.0134	PLXNB2;PLXNA4
GO_Biological_Process_2023	Negative Regulation Of Wound Healing (GO:0061045)	1/28	0.0897361	0.140323	0	0	11.1706	26.931	PTEN
GO_Biological_Process_2023	Apoptotic Cell Clearance (GO:0043277)	1/28	0.0897361	0.140323	0	0	11.1706	26.931	LRP1
GO_Biological_Process_2023	Regulation Of Plasma Membrane Bounded Cell Projection Organization (GO:0120035)	1/28	0.0897361	0.140323	0	0	11.1706	26.931	PTEN
GO_Biological_Process_2023	Regulation Of Platelet Activation (GO:0010543)	1/28	0.0897361	0.140323	0	0	11.1706	26.931	PRKCA
GO_Biological_Process_2023	Regulation Of Protein Targeting To Membrane (GO:0090313)	1/28	0.0897361	0.140323	0	0	11.1706	26.931	ITGAM
GO_Biological_Process_2023	Diterpenoid Metabolic Process (GO:0016101)	1/28	0.0897361	0.140323	0	0	11.1706	26.931	LRP1
GO_Biological_Process_2023	Glycosaminoglycan Metabolic Process (GO:0030203)	1/28	0.0897361	0.140323	0	0	11.1706	26.931	HEXB
GO_Biological_Process_2023	Protein Insertion Into Mitochondrial Membrane (GO:0051204)	1/28	0.0897361	0.140323	0	0	11.1706	26.931	TOMM20
GO_Biological_Process_2023	Positive Regulation Of Cytokine Production (GO:0001819)	3/320	0.0922166	0.142661	0	0	2.90063	6.91399	CSF1R;TGFB1;TLR7
GO_Biological_Process_2023	Regulation Of Establishment Of Planar Polarity (GO:0090175)	1/29	0.0927897	0.142661	0	0	10.7711	25.6074	PRICKLE2
GO_Biological_Process_2023	Negative Regulation Of Plasma Membrane Bounded Cell Projection Assembly (GO:0120033)	1/29	0.0927897	0.142661	0	0	10.7711	25.6074	PRKCD
GO_Biological_Process_2023	TOR Signaling (GO:0031929)	1/29	0.0927897	0.142661	0	0	10.7711	25.6074	PINK1
GO_Biological_Process_2023	Regulation Of Monoatomic Ion Transmembrane Transport (GO:0034765)	1/29	0.0927897	0.142661	0	0	10.7711	25.6074	GRIN2A
GO_Biological_Process_2023	Regulation Of Neuron Migration (GO:2001222)	1/29	0.0927897	0.142661	0	0	10.7711	25.6074	PLXNB2
GO_Biological_Process_2023	Regulation Of Protein Modification By Small Protein Conjugation Or Removal (GO:1903320)	1/29	0.0927897	0.142661	0	0	10.7711	25.6074	PINK1
GO_Biological_Process_2023	Defense Response To Fungus (GO:0050832)	1/29	0.0927897	0.142661	0	0	10.7711	25.6074	CX3CR1
GO_Biological_Process_2023	Response To Steroid Hormone (GO:0048545)	1/29	0.0927897	0.142661	0	0	10.7711	25.6074	TGFB1
GO_Biological_Process_2023	Positive Regulation Of Microtubule Polymerization (GO:0031116)	1/29	0.0927897	0.142661	0	0	10.7711	25.6074	NAV3
GO_Biological_Process_2023	Positive Regulation Of Neural Precursor Cell Proliferation (GO:2000179)	1/29	0.0927897	0.142661	0	0	10.7711	25.6074	CX3CR1
GO_Biological_Process_2023	Vacuolar Acidification (GO:0007035)	1/29	0.0927897	0.142661	0	0	10.7711	25.6074	GRN
GO_Biological_Process_2023	Integrated Stress Response Signaling (GO:0140467)	1/29	0.0927897	0.142661	0	0	10.7711	25.6074	MAF
GO_Biological_Process_2023	Cellular Response To Growth Factor Stimulus (GO:0071363)	2/155	0.0952613	0.144723	0	0	3.97788	9.35252	TGFB1;BMPR2
GO_Biological_Process_2023	Negative Regulation Of Epithelial To Mesenchymal Transition (GO:0010719)	1/30	0.0958333	0.144723	0	0	10.3992	24.3875	PTEN
GO_Biological_Process_2023	Regulation Of Dendritic Spine Morphogenesis (GO:0061001)	1/30	0.0958333	0.144723	0	0	10.3992	24.3875	PTEN
GO_Biological_Process_2023	Negative Regulation Of Interleukin-1 Production (GO:0032692)	1/30	0.0958333	0.144723	0	0	10.3992	24.3875	CX3CR1
GO_Biological_Process_2023	Negative Regulation Of Myeloid Leukocyte Differentiation (GO:0002762)	1/30	0.0958333	0.144723	0	0	10.3992	24.3875	C1QC
GO_Biological_Process_2023	Negative Regulation Of Peptidyl-Tyrosine Phosphorylation (GO:0050732)	1/30	0.0958333	0.144723	0	0	10.3992	24.3875	PRKCD
GO_Biological_Process_2023	Regulation Of Potassium Ion Transport (GO:0043266)	1/30	0.0958333	0.144723	0	0	10.3992	24.3875	ANK2
GO_Biological_Process_2023	Phagocytosis, Engulfment (GO:0006911)	1/30	0.0958333	0.144723	0	0	10.3992	24.3875	ITGAM
GO_Biological_Process_2023	Phospholipid Dephosphorylation (GO:0046839)	1/30	0.0958333	0.144723	0	0	10.3992	24.3875	PTEN
GO_Biological_Process_2023	Positive Regulation Of Protein Targeting To Mitochondrion (GO:1903955)	1/30	0.0958333	0.144723	0	0	10.3992	24.3875	PINK1
GO_Biological_Process_2023	Intrinsic Apoptotic Signaling Pathway In Response To Endoplasmic Reticulum Stress (GO:0070059)	1/30	0.0958333	0.144723	0	0	10.3992	24.3875	ITPR1
GO_Biological_Process_2023	Lamellipodium Organization (GO:0097581)	1/30	0.0958333	0.144723	0	0	10.3992	24.3875	P2RY12
GO_Biological_Process_2023	Negative Regulation Of Carbohydrate Metabolic Process (GO:0045912)	1/30	0.0958333	0.144723	0	0	10.3992	24.3875	TGFB1
GO_Biological_Process_2023	Regulation Of Calcium-Mediated Signaling (GO:0050848)	1/30	0.0958333	0.144723	0	0	10.3992	24.3875	ITPR1
GO_Biological_Process_2023	Regulation Of Long-Term Synaptic Potentiation (GO:1900271)	1/31	0.0988668	0.147064	0	0	10.052	23.2602	ADCY1
GO_Biological_Process_2023	Cardiac Muscle Tissue Morphogenesis (GO:0055008)	1/31	0.0988668	0.147064	0	0	10.052	23.2602	TGFB1
GO_Biological_Process_2023	Regulation Of Transmembrane Receptor Protein Serine/Threonine Kinase Signaling Pathway (GO:0090092)	1/31	0.0988668	0.147064	0	0	10.052	23.2602	TGFB1
GO_Biological_Process_2023	Response To Estradiol (GO:0032355)	1/31	0.0988668	0.147064	0	0	10.052	23.2602	TGFB1
GO_Biological_Process_2023	Positive Regulation Of Cholesterol Transport (GO:0032376)	1/31	0.0988668	0.147064	0	0	10.052	23.2602	LRP1
GO_Biological_Process_2023	Endodermal Cell Differentiation (GO:0035987)	1/31	0.0988668	0.147064	0	0	10.052	23.2602	ITGB5
GO_Biological_Process_2023	Toll-Like Receptor Signaling Pathway (GO:0002224)	1/31	0.0988668	0.147064	0	0	10.052	23.2602	TLR7
GO_Biological_Process_2023	Positive Regulation Of Mononuclear Cell Migration (GO:0071677)	1/31	0.0988668	0.147064	0	0	10.052	23.2602	CD47
GO_Biological_Process_2023	Glutamine Family Amino Acid Metabolic Process (GO:0009064)	1/31	0.0988668	0.147064	0	0	10.052	23.2602	GLUD1
GO_Biological_Process_2023	Positive Regulation Of Proteolysis Involved In Protein Catabolic Process (GO:1903052)	1/31	0.0988668	0.147064	0	0	10.052	23.2602	PTEN
GO_Biological_Process_2023	Negative Regulation Of DNA Biosynthetic Process (GO:2000279)	1/31	0.0988668	0.147064	0	0	10.052	23.2602	BMPR2
GO_Biological_Process_2023	Negative Regulation Of Cell-Matrix Adhesion (GO:0001953)	1/31	0.0988668	0.147064	0	0	10.052	23.2602	PTEN
GO_Biological_Process_2023	Regulation Of Cholesterol Efflux (GO:0010874)	1/32	0.10189	0.149876	0	0	9.72727	22.2157	LRP1
GO_Biological_Process_2023	Negative Regulation Of Fat Cell Differentiation (GO:0045599)	1/32	0.10189	0.149876	0	0	9.72727	22.2157	TGFB1
GO_Biological_Process_2023	Phosphatidylinositol 3-Kinase Signaling (GO:0014065)	1/32	0.10189	0.149876	0	0	9.72727	22.2157	PTEN
GO_Biological_Process_2023	Regulation Of Ubiquitin-Protein Transferase Activity (GO:0051438)	1/32	0.10189	0.149876	0	0	9.72727	22.2157	PINK1
GO_Biological_Process_2023	Protein Transmembrane Import Into Intracellular Organelle (GO:0044743)	1/32	0.10189	0.149876	0	0	9.72727	22.2157	TOMM20
GO_Biological_Process_2023	Proteoglycan Biosynthetic Process (GO:0030166)	1/32	0.10189	0.149876	0	0	9.72727	22.2157	BMPR2
GO_Biological_Process_2023	Mitochondrial Membrane Organization (GO:0007006)	1/32	0.10189	0.149876	0	0	9.72727	22.2157	MFN2
GO_Biological_Process_2023	Negative Regulation Of G1/S Transition Of Mitotic Cell Cycle (GO:2000134)	1/32	0.10189	0.149876	0	0	9.72727	22.2157	PTEN
GO_Biological_Process_2023	Regulation Of Calcium Ion Transmembrane Transporter Activity (GO:1901019)	1/32	0.10189	0.149876	0	0	9.72727	22.2157	ANK2
GO_Biological_Process_2023	Protein Autophosphorylation (GO:0046777)	2/162	0.10258	0.150704	0	0	3.8025	8.65871	CSF1R;PINK1
GO_Biological_Process_2023	Negative Regulation Of Gene Expression (GO:0010629)	3/336	0.102951	0.151062	0	0	2.75901	6.27262	PINK1;TGFB1;LRP1
GO_Biological_Process_2023	Negative Regulation Of Epithelial Cell Migration (GO:0010633)	1/33	0.104904	0.151133	0	0	9.42282	21.2457	PTEN
GO_Biological_Process_2023	Regulation Of Potassium Ion Transmembrane Transport (GO:1901379)	1/33	0.104904	0.151133	0	0	9.42282	21.2457	BIN1
GO_Biological_Process_2023	Carboxylic Acid Metabolic Process (GO:0019752)	1/33	0.104904	0.151133	0	0	9.42282	21.2457	GLUD1
GO_Biological_Process_2023	Positive Regulation Of DNA Binding (GO:0043388)	1/33	0.104904	0.151133	0	0	9.42282	21.2457	TGFB1
GO_Biological_Process_2023	Positive Regulation Of Establishment Of Protein Localization To Mitochondrion (GO:1903749)	1/33	0.104904	0.151133	0	0	9.42282	21.2457	PINK1
GO_Biological_Process_2023	Epithelial Tube Morphogenesis (GO:0060562)	1/33	0.104904	0.151133	0	0	9.42282	21.2457	CSF1R
GO_Biological_Process_2023	Positive Regulation Of Ion Transmembrane Transporter Activity (GO:0032414)	1/33	0.104904	0.151133	0	0	9.42282	21.2457	ANK2
GO_Biological_Process_2023	Positive Regulation Of Nitrogen Compound Metabolic Process (GO:0051173)	1/33	0.104904	0.151133	0	0	9.42282	21.2457	TGFB1
GO_Biological_Process_2023	Vasculogenesis (GO:0001570)	1/33	0.104904	0.151133	0	0	9.42282	21.2457	TGFB1
GO_Biological_Process_2023	Ventricular Cardiac Muscle Tissue Morphogenesis (GO:0055010)	1/33	0.104904	0.151133	0	0	9.42282	21.2457	TGFB1
GO_Biological_Process_2023	Positive Regulation Of Release Of Sequestered Calcium Ion Into Cytosol (GO:0051281)	1/33	0.104904	0.151133	0	0	9.42282	21.2457	P2RY6
GO_Biological_Process_2023	Inositol Lipid-Mediated Signaling (GO:0048017)	1/33	0.104904	0.151133	0	0	9.42282	21.2457	CSF1R
GO_Biological_Process_2023	Regulation Of Amyloid-Beta Formation (GO:1902003)	1/33	0.104904	0.151133	0	0	9.42282	21.2457	BIN1
GO_Biological_Process_2023	Negative Regulation Of Blood Vessel Endothelial Cell Migration (GO:0043537)	1/33	0.104904	0.151133	0	0	9.42282	21.2457	TGFB1
GO_Biological_Process_2023	Regulation Of Cell Adhesion Mediated By Integrin (GO:0033628)	1/33	0.104904	0.151133	0	0	9.42282	21.2457	P2RY12
GO_Biological_Process_2023	ATP Metabolic Process (GO:0046034)	1/34	0.107907	0.153417	0	0	9.13682	20.343	TGFB1
GO_Biological_Process_2023	Regulation Of Interleukin-17 Production (GO:0032660)	1/34	0.107907	0.153417	0	0	9.13682	20.343	TGFB1
GO_Biological_Process_2023	Apoptotic Mitochondrial Changes (GO:0008637)	1/34	0.107907	0.153417	0	0	9.13682	20.343	HK2
GO_Biological_Process_2023	Regulation Of Neuronal Synaptic Plasticity (GO:0048168)	1/34	0.107907	0.153417	0	0	9.13682	20.343	GRIN2A
GO_Biological_Process_2023	Cellular Response To Hydrogen Peroxide (GO:0070301)	1/34	0.107907	0.153417	0	0	9.13682	20.343	PRKCD
GO_Biological_Process_2023	Membrane Protein Proteolysis (GO:0033619)	1/34	0.107907	0.153417	0	0	9.13682	20.343	TGFB1
GO_Biological_Process_2023	Microtubule Polymerization (GO:0046785)	1/34	0.107907	0.153417	0	0	9.13682	20.343	FGF13
GO_Biological_Process_2023	Regulation Of DNA Biosynthetic Process (GO:2000278)	1/34	0.107907	0.153417	0	0	9.13682	20.343	BMPR2
GO_Biological_Process_2023	Negative Regulation Of JNK Cascade (GO:0046329)	1/34	0.107907	0.153417	0	0	9.13682	20.343	PINK1
GO_Biological_Process_2023	Negative Regulation Of Ras Protein Signal Transduction (GO:0046580)	1/34	0.107907	0.153417	0	0	9.13682	20.343	MFN2
GO_Biological_Process_2023	Regulation Of calcineurin-NFAT Signaling Cascade (GO:0070884)	1/34	0.107907	0.153417	0	0	9.13682	20.343	CAMTA1
GO_Biological_Process_2023	Regulation Of Cellular Senescence (GO:2000772)	1/35	0.110901	0.156365	0	0	8.86765	19.501	PTEN
GO_Biological_Process_2023	Regulation Of Postsynaptic Membrane Potential (GO:0060078)	1/35	0.110901	0.156365	0	0	8.86765	19.501	GRIN2A
GO_Biological_Process_2023	Dendrite Morphogenesis (GO:0048813)	1/35	0.110901	0.156365	0	0	8.86765	19.501	PTEN
GO_Biological_Process_2023	Positive Regulation Of Cell Development (GO:0010720)	1/35	0.110901	0.156365	0	0	8.86765	19.501	CX3CR1
GO_Biological_Process_2023	Endoderm Formation (GO:0001706)	1/35	0.110901	0.156365	0	0	8.86765	19.501	ITGB5
GO_Biological_Process_2023	Macrophage Activation (GO:0042116)	1/35	0.110901	0.156365	0	0	8.86765	19.501	ITGAM
GO_Biological_Process_2023	Negative Regulation Of Cell Cycle G1/S Phase Transition (GO:1902807)	1/35	0.110901	0.156365	0	0	8.86765	19.501	PTEN
GO_Biological_Process_2023	Cell-Cell Adhesion Via Plasma-Membrane Adhesion Molecules (GO:0098742)	2/172	0.113295	0.158878	0	0	3.57701	7.78988	ITGAM;PLXNB2
GO_Biological_Process_2023	Regulation Of Cell Population Proliferation (GO:0042127)	5/766	0.113557	0.158878	0	0	2.03171	4.41988	CSF1R;TGFB1;BMPR2;PTEN;CD47
GO_Biological_Process_2023	Negative Regulation Of Organelle Assembly (GO:1902116)	1/36	0.113885	0.158878	0	0	8.61385	18.7142	PINK1
GO_Biological_Process_2023	Negative Regulation Of Protein Kinase B Signaling (GO:0051898)	1/36	0.113885	0.158878	0	0	8.61385	18.7142	PTEN
GO_Biological_Process_2023	Regulation Of Intracellular Protein Transport (GO:0033157)	1/36	0.113885	0.158878	0	0	8.61385	18.7142	TGFB1
GO_Biological_Process_2023	Negative Regulation Of Sequestering Of Calcium Ion (GO:0051283)	1/36	0.113885	0.158878	0	0	8.61385	18.7142	ITPR1
GO_Biological_Process_2023	Regulation Of Peptidyl-Threonine Phosphorylation (GO:0010799)	1/36	0.113885	0.158878	0	0	8.61385	18.7142	TGFB1
GO_Biological_Process_2023	Positive Regulation Of Interferon-Beta Production (GO:0032728)	1/36	0.113885	0.158878	0	0	8.61385	18.7142	TLR7
GO_Biological_Process_2023	Lytic Vacuole Organization (GO:0080171)	1/36	0.113885	0.158878	0	0	8.61385	18.7142	GRN
GO_Biological_Process_2023	Regulation Of Neuron Projection Development (GO:0010975)	2/174	0.115472	0.160904	0	0	3.53506	7.63124	PTEN;PLXNB2
GO_Biological_Process_2023	Negative Regulation Of Endothelial Cell Migration (GO:0010596)	1/37	0.116858	0.160951	0	0	8.37416	17.9776	TGFB1
GO_Biological_Process_2023	Negative Regulation Of Stress-Activated MAPK Cascade (GO:0032873)	1/37	0.116858	0.160951	0	0	8.37416	17.9776	PINK1
GO_Biological_Process_2023	Aortic Valve Morphogenesis (GO:0003180)	1/37	0.116858	0.160951	0	0	8.37416	17.9776	TGFB1
GO_Biological_Process_2023	Regulation Of Ossification (GO:0030278)	1/37	0.116858	0.160951	0	0	8.37416	17.9776	BMPR2
GO_Biological_Process_2023	Calcium Ion Import Across Plasma Membrane (GO:0098703)	1/37	0.116858	0.160951	0	0	8.37416	17.9776	SCN8A
GO_Biological_Process_2023	Regulation Of Sodium Ion Transmembrane Transporter Activity (GO:2000649)	1/37	0.116858	0.160951	0	0	8.37416	17.9776	FGF13
GO_Biological_Process_2023	Ventricular Septum Development (GO:0003281)	1/37	0.116858	0.160951	0	0	8.37416	17.9776	BMPR2
GO_Biological_Process_2023	Positive Regulation Of Receptor Signaling Pathway Via JAK-STAT (GO:0046427)	1/37	0.116858	0.160951	0	0	8.37416	17.9776	IL10RA
GO_Biological_Process_2023	Mitochondrion Disassembly (GO:0061726)	1/37	0.116858	0.160951	0	0	8.37416	17.9776	PINK1
GO_Biological_Process_2023	Regulation Of Cellular Component Biogenesis (GO:0044087)	1/37	0.116858	0.160951	0	0	8.37416	17.9776	PINK1
GO_Biological_Process_2023	Response To Transforming Growth Factor Beta (GO:0071559)	1/38	0.119822	0.164273	0	0	8.14742	17.2867	TGFB1
GO_Biological_Process_2023	Positive Regulation Of Protein Tyrosine Kinase Activity (GO:0061098)	1/38	0.119822	0.164273	0	0	8.14742	17.2867	CSF1R
GO_Biological_Process_2023	Import Into Cell (GO:0098657)	1/38	0.119822	0.164273	0	0	8.14742	17.2867	IL10RA
GO_Biological_Process_2023	Membrane Assembly (GO:0071709)	1/38	0.119822	0.164273	0	0	8.14742	17.2867	PTEN
GO_Biological_Process_2023	Negative Regulation Of Mitochondrion Organization (GO:0010823)	1/39	0.122777	0.166786	0	0	7.93262	16.6378	PINK1
GO_Biological_Process_2023	Negative Regulation Of Transport (GO:0051051)	1/39	0.122777	0.166786	0	0	7.93262	16.6378	PTEN
GO_Biological_Process_2023	Regulation Of Mitochondrial Membrane Potential (GO:0051881)	1/39	0.122777	0.166786	0	0	7.93262	16.6378	PINK1
GO_Biological_Process_2023	Anterograde Axonal Transport (GO:0008089)	1/39	0.122777	0.166786	0	0	7.93262	16.6378	DLG2
GO_Biological_Process_2023	Regulation Of Monoatomic Cation Transmembrane Transport (GO:1904062)	1/39	0.122777	0.166786	0	0	7.93262	16.6378	GRIN2A
GO_Biological_Process_2023	Regulation Of Protein Targeting To Mitochondrion (GO:1903214)	1/39	0.122777	0.166786	0	0	7.93262	16.6378	PINK1
GO_Biological_Process_2023	Regulation Of Protein Tyrosine Kinase Activity (GO:0061097)	1/39	0.122777	0.166786	0	0	7.93262	16.6378	CSF1R
GO_Biological_Process_2023	Release Of Sequestered Calcium Ion Into Cytosol (GO:0051209)	1/39	0.122777	0.166786	0	0	7.93262	16.6378	ITPR1
GO_Biological_Process_2023	L-alpha-amino Acid Transmembrane Transport (GO:1902475)	1/40	0.125721	0.168667	0	0	7.72883	16.0272	SLC1A2
GO_Biological_Process_2023	Negative Regulation Of Mitotic Cell Cycle Phase Transition (GO:1901991)	1/40	0.125721	0.168667	0	0	7.72883	16.0272	PTEN
GO_Biological_Process_2023	Notch Signaling Pathway (GO:0007219)	1/40	0.125721	0.168667	0	0	7.72883	16.0272	SORBS2
GO_Biological_Process_2023	Regulation Of Microtubule Polymerization (GO:0031113)	1/40	0.125721	0.168667	0	0	7.72883	16.0272	NAV3
GO_Biological_Process_2023	Retinoid Metabolic Process (GO:0001523)	1/40	0.125721	0.168667	0	0	7.72883	16.0272	LRP1
GO_Biological_Process_2023	Positive Regulation Of Insulin Secretion (GO:0032024)	1/40	0.125721	0.168667	0	0	7.72883	16.0272	GLUD1
GO_Biological_Process_2023	Establishment Or Maintenance Of Epithelial Cell Apical/Basal Polarity (GO:0045197)	1/40	0.125721	0.168667	0	0	7.72883	16.0272	DLG2
GO_Biological_Process_2023	Positive Regulation Of Monoatomic Ion Transport (GO:0043270)	1/40	0.125721	0.168667	0	0	7.72883	16.0272	ANK2
GO_Biological_Process_2023	Positive Regulation Of Myeloid Leukocyte Differentiation (GO:0002763)	1/40	0.125721	0.168667	0	0	7.72883	16.0272	PRKCA
GO_Biological_Process_2023	Regulation Of Autophagosome Assembly (GO:2000785)	1/40	0.125721	0.168667	0	0	7.72883	16.0272	PINK1
GO_Biological_Process_2023	Negative Regulation Of Cell-Cell Adhesion (GO:0022408)	1/40	0.125721	0.168667	0	0	7.72883	16.0272	TGFB1
GO_Biological_Process_2023	Non-Canonical Wnt Signaling Pathway (GO:0035567)	1/41	0.128656	0.171637	0	0	7.53523	15.4518	PRICKLE2
GO_Biological_Process_2023	Regulation Of Release Of Cytochrome C From Mitochondria (GO:0090199)	1/41	0.128656	0.171637	0	0	7.53523	15.4518	PINK1
GO_Biological_Process_2023	Positive Regulation Of Actin Filament Polymerization (GO:0030838)	1/41	0.128656	0.171637	0	0	7.53523	15.4518	BIN1
GO_Biological_Process_2023	Visual System Development (GO:0150063)	1/41	0.128656	0.171637	0	0	7.53523	15.4518	ITGAM
GO_Biological_Process_2023	Regulation Of Amide Metabolic Process (GO:0034248)	1/41	0.128656	0.171637	0	0	7.53523	15.4518	PRKCD
GO_Biological_Process_2023	Regulation Of Neurotransmitter Receptor Activity (GO:0099601)	1/42	0.131581	0.174173	0	0	7.35107	14.909	DLGAP2
GO_Biological_Process_2023	Cardiac Ventricle Morphogenesis (GO:0003208)	1/42	0.131581	0.174173	0	0	7.35107	14.909	TGFB1
GO_Biological_Process_2023	Regulation Of Ubiquitin-Dependent Protein Catabolic Process (GO:2000058)	1/42	0.131581	0.174173	0	0	7.35107	14.909	PTEN
GO_Biological_Process_2023	Positive Regulation Of Calcium Ion Transmembrane Transport (GO:1904427)	1/42	0.131581	0.174173	0	0	7.35107	14.909	ANK2
GO_Biological_Process_2023	Substantia Nigra Development (GO:0021762)	1/42	0.131581	0.174173	0	0	7.35107	14.909	GLUD1
GO_Biological_Process_2023	Modulation By Host Of Symbiont Process (GO:0051851)	1/42	0.131581	0.174173	0	0	7.35107	14.909	CX3CR1
GO_Biological_Process_2023	Monoatomic Cation Transport (GO:0006812)	1/42	0.131581	0.174173	0	0	7.35107	14.909	GRIN2A
GO_Biological_Process_2023	Intracellular Monoatomic Cation Homeostasis (GO:0030003)	2/190	0.133259	0.176198	0	0	3.23159	6.51315	ATP2A2;ANK2
GO_Biological_Process_2023	Regulation Of Filopodium Assembly (GO:0051489)	1/43	0.134496	0.176656	0	0	7.17569	14.396	PRKCD
GO_Biological_Process_2023	Positive Regulation Of miRNA Transcription (GO:1902895)	1/43	0.134496	0.176656	0	0	7.17569	14.396	TGFB1
GO_Biological_Process_2023	Positive Regulation Of Stress Fiber Assembly (GO:0051496)	1/43	0.134496	0.176656	0	0	7.17569	14.396	CD47
GO_Biological_Process_2023	Intracellular Glucose Homeostasis (GO:0001678)	1/43	0.134496	0.176656	0	0	7.17569	14.396	HK2
GO_Biological_Process_2023	Learning (GO:0007612)	1/43	0.134496	0.176656	0	0	7.17569	14.396	FGF13
GO_Biological_Process_2023	Lysosome Organization (GO:0007040)	1/43	0.134496	0.176656	0	0	7.17569	14.396	GRN
GO_Biological_Process_2023	Regulation Of Cell Differentiation (GO:0045595)	2/193	0.136661	0.178502	0	0	3.18035	6.32968	TGFB1;BIN1
GO_Biological_Process_2023	Regulation Of Insulin Receptor Signaling Pathway (GO:0046626)	1/44	0.137402	0.178502	0	0	7.00846	13.9107	PRKCD
GO_Biological_Process_2023	Autophagosome Maturation (GO:0097352)	1/44	0.137402	0.178502	0	0	7.00846	13.9107	ATP2A2
GO_Biological_Process_2023	Bone Development (GO:0060348)	1/44	0.137402	0.178502	0	0	7.00846	13.9107	GNAS
GO_Biological_Process_2023	Nucleus Organization (GO:0006997)	1/44	0.137402	0.178502	0	0	7.00846	13.9107	BIN1
GO_Biological_Process_2023	Cellular Response To Ketone (GO:1901655)	1/44	0.137402	0.178502	0	0	7.00846	13.9107	ADCY1
GO_Biological_Process_2023	Regulation Of Transport (GO:0051049)	1/44	0.137402	0.178502	0	0	7.00846	13.9107	PINK1
GO_Biological_Process_2023	Positive Regulation Of Biosynthetic Process (GO:0009891)	1/44	0.137402	0.178502	0	0	7.00846	13.9107	TGFB1
GO_Biological_Process_2023	Positive Regulation Of Leukocyte Cell-Cell Adhesion (GO:1903039)	1/44	0.137402	0.178502	0	0	7.00846	13.9107	CD47
GO_Biological_Process_2023	Mitotic Spindle Assembly (GO:0090307)	1/44	0.137402	0.178502	0	0	7.00846	13.9107	STAG1
GO_Biological_Process_2023	Positive Regulation Of Protein Metabolic Process (GO:0051247)	2/196	0.140083	0.180882	0	0	3.13069	6.15343	TGFB1;PLXNB2
GO_Biological_Process_2023	Regulation Of Cellular Metabolic Process (GO:0031323)	1/45	0.140298	0.180882	0	0	6.84883	13.451	PINK1
GO_Biological_Process_2023	I-kappaB kinase/NF-kappaB Signaling (GO:0007249)	1/45	0.140298	0.180882	0	0	6.84883	13.451	TLR7
GO_Biological_Process_2023	Regulation Of Protein Modification Process (GO:0031399)	1/45	0.140298	0.180882	0	0	6.84883	13.451	PLXNB2
GO_Biological_Process_2023	Epidermal Growth Factor Receptor Signaling Pathway (GO:0007173)	1/45	0.140298	0.180882	0	0	6.84883	13.451	TGFB1
GO_Biological_Process_2023	Zymogen Activation (GO:0031638)	1/45	0.140298	0.180882	0	0	6.84883	13.451	GRIN2A
GO_Biological_Process_2023	Regulation Of Apoptotic Signaling Pathway (GO:2001233)	1/45	0.140298	0.180882	0	0	6.84883	13.451	CX3CR1
GO_Biological_Process_2023	Regulation Of Cytokine Production Involved In Inflammatory Response (GO:1900015)	1/46	0.143184	0.183018	0	0	6.6963	13.0151	PLD4
GO_Biological_Process_2023	T Cell Differentiation (GO:0030217)	1/46	0.143184	0.183018	0	0	6.6963	13.0151	TGFB1
GO_Biological_Process_2023	Regulation Of Interleukin-10 Production (GO:0032653)	1/46	0.143184	0.183018	0	0	6.6963	13.0151	CD47
GO_Biological_Process_2023	Regulation Of Nervous System Development (GO:0051960)	1/46	0.143184	0.183018	0	0	6.6963	13.0151	CX3CR1
GO_Biological_Process_2023	Response To Hydrogen Peroxide (GO:0042542)	1/46	0.143184	0.183018	0	0	6.6963	13.0151	PRKCD
GO_Biological_Process_2023	Positive Regulation Of Cell-Cell Adhesion (GO:0022409)	1/46	0.143184	0.183018	0	0	6.6963	13.0151	CD47
GO_Biological_Process_2023	Positive Regulation Of Peptide Hormone Secretion (GO:0090277)	1/46	0.143184	0.183018	0	0	6.6963	13.0151	GLUD1
GO_Biological_Process_2023	Intracellular Protein Transmembrane Transport (GO:0065002)	1/46	0.143184	0.183018	0	0	6.6963	13.0151	TOMM20
GO_Biological_Process_2023	Organic Substance Transport (GO:0071702)	2/201	0.145828	0.185698	0	0	3.05126	5.87466	ITPR1;ABCA9
GO_Biological_Process_2023	Regulation Of Interleukin-2 Production (GO:0032663)	1/47	0.146061	0.185698	0	0	6.5504	12.6012	NAV3
GO_Biological_Process_2023	Positive Regulation Of Epithelial To Mesenchymal Transition (GO:0010718)	1/47	0.146061	0.185698	0	0	6.5504	12.6012	TGFB1
GO_Biological_Process_2023	Epithelial To Mesenchymal Transition (GO:0001837)	1/47	0.146061	0.185698	0	0	6.5504	12.6012	TGFB1
GO_Biological_Process_2023	Positive Regulation Of Lymphocyte Activation (GO:0051251)	1/47	0.146061	0.185698	0	0	6.5504	12.6012	CD47
GO_Biological_Process_2023	Regulation Of Intrinsic Apoptotic Signaling Pathway (GO:2001242)	1/48	0.148929	0.188137	0	0	6.4107	12.2078	PINK1
GO_Biological_Process_2023	Cellular Defense Response (GO:0006968)	1/48	0.148929	0.188137	0	0	6.4107	12.2078	CX3CR1
GO_Biological_Process_2023	Cellular Response To Mechanical Stimulus (GO:0071260)	1/48	0.148929	0.188137	0	0	6.4107	12.2078	TLR7
GO_Biological_Process_2023	Regulation Of DNA Binding (GO:0051101)	1/48	0.148929	0.188137	0	0	6.4107	12.2078	TGFB1
GO_Biological_Process_2023	Myelination (GO:0042552)	1/48	0.148929	0.188137	0	0	6.4107	12.2078	SCN8A
GO_Biological_Process_2023	Negative Regulation Of ERK1 And ERK2 Cascade (GO:0070373)	1/48	0.148929	0.188137	0	0	6.4107	12.2078	PTEN
GO_Biological_Process_2023	Defense Response To Bacterium (GO:0042742)	2/204	0.149299	0.188405	0	0	3.00548	5.71584	PRKCD;MPEG1
GO_Biological_Process_2023	Autophagy Of Mitochondrion (GO:0000422)	1/49	0.151787	0.190333	0	0	6.27683	11.8336	PINK1
GO_Biological_Process_2023	Nuclear Export (GO:0051168)	1/49	0.151787	0.190333	0	0	6.27683	11.8336	TGFB1
GO_Biological_Process_2023	Positive Regulation Of miRNA Metabolic Process (GO:2000630)	1/49	0.151787	0.190333	0	0	6.27683	11.8336	TGFB1
GO_Biological_Process_2023	Positive Regulation Of Nervous System Development (GO:0051962)	1/49	0.151787	0.190333	0	0	6.27683	11.8336	CX3CR1
GO_Biological_Process_2023	Unsaturated Fatty Acid Metabolic Process (GO:0033559)	1/49	0.151787	0.190333	0	0	6.27683	11.8336	DAGLA
GO_Biological_Process_2023	Negative Regulation Of DNA Metabolic Process (GO:0051053)	1/49	0.151787	0.190333	0	0	6.27683	11.8336	BMPR2
GO_Biological_Process_2023	Negative Regulation Of Cell Differentiation (GO:0045596)	2/207	0.152787	0.191386	0	0	2.96105	5.56296	TGFB1;PTEN
GO_Biological_Process_2023	Regulation Of Epithelial Cell Migration (GO:0010632)	1/50	0.154635	0.192284	0	0	6.14842	11.4772	BMPR2
GO_Biological_Process_2023	Regulation Of Interferon-Beta Production (GO:0032648)	1/50	0.154635	0.192284	0	0	6.14842	11.4772	TLR7
GO_Biological_Process_2023	Regulation Of Interleukin-12 Production (GO:0032655)	1/50	0.154635	0.192284	0	0	6.14842	11.4772	CD47
GO_Biological_Process_2023	Cell Chemotaxis (GO:0060326)	1/50	0.154635	0.192284	0	0	6.14842	11.4772	PRKCD
GO_Biological_Process_2023	Positive Regulation Of Cell Death (GO:0010942)	1/50	0.154635	0.192284	0	0	6.14842	11.4772	ITGAM
GO_Biological_Process_2023	Positive Regulation Of Transport (GO:0051050)	1/50	0.154635	0.192284	0	0	6.14842	11.4772	LRP1
GO_Biological_Process_2023	Negative Regulation Of Cell Projection Organization (GO:0031345)	1/50	0.154635	0.192284	0	0	6.14842	11.4772	PTEN
GO_Biological_Process_2023	SMAD Protein Signal Transduction (GO:0060395)	1/51	0.157474	0.193789	0	0	6.02515	11.1375	TGFB1
GO_Biological_Process_2023	Amide Biosynthetic Process (GO:0043604)	1/51	0.157474	0.193789	0	0	6.02515	11.1375	GLUD1
GO_Biological_Process_2023	Regulation Of Release Of Sequestered Calcium Ion Into Cytosol (GO:0051279)	1/51	0.157474	0.193789	0	0	6.02515	11.1375	ANK2
GO_Biological_Process_2023	Positive Regulation Of Actin Filament Bundle Assembly (GO:0032233)	1/51	0.157474	0.193789	0	0	6.02515	11.1375	CD47
GO_Biological_Process_2023	Sensory Perception (GO:0007600)	1/51	0.157474	0.193789	0	0	6.02515	11.1375	GNAS
GO_Biological_Process_2023	Positive Regulation Of Leukocyte Mediated Cytotoxicity (GO:0001912)	1/51	0.157474	0.193789	0	0	6.02515	11.1375	ITGAM
GO_Biological_Process_2023	Positive Regulation Of Protein Localization To Cell Periphery (GO:1904377)	1/51	0.157474	0.193789	0	0	6.02515	11.1375	LRP1
GO_Biological_Process_2023	Positive Regulation Of Protein Localization To Plasma Membrane (GO:1903078)	1/51	0.157474	0.193789	0	0	6.02515	11.1375	LRP1
GO_Biological_Process_2023	Receptor Internalization (GO:0031623)	1/51	0.157474	0.193789	0	0	6.02515	11.1375	LRP1
GO_Biological_Process_2023	Negative Regulation Of MAP Kinase Activity (GO:0043407)	1/51	0.157474	0.193789	0	0	6.02515	11.1375	PRKCD
GO_Biological_Process_2023	Negative Regulation Of Innate Immune Response (GO:0045824)	1/52	0.160304	0.195252	0	0	5.90671	10.8133	GRN
GO_Biological_Process_2023	Rho Protein Signal Transduction (GO:0007266)	1/52	0.160304	0.195252	0	0	5.90671	10.8133	ARHGAP5
GO_Biological_Process_2023	Adenylate Cyclase-Inhibiting G Protein-Coupled Receptor Signaling Pathway (GO:0007193)	1/52	0.160304	0.195252	0	0	5.90671	10.8133	P2RY12
GO_Biological_Process_2023	Arachidonic Acid Metabolic Process (GO:0019369)	1/52	0.160304	0.195252	0	0	5.90671	10.8133	DAGLA
GO_Biological_Process_2023	Neurotransmitter Transport (GO:0006836)	1/52	0.160304	0.195252	0	0	5.90671	10.8133	SLC1A2
GO_Biological_Process_2023	Regulation Of Protein Localization To Nucleus (GO:1900180)	1/52	0.160304	0.195252	0	0	5.90671	10.8133	TGFB1
GO_Biological_Process_2023	Cardiac Muscle Tissue Development (GO:0048738)	1/52	0.160304	0.195252	0	0	5.90671	10.8133	BMPR2
GO_Biological_Process_2023	Cartilage Development (GO:0051216)	1/52	0.160304	0.195252	0	0	5.90671	10.8133	TGFB1
GO_Biological_Process_2023	Sprouting Angiogenesis (GO:0002040)	1/52	0.160304	0.195252	0	0	5.90671	10.8133	TGFB1
GO_Biological_Process_2023	Icosanoid Metabolic Process (GO:0006690)	1/52	0.160304	0.195252	0	0	5.90671	10.8133	DAGLA
GO_Biological_Process_2023	Regulation Of GTPase Activity (GO:0043087)	2/214	0.160987	0.195884	0	0	2.86226	5.22773	PLXNB2;PLXNA4
GO_Biological_Process_2023	Blood Vessel Morphogenesis (GO:0048514)	1/53	0.163124	0.197274	0	0	5.79283	10.5038	TGFB1
GO_Biological_Process_2023	Regulation Of Proteasomal Protein Catabolic Process (GO:0061136)	1/53	0.163124	0.197274	0	0	5.79283	10.5038	PINK1
GO_Biological_Process_2023	Carboxylic Acid Transport (GO:0046942)	1/53	0.163124	0.197274	0	0	5.79283	10.5038	SLC6A11
GO_Biological_Process_2023	Regulation Of Receptor Signaling Pathway Via JAK-STAT (GO:0046425)	1/53	0.163124	0.197274	0	0	5.79283	10.5038	IL10RA
GO_Biological_Process_2023	Cellular Response To Alcohol (GO:0097306)	1/53	0.163124	0.197274	0	0	5.79283	10.5038	ADCY1
GO_Biological_Process_2023	Positive Regulation Of NIK/NF-kappaB Signaling (GO:1901224)	1/53	0.163124	0.197274	0	0	5.79283	10.5038	TLR7
GO_Biological_Process_2023	ERBB Signaling Pathway (GO:0038127)	1/54	0.165935	0.199256	0	0	5.68325	10.208	TGFB1
GO_Biological_Process_2023	Regulation Of Focal Adhesion Assembly (GO:0051893)	1/54	0.165935	0.199256	0	0	5.68325	10.208	PTEN
GO_Biological_Process_2023	Negative Regulation Of Neuron Projection Development (GO:0010977)	1/54	0.165935	0.199256	0	0	5.68325	10.208	PTEN
GO_Biological_Process_2023	Regulation Of Myoblast Differentiation (GO:0045661)	1/54	0.165935	0.199256	0	0	5.68325	10.208	TGFB1
GO_Biological_Process_2023	Peptidyl-Tyrosine Modification (GO:0018212)	1/54	0.165935	0.199256	0	0	5.68325	10.208	CSF1R
GO_Biological_Process_2023	Positive Regulation Of Leukocyte Chemotaxis (GO:0002690)	1/54	0.165935	0.199256	0	0	5.68325	10.208	CSF1R
GO_Biological_Process_2023	Mesenchymal Cell Differentiation (GO:0048762)	1/54	0.165935	0.199256	0	0	5.68325	10.208	TGFB1
GO_Biological_Process_2023	Regulation Of Synaptic Transmission, Glutamatergic (GO:0051966)	1/55	0.168737	0.202212	0	0	5.57772	9.92508	GRIN2A
GO_Biological_Process_2023	Positive Regulation Of Tyrosine Phosphorylation Of STAT Protein (GO:0042531)	1/55	0.168737	0.202212	0	0	5.57772	9.92508	CSF1R
GO_Biological_Process_2023	Pattern Recognition Receptor Signaling Pathway (GO:0002221)	1/56	0.171529	0.205146	0	0	5.47603	9.65425	TLR7
GO_Biological_Process_2023	Regulation Of Reactive Oxygen Species Metabolic Process (GO:2000377)	1/56	0.171529	0.205146	0	0	5.47603	9.65425	PINK1
GO_Biological_Process_2023	Endosome To Lysosome Transport (GO:0008333)	1/57	0.174312	0.207639	0	0	5.37798	9.39482	BIN1
GO_Biological_Process_2023	Monoatomic Anion Transport (GO:0006820)	1/57	0.174312	0.207639	0	0	5.37798	9.39482	VDAC1
GO_Biological_Process_2023	Myeloid Cell Differentiation (GO:0030099)	1/57	0.174312	0.207639	0	0	5.37798	9.39482	MAF
GO_Biological_Process_2023	Regulation Of Calcium Ion Transport (GO:0051924)	1/57	0.174312	0.207639	0	0	5.37798	9.39482	ANK2
GO_Biological_Process_2023	Regulation Of Gene Expression (GO:0010468)	6/1127	0.175201	0.208489	0	0	1.65063	2.87511	PINK1;TGFB1;BMPR2;LRP1;TMEM119;ANK2
GO_Biological_Process_2023	Regulation Of Cell Growth (GO:0001558)	2/227	0.176423	0.209476	0	0	2.69511	4.67567	TGFB1;BMPR2
GO_Biological_Process_2023	Regulation Of Neuron Death (GO:1901214)	1/58	0.177086	0.209476	0	0	5.28336	9.14612	ITGAM
GO_Biological_Process_2023	Response To Organic Cyclic Compound (GO:0014070)	1/58	0.177086	0.209476	0	0	5.28336	9.14612	TGFB1
GO_Biological_Process_2023	Positive Regulation Of Mitochondrion Organization (GO:0010822)	1/58	0.177086	0.209476	0	0	5.28336	9.14612	PINK1
GO_Biological_Process_2023	Positive Regulation Of Type II Interferon Production (GO:0032729)	1/58	0.177086	0.209476	0	0	5.28336	9.14612	TLR7
GO_Biological_Process_2023	Memory (GO:0007613)	1/58	0.177086	0.209476	0	0	5.28336	9.14612	FGF13
GO_Biological_Process_2023	Cellular Response To Lipid (GO:0071396)	2/228	0.177621	0.209899	0	0	2.68305	4.63659	CX3CR1;ADCY1
GO_Biological_Process_2023	Regulation Of miRNA Transcription (GO:1902893)	1/59	0.179851	0.211068	0	0	5.19201	8.90754	TGFB1
GO_Biological_Process_2023	Anterior/Posterior Pattern Specification (GO:0009952)	1/59	0.179851	0.211068	0	0	5.19201	8.90754	BMPR2
GO_Biological_Process_2023	Regulation Of Type I Interferon Production (GO:0032479)	1/59	0.179851	0.211068	0	0	5.19201	8.90754	IRF8
GO_Biological_Process_2023	Chordate Embryonic Development (GO:0043009)	1/59	0.179851	0.211068	0	0	5.19201	8.90754	TGFB1
GO_Biological_Process_2023	Glucose Metabolic Process (GO:0006006)	1/59	0.179851	0.211068	0	0	5.19201	8.90754	HK2
GO_Biological_Process_2023	Positive Regulation Of Protein Binding (GO:0032092)	1/59	0.179851	0.211068	0	0	5.19201	8.90754	LRP1
GO_Biological_Process_2023	Positive Regulation Of Proteolysis (GO:0045862)	1/59	0.179851	0.211068	0	0	5.19201	8.90754	PINK1
GO_Biological_Process_2023	Negative Regulation Of Peptidase Activity (GO:0010466)	1/60	0.182607	0.21388	0	0	5.10375	8.67852	LRP1
GO_Biological_Process_2023	Homophilic Cell Adhesion Via Plasma Membrane Adhesion Molecules (GO:0007156)	1/60	0.182607	0.21388	0	0	5.10375	8.67852	PLXNB2
GO_Biological_Process_2023	Negative Regulation Of Intrinsic Apoptotic Signaling Pathway (GO:2001243)	1/61	0.185353	0.21667	0	0	5.01843	8.45853	PINK1
GO_Biological_Process_2023	Positive Regulation Of Interleukin-8 Production (GO:0032757)	1/61	0.185353	0.21667	0	0	5.01843	8.45853	TLR7
GO_Biological_Process_2023	Cell Junction Organization (GO:0034330)	1/62	0.188091	0.219224	0	0	4.93592	8.24708	TGFB1
GO_Biological_Process_2023	Glycerophospholipid Metabolic Process (GO:0006650)	1/62	0.188091	0.219224	0	0	4.93592	8.24708	CSF1R
GO_Biological_Process_2023	Regulation Of T Cell Activation (GO:0050863)	1/62	0.188091	0.219224	0	0	4.93592	8.24708	CD47
GO_Biological_Process_2023	Protein Polymerization (GO:0051258)	1/63	0.190819	0.221969	0	0	4.85606	8.04372	FGF13
GO_Biological_Process_2023	Regulation Of Cellular Catabolic Process (GO:0031329)	1/63	0.190819	0.221969	0	0	4.85606	8.04372	ITPR1
GO_Biological_Process_2023	Positive Regulation Of Cysteine-Type Endopeptidase Activity (GO:2001056)	1/64	0.193538	0.224256	0	0	4.77874	7.84803	GRIN2A
GO_Biological_Process_2023	Positive Regulation Of Macroautophagy (GO:0016239)	1/64	0.193538	0.224256	0	0	4.77874	7.84803	PINK1
GO_Biological_Process_2023	Positive Regulation Of Type I Interferon Production (GO:0032481)	1/64	0.193538	0.224256	0	0	4.77874	7.84803	TLR7
GO_Biological_Process_2023	Negative Regulation Of Cell Death (GO:0060548)	1/64	0.193538	0.224256	0	0	4.77874	7.84803	PINK1
GO_Biological_Process_2023	Canonical Wnt Signaling Pathway (GO:0060070)	1/65	0.196249	0.226514	0	0	4.70384	7.6596	PTEN
GO_Biological_Process_2023	Cellular Response To Light Stimulus (GO:0071482)	1/65	0.196249	0.226514	0	0	4.70384	7.6596	PRKCD
GO_Biological_Process_2023	Regulation Of Tyrosine Phosphorylation Of STAT Protein (GO:0042509)	1/65	0.196249	0.226514	0	0	4.70384	7.6596	CSF1R
GO_Biological_Process_2023	Positive Regulation Of Cell Cycle (GO:0045787)	1/65	0.196249	0.226514	0	0	4.70384	7.6596	PRKCA
GO_Biological_Process_2023	Negative Regulation Of Endopeptidase Activity (GO:0010951)	1/66	0.19895	0.229187	0	0	4.63124	7.47806	BIN1
GO_Biological_Process_2023	Regulation Of Endocytosis (GO:0030100)	1/66	0.19895	0.229187	0	0	4.63124	7.47806	LRP1
GO_Biological_Process_2023	Regulation Of Neurogenesis (GO:0050767)	1/67	0.201642	0.231393	0	0	4.56084	7.30308	CX3CR1
GO_Biological_Process_2023	Peptidyl-Tyrosine Phosphorylation (GO:0018108)	1/67	0.201642	0.231393	0	0	4.56084	7.30308	CSF1R
GO_Biological_Process_2023	Extrinsic Apoptotic Signaling Pathway (GO:0097191)	1/67	0.201642	0.231393	0	0	4.56084	7.30308	TGFB1
GO_Biological_Process_2023	Negative Regulation Of Cellular Catabolic Process (GO:0031330)	1/67	0.201642	0.231393	0	0	4.56084	7.30308	IL10RA
GO_Biological_Process_2023	Telomere Maintenance (GO:0000723)	1/68	0.204326	0.234246	0	0	4.49254	7.13432	PTEN
GO_Biological_Process_2023	Regulation Of Monoatomic Ion Transmembrane Transporter Activity (GO:0032412)	1/69	0.207	0.236856	0	0	4.42625	6.97149	ANK2
GO_Biological_Process_2023	Cellular Response To Calcium Ion (GO:0071277)	1/69	0.207	0.236856	0	0	4.42625	6.97149	ADCY1
GO_Biological_Process_2023	Negative Regulation Of Epithelial Cell Proliferation (GO:0050680)	1/70	0.209666	0.239446	0	0	4.36188	6.8143	TGFB1
GO_Biological_Process_2023	Positive Regulation Of Protein Transport (GO:0051222)	1/70	0.209666	0.239446	0	0	4.36188	6.8143	TGFB1
GO_Biological_Process_2023	Cell-Cell Junction Assembly (GO:0007043)	1/71	0.212323	0.242016	0	0	4.29935	6.66247	PRKCA
GO_Biological_Process_2023	Myeloid Leukocyte Differentiation (GO:0002573)	1/71	0.212323	0.242016	0	0	4.29935	6.66247	CSF1R
GO_Biological_Process_2023	Second-Messenger-Mediated Signaling (GO:0019932)	1/72	0.214971	0.2448	0	0	4.23858	6.51577	P2RY12
GO_Biological_Process_2023	Cellular Response To Reactive Oxygen Species (GO:0034614)	1/73	0.217611	0.247096	0	0	4.1795	6.37394	PRKCD
GO_Biological_Process_2023	Positive Regulation Of Secretion By Cell (GO:1903532)	1/73	0.217611	0.247096	0	0	4.1795	6.37394	TGFB1
GO_Biological_Process_2023	Monocarboxylic Acid Transport (GO:0015718)	1/73	0.217611	0.247096	0	0	4.1795	6.37394	SLC6A11
GO_Biological_Process_2023	Regulation Of Cell Cycle G1/S Phase Transition (GO:1902806)	1/74	0.220241	0.249845	0	0	4.12204	6.23678	PTEN
GO_Biological_Process_2023	Regulation Of Fat Cell Differentiation (GO:0045598)	1/75	0.222863	0.251859	0	0	4.06613	6.10407	TGFB1
GO_Biological_Process_2023	Regulation Of Stress Fiber Assembly (GO:0051492)	1/75	0.222863	0.251859	0	0	4.06613	6.10407	CD47
GO_Biological_Process_2023	Defense Response To Gram-negative Bacterium (GO:0050829)	1/75	0.222863	0.251859	0	0	4.06613	6.10407	MPEG1
GO_Biological_Process_2023	Regulation Of BMP Signaling Pathway (GO:0030510)	1/75	0.222863	0.251859	0	0	4.06613	6.10407	BMPR2
GO_Biological_Process_2023	Wnt Signaling Pathway (GO:0016055)	1/76	0.225476	0.254088	0	0	4.01172	5.97561	PTEN
GO_Biological_Process_2023	Positive Regulation Of Interleukin-6 Production (GO:0032755)	1/76	0.225476	0.254088	0	0	4.01172	5.97561	TLR7
GO_Biological_Process_2023	Regulation Of Ras Protein Signal Transduction (GO:0046578)	1/76	0.225476	0.254088	0	0	4.01172	5.97561	MFN2
GO_Biological_Process_2023	Actomyosin Structure Organization (GO:0031032)	1/77	0.228081	0.256053	0	0	3.95873	5.85122	ITGB5
GO_Biological_Process_2023	Embryonic Organ Development (GO:0048568)	1/77	0.228081	0.256053	0	0	3.95873	5.85122	TGFB1
GO_Biological_Process_2023	Positive Regulation Of Response To Stimulus (GO:0048584)	1/77	0.228081	0.256053	0	0	3.95873	5.85122	VDAC1
GO_Biological_Process_2023	Positive Regulation Of Synaptic Transmission (GO:0050806)	1/77	0.228081	0.256053	0	0	3.95873	5.85122	GRIN2A
GO_Biological_Process_2023	Positive Regulation Of Apoptotic Process (GO:0043065)	2/270	0.228852	0.256676	0	0	2.25775	3.32946	GRN;BIN1
GO_Biological_Process_2023	Cellular Response To Nutrient Levels (GO:0031669)	1/78	0.230677	0.258236	0	0	3.90712	5.73073	BMPR2
GO_Biological_Process_2023	Long-Chain Fatty Acid Metabolic Process (GO:0001676)	1/78	0.230677	0.258236	0	0	3.90712	5.73073	DAGLA
GO_Biological_Process_2023	Regulation Of Cyclin-Dependent Protein Serine/Threonine Kinase Activity (GO:0000079)	1/79	0.233264	0.259667	0	0	3.85684	5.61395	PTEN
GO_Biological_Process_2023	Regulation Of Neuron Differentiation (GO:0045664)	1/79	0.233264	0.259667	0	0	3.85684	5.61395	BIN1
GO_Biological_Process_2023	Cellular Response To UV (GO:0034644)	1/79	0.233264	0.259667	0	0	3.85684	5.61395	PRKCD
GO_Biological_Process_2023	Positive Regulation Of Catabolic Process (GO:0009896)	1/79	0.233264	0.259667	0	0	3.85684	5.61395	PTEN
GO_Biological_Process_2023	Positive Regulation Of Cytoskeleton Organization (GO:0051495)	1/79	0.233264	0.259667	0	0	3.85684	5.61395	BIN1
GO_Biological_Process_2023	Positive Regulation Of Protein Modification By Small Protein Conjugation Or Removal (GO:1903322)	1/79	0.233264	0.259667	0	0	3.85684	5.61395	PINK1
GO_Biological_Process_2023	Positive Regulation Of Immune Response (GO:0050778)	1/80	0.235843	0.262048	0	0	3.80783	5.50074	ITGAM
GO_Biological_Process_2023	Glycoprotein Biosynthetic Process (GO:0009101)	1/80	0.235843	0.262048	0	0	3.80783	5.50074	BMPR2
GO_Biological_Process_2023	Regulation Of Interleukin-8 Production (GO:0032677)	1/81	0.238413	0.264163	0	0	3.76004	5.39096	TLR7
GO_Biological_Process_2023	Cellular Response To Interleukin-1 (GO:0071347)	1/81	0.238413	0.264163	0	0	3.76004	5.39096	CD47
GO_Biological_Process_2023	Spindle Assembly (GO:0051225)	1/81	0.238413	0.264163	0	0	3.76004	5.39096	STAG1
GO_Biological_Process_2023	Regulation Of Phosphorylation (GO:0042325)	1/82	0.240975	0.266506	0	0	3.71343	5.28445	PLXNB2
GO_Biological_Process_2023	Sodium Ion Transmembrane Transport (GO:0035725)	1/82	0.240975	0.266506	0	0	3.71343	5.28445	SLC6A11
GO_Biological_Process_2023	Positive Regulation Of Ubiquitin-Dependent Protein Catabolic Process (GO:2000060)	1/83	0.243528	0.26883	0	0	3.66796	5.18108	PTEN
GO_Biological_Process_2023	Regulation Of NIK/NF-kappaB Signaling (GO:1901222)	1/83	0.243528	0.26883	0	0	3.66796	5.18108	TLR7
GO_Biological_Process_2023	Regulation Of Interleukin-1 Beta Production (GO:0032651)	1/84	0.246073	0.271019	0	0	3.62359	5.08073	CX3CR1
GO_Biological_Process_2023	Positive Regulation Of Protein Ubiquitination (GO:0031398)	1/84	0.246073	0.271019	0	0	3.62359	5.08073	PINK1
GO_Biological_Process_2023	Inorganic Cation Transmembrane Transport (GO:0098662)	2/284	0.246195	0.271019	0	0	2.14414	3.00529	ATP2A2;SLC6A11
GO_Biological_Process_2023	Positive Regulation Of Canonical Wnt Signaling Pathway (GO:0090263)	1/85	0.248609	0.272166	0	0	3.58027	4.98328	TGFB1
GO_Biological_Process_2023	Defense Response To Gram-positive Bacterium (GO:0050830)	1/85	0.248609	0.272166	0	0	3.58027	4.98328	MPEG1
GO_Biological_Process_2023	Epidermis Development (GO:0008544)	1/85	0.248609	0.272166	0	0	3.58027	4.98328	ATP2A2
GO_Biological_Process_2023	Positive Regulation Of Protein Localization (GO:1903829)	1/85	0.248609	0.272166	0	0	3.58027	4.98328	TGFB1
GO_Biological_Process_2023	Macromolecule Catabolic Process (GO:0009057)	1/85	0.248609	0.272166	0	0	3.58027	4.98328	TGFB1
GO_Biological_Process_2023	Mitotic Spindle Organization (GO:0007052)	1/85	0.248609	0.272166	0	0	3.58027	4.98328	STAG1
GO_Biological_Process_2023	Negative Regulation Of Binding (GO:0051100)	1/86	0.251137	0.274681	0	0	3.53797	4.88861	PRKCD
GO_Biological_Process_2023	Regulation Of Insulin Secretion (GO:0050796)	1/87	0.253656	0.276928	0	0	3.49665	4.79662	GLUD1
GO_Biological_Process_2023	Glucose Homeostasis (GO:0042593)	1/87	0.253656	0.276928	0	0	3.49665	4.79662	HK2
GO_Biological_Process_2023	Positive Regulation Of Plasma Membrane Bounded Cell Projection Assembly (GO:0120034)	1/88	0.256168	0.279413	0	0	3.45629	4.7072	P2RY12
GO_Biological_Process_2023	Cellular Response To Chemical Stress (GO:0062197)	1/89	0.25867	0.281627	0	0	3.41684	4.62025	PINK1
GO_Biological_Process_2023	Cellular Response To Peptide Hormone Stimulus (GO:0071375)	1/89	0.25867	0.281627	0	0	3.41684	4.62025	PRKCD
GO_Biological_Process_2023	Regulation Of Phosphatidylinositol 3-Kinase Signaling (GO:0014066)	1/90	0.261165	0.284083	0	0	3.37828	4.53569	PTEN
GO_Biological_Process_2023	Regulation Of Cell Cycle (GO:0051726)	2/298	0.263593	0.286003	0	0	2.04127	2.72172	TGFB1;BIN1
GO_Biological_Process_2023	Positive Regulation Of MAP Kinase Activity (GO:0043406)	1/91	0.263651	0.286003	0	0	3.34057	4.45341	TGFB1
GO_Biological_Process_2023	Positive Regulation Of Binding (GO:0051099)	1/91	0.263651	0.286003	0	0	3.34057	4.45341	LRP1
GO_Biological_Process_2023	Positive Regulation Of Neuron Projection Development (GO:0010976)	1/92	0.266129	0.288428	0	0	3.3037	4.37334	PLXNB2
GO_Biological_Process_2023	Negative Regulation Of Amide Metabolic Process (GO:0034249)	1/93	0.268599	0.29084	0	0	3.26762	4.2954	BIN1
GO_Biological_Process_2023	Cell Junction Assembly (GO:0034329)	1/95	0.273514	0.295893	0	0	3.19778	4.1456	PTEN
GO_Biological_Process_2023	Regulation Of Macroautophagy (GO:0016241)	1/96	0.27596	0.297996	0	0	3.16396	4.0736	PINK1
GO_Biological_Process_2023	Regulation Of Protein Metabolic Process (GO:0051246)	1/96	0.27596	0.297996	0	0	3.16396	4.0736	TGFB1
GO_Biological_Process_2023	Regulation Of Defense Response (GO:0031347)	1/97	0.278397	0.300083	0	0	3.13084	4.00343	GRN
GO_Biological_Process_2023	Monocarboxylic Acid Metabolic Process (GO:0032787)	1/97	0.278397	0.300083	0	0	3.13084	4.00343	VDAC1
GO_Biological_Process_2023	Phosphatidylinositol Biosynthetic Process (GO:0006661)	1/98	0.280826	0.302154	0	0	3.09841	3.93504	PTEN
GO_Biological_Process_2023	Positive Regulation Of Protein-Containing Complex Assembly (GO:0031334)	1/98	0.280826	0.302154	0	0	3.09841	3.93504	TGFB1
GO_Biological_Process_2023	Regulation Of Organelle Organization (GO:0033043)	1/100	0.28566	0.306801	0	0	3.03551	3.80335	PINK1
GO_Biological_Process_2023	Response To UV (GO:0009411)	1/100	0.28566	0.306801	0	0	3.03551	3.80335	PRKCD
GO_Biological_Process_2023	Regulation Of Protein Secretion (GO:0050708)	1/102	0.290462	0.311677	0	0	2.9751	3.67806	TGFB1
GO_Biological_Process_2023	Inorganic Cation Import Across Plasma Membrane (GO:0098659)	1/103	0.292851	0.313958	0	0	2.94578	3.61768	SCN8A
GO_Biological_Process_2023	Organelle Assembly (GO:0070925)	2/322	0.29343	0.314295	0	0	1.88587	2.31229	PACS2;ATP2A2
GO_Biological_Process_2023	Macroautophagy (GO:0016236)	1/104	0.295233	0.315941	0	0	2.91703	3.55876	TGFB1
GO_Biological_Process_2023	Intracellular Protein Transport (GO:0006886)	2/325	0.297153	0.317711	0	0	1.86806	2.26691	TGFB1;UNC93B1
GO_Biological_Process_2023	Response To Calcium Ion (GO:0051592)	1/106	0.299971	0.320149	0	0	2.86118	3.44506	ADCY1
GO_Biological_Process_2023	Regulation Of G1/S Transition Of Mitotic Cell Cycle (GO:2000045)	1/106	0.299971	0.320149	0	0	2.86118	3.44506	PTEN
GO_Biological_Process_2023	Regulation Of Cellular Response To Stress (GO:0080135)	1/107	0.302329	0.321799	0	0	2.83405	3.3902	PINK1
GO_Biological_Process_2023	Positive Regulation Of T Cell Activation (GO:0050870)	1/107	0.302329	0.321799	0	0	2.83405	3.3902	CD47
GO_Biological_Process_2023	Positive Regulation Of Autophagy (GO:0010508)	1/107	0.302329	0.321799	0	0	2.83405	3.3902	PINK1
GO_Biological_Process_2023	Glycerophospholipid Biosynthetic Process (GO:0046474)	1/108	0.304679	0.323432	0	0	2.80742	3.33661	PTEN
GO_Biological_Process_2023	Positive Regulation Of Translation (GO:0045727)	1/108	0.304679	0.323432	0	0	2.80742	3.33661	PLXNB2
GO_Biological_Process_2023	Lipid Transport (GO:0006869)	1/108	0.304679	0.323432	0	0	2.80742	3.33661	ABCA9
GO_Biological_Process_2023	Positive Regulation Of Wnt Signaling Pathway (GO:0030177)	1/109	0.307021	0.325338	0	0	2.78129	3.28425	TGFB1
GO_Biological_Process_2023	Regulation Of Wnt Signaling Pathway (GO:0030111)	1/109	0.307021	0.325338	0	0	2.78129	3.28425	LRP1
GO_Biological_Process_2023	Response To Lipid (GO:0033993)	1/110	0.309355	0.326938	0	0	2.75563	3.23309	TGFB1
GO_Biological_Process_2023	Sensory Perception Of Chemical Stimulus (GO:0007606)	1/110	0.309355	0.326938	0	0	2.75563	3.23309	GNAS
GO_Biological_Process_2023	Regulation Of JNK Cascade (GO:0046328)	1/110	0.309355	0.326938	0	0	2.75563	3.23309	PINK1
GO_Biological_Process_2023	Negative Regulation Of Transmembrane Receptor Protein Serine/Threonine Kinase Signaling Pathway (GO:0090101)	1/111	0.311681	0.328231	0	0	2.73044	3.18308	LRP1
GO_Biological_Process_2023	Regulation Of Transforming Growth Factor Beta Receptor Signaling Pathway (GO:0017015)	1/111	0.311681	0.328231	0	0	2.73044	3.18308	TGFB1
GO_Biological_Process_2023	Cytoskeleton Organization (GO:0007010)	1/111	0.311681	0.328231	0	0	2.73044	3.18308	BIN1
GO_Biological_Process_2023	Mitotic Sister Chromatid Segregation (GO:0000070)	1/111	0.311681	0.328231	0	0	2.73044	3.18308	STAG1
GO_Biological_Process_2023	Regulation Of Protein Serine/Threonine Kinase Activity (GO:0071900)	1/112	0.314	0.330088	0	0	2.70571	3.13419	CSF1R
GO_Biological_Process_2023	Small GTPase Mediated Signal Transduction (GO:0007264)	1/112	0.314	0.330088	0	0	2.70571	3.13419	DOK6
GO_Biological_Process_2023	Regulation Of Protein Ubiquitination (GO:0031396)	1/113	0.316311	0.332224	0	0	2.68141	3.08638	PINK1
GO_Biological_Process_2023	Cellular Response To Molecule Of Bacterial Origin (GO:0071219)	1/117	0.325479	0.341552	0	0	2.58843	2.9054	CX3CR1
GO_Biological_Process_2023	Regulation Of Small GTPase Mediated Signal Transduction (GO:0051056)	1/118	0.327752	0.343634	0	0	2.56617	2.86257	ARHGAP5
GO_Biological_Process_2023	Regulation Of Protein Catabolic Process (GO:0042176)	1/122	0.336768	0.352466	0	0	2.48084	2.70005	PINK1
GO_Biological_Process_2023	Positive Regulation Of Macromolecule Biosynthetic Process (GO:0010557)	1/122	0.336768	0.352466	0	0	2.48084	2.70005	PLXNB2
GO_Biological_Process_2023	Regulation Of Mitotic Cell Cycle (GO:0007346)	1/125	0.343452	0.359146	0	0	2.42045	2.58676	PRKCA
GO_Biological_Process_2023	Cellular Response To Starvation (GO:0009267)	1/126	0.345666	0.361143	0	0	2.40097	2.55051	BMPR2
GO_Biological_Process_2023	Regulation Of Anatomical Structure Morphogenesis (GO:0022603)	1/127	0.347872	0.363129	0	0	2.38179	2.51499	TGFB1
GO_Biological_Process_2023	Protein Homooligomerization (GO:0051260)	1/129	0.352261	0.367389	0	0	2.34434	2.44604	SLC1A2
GO_Biological_Process_2023	Regulation Of Cell Cycle Process (GO:0010564)	1/130	0.354445	0.369343	0	0	2.32605	2.41258	BIN1
GO_Biological_Process_2023	Plasma Membrane Bounded Cell Projection Organization (GO:0120036)	1/132	0.358792	0.373545	0	0	2.29031	2.3476	CSF1R
GO_Biological_Process_2023	Protein Localization To Organelle (GO:0033365)	1/137	0.369532	0.384055	0	0	2.20555	2.19566	ANK2
GO_Biological_Process_2023	Negative Regulation Of Cellular Biosynthetic Process (GO:0031327)	1/137	0.369532	0.384055	0	0	2.20555	2.19566	BMPR2
GO_Biological_Process_2023	Negative Regulation Of Wnt Signaling Pathway (GO:0030178)	1/140	0.37589	0.390323	0	0	2.15762	2.11114	LRP1
GO_Biological_Process_2023	Neuron Projection Morphogenesis (GO:0048812)	1/146	0.388419	0.402629	0	0	2.06771	1.95537	PTEN
GO_Biological_Process_2023	Positive Regulation Of Cellular Catabolic Process (GO:0031331)	1/146	0.388419	0.402629	0	0	2.06771	1.95537	PRKCD
GO_Biological_Process_2023	Defense Response To Symbiont (GO:0140546)	1/148	0.39254	0.406547	0	0	2.03937	1.90705	TLR7
GO_Biological_Process_2023	Skeletal System Development (GO:0001501)	1/149	0.39459	0.408315	0	0	2.02549	1.88352	GNAS
GO_Biological_Process_2023	Positive Regulation Of NF-kappaB Transcription Factor Activity (GO:0051092)	1/152	0.4007	0.414277	0	0	1.98495	1.81532	CX3CR1
GO_Biological_Process_2023	Regulation Of Cellular Component Organization (GO:0051128)	1/153	0.402723	0.416007	0	0	1.97179	1.79336	PINK1
GO_Biological_Process_2023	Organelle Organization (GO:0006996)	2/418	0.409949	0.423104	0	0	1.44357	1.28726	PINK1;BIN1
GO_Biological_Process_2023	Response To Lipopolysaccharide (GO:0032496)	1/159	0.41472	0.427658	0	0	1.89634	1.66906	CX3CR1
GO_Biological_Process_2023	Regulation Of Apoptotic Process (GO:0042981)	3/705	0.422109	0.4349	0	0	1.28412	1.10754	PINK1;BIN1;VDAC1
GO_Biological_Process_2023	Positive Regulation Of Cellular Biosynthetic Process (GO:0031328)	1/174	0.443686	0.456735	0	0	1.7306	1.40635	PLXNB2
GO_Biological_Process_2023	Positive Regulation Of I-kappaB kinase/NF-kappaB Signaling (GO:0043123)	1/175	0.445566	0.458274	0	0	1.72057	1.39093	PINK1
GO_Biological_Process_2023	Positive Regulation Of Hydrolase Activity (GO:0051345)	1/176	0.447439	0.459407	0	0	1.71065	1.37573	PINK1
GO_Biological_Process_2023	Extracellular Matrix Organization (GO:0030198)	1/176	0.447439	0.459407	0	0	1.71065	1.37573	TGFB1
GO_Biological_Process_2023	Negative Regulation Of Cytokine Production (GO:0001818)	1/178	0.451168	0.462836	0	0	1.69115	1.34601	NAV3
GO_Biological_Process_2023	Negative Regulation Of DNA-templated Transcription (GO:0045892)	4/1025	0.451619	0.4629	0	0	1.17606	0.934873	TGFB1;MAF;BIN1;IRF8
GO_Biological_Process_2023	Axonogenesis (GO:0007409)	1/188	0.469444	0.480755	0	0	1.5999	1.20986	PTEN
GO_Biological_Process_2023	Defense Response To Virus (GO:0051607)	1/189	0.471238	0.482178	0	0	1.59131	1.19729	TLR7
GO_Biological_Process_2023	Negative Regulation Of Transcription By RNA Polymerase II (GO:0000122)	3/763	0.473444	0.48402	0	0	1.18255	0.884214	MAF;BIN1;IRF8
GO_Biological_Process_2023	Neuron Projection Development (GO:0031175)	1/192	0.476585	0.485977	0	0	1.56608	1.16064	PTEN
GO_Biological_Process_2023	Transcription By RNA Polymerase II (GO:0006366)	1/192	0.476585	0.485977	0	0	1.56608	1.16064	MAF
GO_Biological_Process_2023	Modification-Dependent Protein Catabolic Process (GO:0019941)	1/192	0.476585	0.485977	0	0	1.56608	1.16064	PINK1
GO_Biological_Process_2023	Regulation Of Programmed Cell Death (GO:0043067)	1/195	0.481878	0.490955	0	0	1.54163	1.12549	PINK1
GO_Biological_Process_2023	DNA-templated Transcription (GO:0006351)	1/199	0.488854	0.497636	0	0	1.51018	1.08082	MAF
GO_Biological_Process_2023	Regulation Of Translation (GO:0006417)	1/202	0.494026	0.502471	0	0	1.48741	1.04887	PLXNB2
GO_Biological_Process_2023	Regulation Of Canonical Wnt Signaling Pathway (GO:0060828)	1/207	0.50253	0.510684	0	0	1.45094	0.998391	TGFB1
GO_Biological_Process_2023	Regulation Of I-kappaB kinase/NF-kappaB Signaling (GO:0043122)	1/232	0.542986	0.551326	0	0	1.29227	0.789154	PINK1
GO_Biological_Process_2023	Positive Regulation Of Programmed Cell Death (GO:0043068)	1/245	0.562724	0.57088	0	0	1.22262	0.702962	BIN1
GO_Biological_Process_2023	Cytokine-Mediated Signaling Pathway (GO:0019221)	1/257	0.580197	0.588104	0	0	1.1646	0.633991	CSF1R
GO_Biological_Process_2023	Cellular Component Assembly (GO:0022607)	1/260	0.584457	0.591918	0	0	1.15093	0.618133	TGFB1
GO_Biological_Process_2023	Plasma Membrane Bounded Cell Projection Assembly (GO:0120031)	1/275	0.605125	0.612328	0	0	1.08709	0.54607	P2RY12
GO_Biological_Process_2023	Positive Regulation Of Transcription By RNA Polymerase II (GO:0045944)	3/938	0.614179	0.620963	0	0	0.95244	0.464284	TGFB1;BMPR2;IRF8
GO_Biological_Process_2023	Supramolecular Fiber Organization (GO:0097435)	1/316	0.656589	0.663278	0	0	0.943627	0.39698	FGF13
GO_Biological_Process_2023	Protein-Containing Complex Assembly (GO:0065003)	1/328	0.67036	0.676615	0	0	0.908442	0.363323	TGFB1
GO_Biological_Process_2023	Regulation Of Transcription By RNA Polymerase II (GO:0006357)	6/2028	0.685601	0.691411	0	0	0.871285	0.328875	TGFB1;BMPR2;MAF;BIN1;IRF8;CAMTA1
GO_Biological_Process_2023	Protein Modification By Small Protein Conjugation (GO:0032446)	1/364	0.708491	0.71389	0	0	0.816846	0.2815	PINK1
GO_Biological_Process_2023	Ubiquitin-Dependent Protein Catabolic Process (GO:0006511)	1/367	0.711465	0.71628	0	0	0.810026	0.275757	PINK1
GO_Biological_Process_2023	Negative Regulation Of Programmed Cell Death (GO:0043069)	1/381	0.724953	0.729242	0	0	0.779625	0.250766	VDAC1
GO_Biological_Process_2023	DNA Damage Response (GO:0006974)	1/384	0.727761	0.731449	0	0	0.7734	0.245773	PRKCD
GO_Biological_Process_2023	Vesicle-Mediated Transport (GO:0016192)	1/411	0.751799	0.754971	0	0	0.721471	0.205826	BIN1
GO_Biological_Process_2023	Protein Ubiquitination (GO:0016567)	1/434	0.770616	0.773216	0	0	0.682343	0.177794	PINK1
GO_Biological_Process_2023	Negative Regulation Of Nucleic Acid-Templated Transcription (GO:1903507)	1/456	0.787298	0.789288	0	0	0.648618	0.155116	TGFB1
GO_Biological_Process_2023	Positive Regulation Of DNA-templated Transcription (GO:0045893)	3/1243	0.794729	0.796067	0	0	0.706641	0.162353	TGFB1;BMPR2;IRF8
GO_Biological_Process_2023	Positive Regulation Of Nucleic Acid-Templated Transcription (GO:1903508)	1/557	0.849771	0.850485	0	0	0.528041	0.0859592	TGFB1
GO_Biological_Process_2023	Regulation Of DNA-templated Transcription (GO:0006355)	4/1922	0.896254	0.896254	0	0	0.596355	0.0653195	TGFB1;MAF;IRF8;CAMTA1

## Sheet: Morphology_DEGs
names	logfoldchanges	pvals	pvals_adj
Csf3r	0.369214	6.73203e-05	0.00135763
Hexb	-0.272407	0.0013081	0.0204232
Csf1r	-0.249002	0.00447853	0.0555797
Neat1	0.427555	0.0124167	0.120194
Inpp5d	0.288105	0.0350681	0.292637
Il10ra	-0.280495	0.119948	0.586412
Cd180	0.517079	0.258466	0.90595
Mertk	0.343399	0.263815	0.912048
Pld4	0.0346944	0.290678	0.978593
Slc11a1	0.727044	0.291152	0.978593
Cx3cr1	-0.482292	0.34334	1
Cd33	0.186669	0.371384	1
Tlr7	0.555015	0.496275	1
Mpeg1	-0.0113984	0.569133	1
Ptprc	0.352452	0.569191	1
Lair1	0.140208	0.584105	1
Lilrb4a	1.61338	0.592554	1
Hk2	0.148006	0.659631	1
Irf8	0.0116766	0.675966	1
Abca9	-0.00546419	0.737103	1
Tnip3	3.289	0.740166	1
Cd22	0.903687	0.75508	1
Cd274	0.717312	0.765074	1
Dock10	0.185138	0.799618	1
Pcdha8	1.53091	0.832605	1
Itgax	0.922341	0.860731	1
Rsrp1	0.224565	0.866908	1
Car8	0.376173	0.869558	1
Ttll8	0.817385	0.879083	1
Atp6v0d2	2.54463	0.884261	1
Itga9	-0.0514572	0.899072	1
Mki67	1.37464	0.899072	1
Ascl1	0.602279	0.910768	1
Lgals3	0.620755	0.910973	1
Lyz2	0.505404	0.912754	1
Cd163	1.45601	0.916247	1
Hvcn1	0.140571	0.918988	1
Gpnmb	0.636554	0.927559	1
Ptchd1	0.82372	0.931196	1
Stra6	0.769862	0.931745	1
Trabd2b	1.97975	0.933461	1
Cd48	0.407378	0.939916	1
Gbp4	0.432064	0.943283	1
Sln	23.5343	0.950569	1
Map3k5	0.376534	0.951875	1
Tnfsf18	0.544955	0.963295	1
Klrk1	0.72093	0.965703	1
Ccl8	0.875144	0.965703	1
Arg1	0.6898	0.965979	1
Tnfsf15	0.483981	0.980575	1
Ccl7	0.302843	0.980919	1
Gbp5	0.228417	0.981126	1
Eomes	0.253168	0.981401	1
Osmr	0.775114	0.982917	1
Vipr2	0.903399	0.982917	1
Tfap2d	0.644017	0.982917	1
Clec10a	0.919546	0.982917	1
Megf11	0.585172	0.983054	1
H2-M3	0.253499	0.984294	1
Arhgap25	0.0751275	0.99132	1
Steap1	0.150922	0.993662	1
Ccl12	0.418197	0.995178	1
C3	0.188171	0.995316	1
Gpr17	0.244565	0.995453	1
Tmem26	0.190614	0.995729	1
Cybb	0.0895746	0.996418	1
Atoh1	0.293305	0.998002	1
Mgl2	0.330035	0.998002	1
Ccl2	0.270792	0.998278	1
Il1b	0.127561	0.998278	1
Angpt2	0	1	1
Has2	0	1	1
C3ar1	0.0501649	0.994076	1
Npy	0.118235	0.989805	1
Cd44	0.125919	0.987049	1
Gabra6	-0.0694334	0.984707	1
Samd3	-0.0035079	0.984707	1
Cdh9	-0.306098	0.984707	1
Cd247	-0.208778	0.984707	1
Fbxw15	-0.313201	0.98457	1
Oca2	0.0618847	0.972656	1
Cxcl3	-0.144481	0.969696	1
Aox3	-0.271972	0.96942	1
Pcdhb6	-22.4401	0.967562	1
Edn1	-22.2896	0.967562	1
Tarm1	-23.0638	0.967562	1
Cxcl10	-22.7274	0.967562	1
Cdh1	-22.5076	0.967562	1
Il6	-22.8058	0.967562	1
Lilr4b	-22.7956	0.967562	1
Dhfr	-0.215108	0.954695	1
Retnla	-0.252128	0.954695	1
Mrc1	-0.159531	0.954557	1
Lhx9	-0.700599	0.952357	1
Cxcl1	-0.775007	0.952357	1
Aldh1a2	-0.838459	0.952357	1
Cxcr2	-0.69613	0.952357	1
Psmb8	-0.842377	0.952357	1
Cdkn2a	-0.877797	0.952219	1
Tgfb2	-0.171596	0.939985	1
Pvr	-0.145102	0.939847	1
Gpc4	-0.22911	0.939641	1
Grid2ip	-0.608239	0.937443	1
Cdk4	-0.55788	0.937169	1
Crym	-0.534671	0.937169	1
Slc26a3	-0.542424	0.937169	1
Tacr1	-0.601332	0.936963	1
Cxcl9	-23.8541	0.935177	1
Prdm6	-23.612	0.935177	1
Skor2	-23.6435	0.935177	1
Gsx1	-23.6375	0.935177	1
Slc9a4	-23.5041	0.935177	1
Npvf	-23.6172	0.935177	1
Slc9a3	-23.642	0.935177	1
Cd40	-23.7411	0.935177	1
Cish	-0.458254	0.922278	1
Mamdc2	-1.18326	0.920084	1
Nos2	-0.846303	0.920084	1
Ptgs2	-1.25752	0.919947	1
Glp2r	-1.27159	0.919947	1
Atp2a3	-0.0619061	0.917891	1
Vegfc	-0.197427	0.911042	1
Ints6	-0.241321	0.910699	1
H2-K1	0.0511696	0.908578	1
Thbs1	-0.30545	0.908235	1
Cyp2j12	-0.746963	0.905157	1
Pdcd1lg2	-0.82086	0.904883	1
Ptf1a	-24.3186	0.9029	1
Ppp1r17	-0.616724	0.890672	1
Neu4	-0.571352	0.890535	1
Arl4d	-0.604852	0.890399	1
Ptprk	-0.68299	0.890262	1
Cdc20	-1.27271	0.887943	1
Isg15	-1.61679	0.88767	1
Adam17	-0.00212032	0.883579	1
Stat1	-0.198354	0.883511	1
Klhl6	0.0381314	0.882489	1
Cdk2	-0.0128112	0.877925	1
Tac1	-0.514449	0.875679	1
Ptpn6	0.0480755	0.875407	1
Lama1	-0.608605	0.874999	1
Bin1	-0.709873	0.873842	1
Cd63	-0.882934	0.873298	1
Corin	-0.749488	0.873298	1
Ccl5	-0.954139	0.873162	1
Chst9	-0.971473	0.873026	1
Egr2	-1.15104	0.872754	1
Chil3	-1.21153	0.87221	1
Cd69	-24.6127	0.870782	1
Car4	-0.226494	0.868199	1
Stab1	-0.0526741	0.867452	1
Osbpl8	-0.460233	0.862291	1
Clic5	-0.414913	0.861613	1
Cd46	-0.446164	0.861409	1
Tnf	-0.495684	0.861409	1
Ly6a	-0.503817	0.86107	1
Kctd16	-0.555494	0.860188	1
Dkk2	-0.628247	0.858967	1
C4b	-0.891858	0.858289	1
Tac2	-0.90901	0.858154	1
Grp	-1.58496	0.855985	1
Lhx6	-1.55283	0.855985	1
Serpina3g	-1.81273	0.855849	1
Col1a1	-1.85576	0.855849	1
Gdf10	-1.94007	0.855714	1
Lrguk	-0.0411396	0.851785	1
Tmco4	-0.108933	0.85165	1
Pcdhb2	-1.15148	0.841508	1
Sgcg	-1.17477	0.841238	1
Ryr1	-1.37199	0.840428	1
Dkkl1	-1.38627	0.840428	1
Epha3	-25.0721	0.838876	1
Sdk1	-25.0699	0.838876	1
Trps1	-0.353468	0.835031	1
Itgb3	-0.142933	0.824799	1
Ptx3	-1.95591	0.824261	1
Itgav	-1.91153	0.824261	1
Gpr88	-1.94172	0.824261	1
Cldn2	-0.355537	0.823589	1
Myo1f	-0.0313952	0.820164	1
Crhbp	-0.457655	0.816809	1
Nav3	-0.346324	0.815468	1
Cst7	-1.31607	0.809841	1
Eva1a	-1.24258	0.809774	1
Itm2a	-1.43725	0.80944	1
Ifi205	-1.54342	0.809038	1
Gdnf	-25.2546	0.807232	1
Olr1	-25.1968	0.807232	1
Itga5	-0.455489	0.803223	1
Fcgr2b	-0.160912	0.799485	1
Siglech	-0.0493873	0.799485	1
Prss50	-0.756488	0.798218	1
Bbox1	-1.07648	0.794953	1
H2-DMb1	-2.40003	0.79229	1
Frem2	-0.683199	0.783719	1
Tipin	-1.00196	0.780934	1
Penk	-1.48402	0.778482	1
Bmp5	-1.46964	0.778482	1
Cpq	-0.361959	0.778085	1
Etv1	-0.410451	0.777556	1
Grm7	-1.80845	0.77696	1
Mboat1	-25.4906	0.775901	1
Vip	-25.4349	0.775901	1
Tmem163	-25.548	0.775901	1
Kcnj8	-0.316154	0.773058	1
P2ry13	-0.186273	0.767711	1
Il16	-1.1858	0.764547	1
Mmp3	-1.26124	0.764481	1
Pcdhb14	-2.29848	0.761716	1
Ccl6	-2.64958	0.760993	1
Grm5	-0.755814	0.75344	1
Ndst4	-1.12311	0.749443	1
Cstb	-1.63264	0.747611	1
Ccl3	-1.74655	0.746957	1
Susd5	-25.699	0.744931	1
Cox16	-25.7531	0.744931	1
Apoc1	-25.6532	0.744931	1
Klhl1	-0.896451	0.736973	1
Fat2	-0.810961	0.736908	1
Ddx60	-0.279226	0.736062	1
Plin2	-0.994632	0.735671	1
Sema6a	-0.501959	0.732225	1
Prr5l	-0.459335	0.731316	1
Lingo1	-2.32436	0.730991	1
Tnc	-2.42908	0.730926	1
Ptch2	-2.65689	0.730471	1
Hist3h2a	-0.611644	0.727941	1
Cxcl16	-0.713452	0.72509	1
Itgam	-0.261316	0.723018	1
Ctss	-0.885557	0.719657	1
Cd84	-0.115755	0.709284	1
Fstl4	-0.94794	0.707614	1
Zfp366	-1.03367	0.706266	1
Slc2a1	-1.04606	0.705496	1
Gas2l3	-1.07491	0.70479	1
Dcn	-1.48061	0.703701	1
Lpcat2	-0.364904	0.702996	1
Lpl	-2.73862	0.700435	1
Grm2	-2.80719	0.700051	1
Dlx4os	-2.92474	0.699923	1
Pnck	-0.890684	0.693602	1
Serpine1	-0.995991	0.691436	1
Sla	-0.129704	0.677292	1
Dcx	-1.24247	0.674388	1
H2-D1	-1.57671	0.674262	1
Stk32a	-1.54159	0.673569	1
Islr	-3.00149	0.670231	1
Gpr84	-0.656599	0.670168	1
Traf2	-0.421363	0.661257	1
Cd80	-0.814738	0.652021	1
Snx22	-0.848826	0.651959	1
Arglu1	-0.893072	0.651212	1
Gfm2	-0.942878	0.65059	1
Lgals3bp	-0.546326	0.650342	1
Arhgap15	-0.288851	0.6455	1
Lbx1	-1.75901	0.6429	1
Igf1	-2.69417	0.641539	1
Fam107b	-0.762991	0.640736	1
Drd2	-1.0918	0.634632	1
Grm4	-1.48266	0.630699	1
Trhde	-1.49102	0.630269	1
Rbm3	-0.752248	0.630146	1
Pax2	-2.21048	0.628001	1
Cxcl2	-0.811259	0.626409	1
Prkg1	-1.25356	0.618902	1
Ankrd55	-1.36787	0.616104	1
Otof	-1.78676	0.615679	1
Itpr3	-0.468074	0.61495	1
Bdnf	-1.84521	0.614647	1
Olig2	-0.66364	0.605091	1
Socs2	-1.59181	0.60178	1
Il21r	-0.2243	0.600038	1
Il1rapl1	-2.35588	0.599618	1
Rph3al	-26.3899	0.597039	1
Ngb	-1.92615	0.586301	1
Pcdhb9	-1.64427	0.574652	1
Il1rl2	-0.461418	0.573123	1
Vldlr	-0.867038	0.572535	1
Maf	-0.240411	0.568371	1
Abca8a	-1.42075	0.561949	1
Megf10	-1.49766	0.56096	1
Homer3	-0.369069	0.558925	1
Abca7	-0.608163	0.558635	1
Fos	-2.11204	0.557416	1
Hsph1	-1.24894	0.551112	1
Cd37	-0.242355	0.549613	1
Sgpp2	-1.58352	0.548635	1
Dpyd	-1.7627	0.546335	1
Ntn1	-0.698794	0.540779	1
Nrg3	-1.45498	0.535933	1
Pcdhb8	-1.47341	0.535876	1
Nrxn1	-0.935592	0.533036	1
Prima1	-3.17124	0.53009	1
Gria4	-3.35162	0.529808	1
Slamf9	-0.506569	0.511148	1
Pcdh7	-1.52805	0.510482	1
Zc3hav1	-0.681794	0.508542	1
Cbln1	-0.663222	0.508487	1
Lypd6	-2.07824	0.506717	1
Itga6	-0.330679	0.505392	1
Tmem63c	-3.40856	0.503627	1
Foxj1	-0.803842	0.49704	1
Lmnb1	-1.24835	0.489576	1
Cyba	-0.603969	0.488925	1
Slc30a3	-2.1258	0.48142	1
Casp3	-1.19505	0.478093	1
Itgb2	-0.301605	0.475579	1
Itgb5	-0.882672	0.469193	1
Cd52	-0.730472	0.468557	1
Igf2	-0.925236	0.461278	1
P4ha1	-0.324767	0.449392	1
Cdh10	-0.809245	0.446706	1
Cr1l	-1.01346	0.445469	1
Ckap4	-1.94731	0.444645	1
Spp1	-2.07557	0.443463	1
Ctsz	-0.555211	0.44218	1
Prdm16	-1.70683	0.435289	1
Cirbp	-0.666558	0.433766	1
Cd9	-0.571355	0.429922	1
Flt1	-1.22828	0.419702	1
Dusp1	-0.838847	0.414251	1
Lrp1	-1.14455	0.410755	1
Pdgfra	-0.908142	0.407765	1
C1qb	-0.528165	0.403573	1
Ube3a	-1.05157	0.403427	1
Nhsl1	-2.96679	0.395265	1
Gsn	-1.45178	0.394401	1
Nrp1	-0.693261	0.391293	1
Tshz2	-1.17147	0.387867	1
Trem2	-0.356516	0.383753	1
Lsp1	-1.5856	0.381588	1
Phc3	-0.600273	0.380227	1
Axl	-0.511578	0.37929	1
Plcb3	-0.712319	0.375976	1
Plxnb1	-1.98806	0.365912	1
Atf6	-0.544986	0.361716	1
Csf1	-0.738842	0.36049	1
Cdkn1a	-0.853256	0.343648	1
Adra2a	-1.78818	0.337176	1
Itgb1	-0.621181	0.336654	1
Cdk6	-1.04878	0.332977	1
Unc93b1	-0.364896	0.32941	1
Plxna4	-0.416041	0.319029	1
Nampt	-0.734383	0.318484	1
Gli3	-1.89326	0.316895	1
Sst	-3.08536	0.311498	1
Acvr1	-0.685746	0.308331	1
Sept4	-1.22946	0.30113	0.991475
Celf2	-1.064	0.298353	0.989062
Kremen1	-1.21041	0.297512	0.989062
Cdh13	-1.42207	0.285584	0.973399
Grip1	-2.70021	0.285039	0.973399
Chordc1	-1.54585	0.26018	0.90595
Igfbp2	-1.52965	0.258939	0.90595
Cisd1	-1.43018	0.25535	0.90595
Plxnb2	-0.666039	0.252583	0.905557
Cd68	-0.880319	0.251618	0.905557
Ppfibp1	-1.57511	0.242871	0.88383
Grn	-0.495956	0.240268	0.880983
Apbb2	-0.531804	0.228316	0.843548
Igf1r	-0.479442	0.228049	0.843548
Prkcd	-0.508421	0.221749	0.831989
Epha6	-1.9766	0.221423	0.831989
Agt	-0.865238	0.220706	0.831989
Slit3	-2.30633	0.220478	0.831989
Bcap31	-1.7514	0.219051	0.831989
Snx20	-2.07263	0.215223	0.831989
Chchd2	-2.55386	0.212613	0.831989
Gldc	-1.55981	0.20678	0.820338
Rassf3	-0.823996	0.201428	0.805712
Sv2c	-1.63079	0.190678	0.769068
Ssh2	-0.576106	0.187942	0.764402
Tenm2	-1.30077	0.185292	0.760011
Lgi2	-1.97777	0.181906	0.752499
Cd83	-0.892975	0.177509	0.74064
Atp5o	-3.08407	0.175519	0.738705
Trpc3	-1.73257	0.172647	0.732992
Rasgef1b	-0.93958	0.170186	0.72894
Slc6a6	-0.596622	0.165898	0.716916
Lag3	-1.12239	0.160067	0.69795
Acsl1	-0.778404	0.150213	0.660939
Adcy8	-1.19097	0.150165	0.660939
Plcg2	-0.800287	0.148387	0.660939
Apod	-1.14609	0.138216	0.625203
Map4k2	-1.1182	0.137987	0.625203
Rb1	-0.678678	0.135008	0.622324
Fcer1g	-0.878543	0.130184	0.605857
Glb1	-1.71303	0.128353	0.603135
Gria3	-1.91084	0.126993	0.602594
Rora	-0.843549	0.126178	0.602594
Ahsa1	-1.05291	0.124836	0.602594
Cdh2	-1.26169	0.119046	0.586412
Laptm5	-1.0718	0.116151	0.579556
Kcnip4	-2.49733	0.11587	0.579556
Npc1	-1.23412	0.114041	0.579556
Tgfb1	-0.690963	0.109777	0.565232
Arhgap10	-2.38925	0.102751	0.534745
Nptx1	-1.50954	0.0984211	0.517781
Tyrobp	-0.792583	0.0964673	0.513079
Hif1a	-1.00396	0.0904623	0.486486
Rorb	-2.3013	0.0893828	0.486082
Vapb	-2.01488	0.085309	0.4692
Tfrc	-1.52605	0.0844348	0.4692
Nlgn1	-5.00083	0.0842329	0.4692
Hspa9	-0.958841	0.0814169	0.463597
Pvalb	-1.69084	0.0767017	0.441948
Stag1	-1.12292	0.0756294	0.44102
Rgs8	-1.72351	0.073772	0.435435
Pcna	-1.40875	0.0685008	0.409314
Lhfp	-1.55227	0.0682914	0.409314
P2ry6	-0.7042	0.0656033	0.401924
Grik2	-1.50598	0.0630276	0.391094
Fis1	-1.88547	0.0627344	0.391094
B2m	-0.827222	0.0626248	0.391094
Osbp2	-2.0878	0.0619582	0.391094
C1qc	-0.74164	0.0586204	0.383409
Hcn1	-3.11394	0.05831	0.383409
Grid1	-1.56948	0.054733	0.367928
Frmpd3	-1.72443	0.0521721	0.355652
Park7	-2.85109	0.0513926	0.355343
Ly86	-1.03419	0.050674	0.355343
Fkbp5	-0.815822	0.0498428	0.354764
Cacna1a	-1.81581	0.0472635	0.341426
Aif1	-1.32488	0.0456693	0.334908
Scn1a	-2.84539	0.0429708	0.319967
Mog	-1.65943	0.0418637	0.316594
Grin2c	-2.43187	0.0415691	0.316594
Dnajb1	-1.32734	0.0414915	0.316594
Trank1	-2.47815	0.0412334	0.316594
Rprm	-1.97388	0.0378408	0.305249
Nrn1	-1.99799	0.0363741	0.298391
Tmcc3	-1.10036	0.0302171	0.256581
Dlgap2	-2.60146	0.0249388	0.215543
Dagla	-1.24409	0.0221764	0.195153
Ppfia2	-1.84904	0.0177154	0.158782
Gad1	-2.1599	0.0165657	0.151279
Plek	-1.19188	0.0147407	0.137202
Syne1	-1.26494	0.0139066	0.131976
P2ry12	-1.21647	0.0111248	0.109885
Utp14b	-1.76453	0.0103458	0.10432
Aqp4	-1.49669	0.00988916	0.101837
Grin2a	-1.6733	0.00913949	0.0961633
Timp3	-2.10111	0.00829614	0.0892295
Fgf13	-2.60869	0.00828135	0.0892295
Prkca	-1.26817	0.00770312	0.0867049
Bmpr2	-1.17797	0.00665922	0.0767396
Tmem119	-1.15018	0.00621828	0.073406
Sorbs2	-3.06443	0.00529888	0.0641164
Anks1b	-2.09685	0.00391652	0.0498841
Baiap3	-2.18551	0.00335625	0.0439034
Tomm20	-1.40769	0.00320632	0.0431072
Arhgap5	-1.14879	0.00286104	0.0395641
Clu	-2.07948	0.00278846	0.0395641
Dok6	-2.24231	0.00275632	0.0395641
Dlg2	-2.12209	0.00245859	0.0371861
Lrp6	-1.24317	0.00110147	0.0177703
Prickle2	-1.96767	0.00084986	0.0141839
Apoe	-1.34178	0.000464985	0.00803759
Gfap	-1.29218	0.000310424	0.00556464
Mfn1	-1.95543	0.000141592	0.00263579
Vdac1	-2.15723	0.000104804	0.00202901
Astn1	-2.48582	5.63879e-05	0.0011866
Scn8a	-2.46292	5.31664e-05	0.00116966
Mobp	-1.78895	2.01334e-05	0.000464026
Itpr1	-1.71678	1.82462e-05	0.000441559
Cd47	-1.84039	8.66376e-06	0.000220698
Pcdh9	-2.04063	6.40422e-06	0.000172202
Glud1	-2.11455	3.29794e-06	9.38943e-05
Pacs2	-1.67674	2.20554e-06	6.67175e-05
Sdc3	-1.80379	5.01807e-07	1.61917e-05
Pten	-1.91975	1.23189e-07	4.25881e-06
Aplp2	-1.90281	9.51476e-08	3.54242e-06
Mfn2	-2.67357	2.12173e-08	8.55766e-07
Camta1	-2.66482	7.55977e-09	3.3263e-07
Adcy1	-2.86642	1.17423e-09	5.68329e-08
Atp2a2	-2.27308	5.9445e-11	3.19682e-09
Gria1	-2.57244	1.73609e-12	1.05033e-10
Slc6a11	-2.67643	6.8712e-13	4.75094e-11
Gria2	-2.82471	4.28318e-13	3.4551e-11
Gnas	-2.42842	3.06235e-13	2.96436e-11
Aldoc	-2.70303	8.62458e-14	1.04357e-11
Ank2	-2.58894	5.09598e-15	8.22151e-13
Pink1	-2.51948	2.92596e-15	7.08082e-13
Slc1a2	-3.86087	1.12202e-35	5.43055e-33

## Sheet: Morphology_GO
Gene_set	Term	Overlap	P-value	Adjusted P-value	Old P-value	Old Adjusted P-value	Odds Ratio	Combined Score	Genes
GO_Biological_Process_2023	Chemical Synaptic Transmission (GO:0007268)	7/273	4.86467e-07	0.000368256	0	0	17.8748	259.829	GRIA1;GRIA2;DLG2;SLC1A2;PTEN;APOE;LRP6
GO_Biological_Process_2023	Regulation Of Protein-Containing Complex Assembly (GO:0043254)	5/119	2.22899e-06	0.000843671	0	0	28.0843	365.488	PINK1;APOE;CLU;GFAP;ANKS1B
GO_Biological_Process_2023	Anterograde Trans-Synaptic Signaling (GO:0098916)	5/199	2.72066e-05	0.00508664	0	0	16.4366	172.783	GRIA1;GRIA2;DLG2;SLC1A2;LRP6
GO_Biological_Process_2023	Negative Regulation Of Smooth Muscle Cell Proliferation (GO:0048662)	3/37	3.98979e-05	0.00508664	0	0	53.2888	539.772	PTEN;MFN2;APOE
GO_Biological_Process_2023	Regulation Of Cellular Component Biogenesis (GO:0044087)	3/37	3.98979e-05	0.00508664	0	0	53.2888	539.772	PINK1;APOE;GFAP
GO_Biological_Process_2023	Positive Regulation Of Mitophagy In Response To Mitochondrial Depolarization (GO:0098779)	2/6	4.70363e-05	0.00508664	0	0	293.529	2924.9	PINK1;MFN2
GO_Biological_Process_2023	Mitochondrion-Endoplasmic Reticulum Membrane Tethering (GO:1990456)	2/6	4.70363e-05	0.00508664	0	0	293.529	2924.9	PACS2;ATP2A2
GO_Biological_Process_2023	Establishment Of Protein Localization To Mitochondrion (GO:0072655)	3/44	6.74204e-05	0.00579522	0	0	44.1752	424.283	PINK1;MFN2;TOMM20
GO_Biological_Process_2023	Modulation Of Chemical Synaptic Transmission (GO:0050804)	4/123	6.88995e-05	0.00579522	0	0	20.8456	199.76	GRIA1;GRIA2;PTEN;BAIAP3
GO_Biological_Process_2023	Myelin Maintenance (GO:0043217)	2/9	0.000112505	0.00811604	0	0	167.706	1524.87	PTEN;CLU
GO_Biological_Process_2023	Mitochondrial Transport (GO:0006839)	3/53	0.000117935	0.00811604	0	0	36.2073	327.509	PINK1;MFN2;TOMM20
GO_Biological_Process_2023	Central Nervous System Myelination (GO:0022010)	2/11	0.000171494	0.0108184	0	0	130.425	1130.91	PTEN;CLU
GO_Biological_Process_2023	Mitochondrion Organization (GO:0007005)	4/162	0.000199613	0.0116236	0	0	15.6693	133.489	PINK1;MFN1;MFN2;TOMM20
GO_Biological_Process_2023	Autophagosome Assembly (GO:0000045)	3/65	0.000216665	0.0117154	0	0	29.1818	246.212	PACS2;ATP2A2;MFN2
GO_Biological_Process_2023	Protein Localization To Phagophore Assembly Site (GO:0034497)	2/13	0.00024266	0.0122462	0	0	106.701	888.159	PACS2;MFN2
GO_Biological_Process_2023	Negative Regulation Of Neuron Apoptotic Process (GO:0043524)	3/74	0.000317993	0.0143043	0	0	25.4712	205.132	PINK1;APOE;CLU
GO_Biological_Process_2023	Regulation Of Amyloid-Beta Clearance (GO:1900221)	2/15	0.000325919	0.0143043	0	0	90.276	724.814	APOE;CLU
GO_Biological_Process_2023	Negative Regulation Of Amyloid-Beta Formation (GO:1902430)	2/16	0.000372057	0.0143043	0	0	83.8235	661.909	APOE;CLU
GO_Biological_Process_2023	Reverse Cholesterol Transport (GO:0043691)	2/16	0.000372057	0.0143043	0	0	83.8235	661.909	APOE;CLU
GO_Biological_Process_2023	Positive Regulation Of Endocytosis (GO:0045807)	3/79	0.000385534	0.0143043	0	0	23.7895	187.006	CD47;APOE;CLU
GO_Biological_Process_2023	Negative Regulation Of Protein Serine/Threonine Kinase Activity (GO:0071901)	3/80	0.000400061	0.0143043	0	0	23.4793	183.7	PTEN;APOE;LRP6
GO_Biological_Process_2023	Calcium Ion Transmembrane Import Into Cytosol (GO:0097553)	3/83	0.000445742	0.0143043	0	0	22.5955	174.341	SCN8A;ITPR1;CLU
GO_Biological_Process_2023	Mitochondrial Fusion (GO:0008053)	2/18	0.000473301	0.0143043	0	0	73.3382	561.461	MFN1;MFN2
GO_Biological_Process_2023	Negative Regulation Of Amyloid Precursor Protein Catabolic Process (GO:1902992)	2/18	0.000473301	0.0143043	0	0	73.3382	561.461	APOE;CLU
GO_Biological_Process_2023	Calcium-Mediated Signaling (GO:0019722)	3/85	0.000477981	0.0143043	0	0	22.0421	168.533	ATP2A2;ANK2;CLU
GO_Biological_Process_2023	Protein Stabilization (GO:0050821)	4/208	0.000515774	0.0143043	0	0	12.1078	91.6545	PINK1;PTEN;ANK2;CLU
GO_Biological_Process_2023	Regulation Of Autophagy Of Mitochondrion (GO:1903146)	2/19	0.000528385	0.0143043	0	0	69.0208	520.809	PINK1;VDAC1
GO_Biological_Process_2023	Negative Regulation Of Neuron Death (GO:1901215)	3/88	0.000529088	0.0143043	0	0	21.261	160.4	PINK1;APOE;CLU
GO_Biological_Process_2023	Endoplasmic Reticulum Calcium Ion Homeostasis (GO:0032469)	2/20	0.000586431	0.0153079	0	0	65.183	485.057	PACS2;ATP2A2
GO_Biological_Process_2023	Regulation Of Cardiac Conduction (GO:1903779)	2/21	0.000647427	0.0163367	0	0	61.7492	453.394	ATP2A2;ANK2
GO_Biological_Process_2023	Positive Regulation Of Cold-Induced Thermogenesis (GO:0120162)	3/98	0.000724336	0.0176878	0	0	19.0134	137.472	APLP2;GNAS;MFN2
GO_Biological_Process_2023	Regulation Of Neuron Apoptotic Process (GO:0043523)	3/105	0.000885081	0.0193388	0	0	17.7023	124.444	PINK1;APOE;CLU
GO_Biological_Process_2023	Regulation Of Autophagy (GO:0010506)	4/241	0.000894761	0.0193388	0	0	10.4045	73.029	PINK1;ITPR1;VDAC1;GFAP
GO_Biological_Process_2023	Regulation Of Cell Size (GO:0008361)	2/25	0.000920721	0.0193388	0	0	51	356.508	PTEN;ARHGAP5
GO_Biological_Process_2023	Positive Regulation Of Metabolic Process (GO:0009893)	3/108	0.000960352	0.0193388	0	0	17.1939	119.467	APLP2;GNAS;MFN2
GO_Biological_Process_2023	Positive Regulation Of DNA-binding Transcription Factor Activity (GO:0051091)	4/246	0.000965672	0.0193388	0	0	10.187	70.725	PTEN;ADCY1;CLU;LRP6
GO_Biological_Process_2023	Cellular Response To Salt (GO:1902075)	3/109	0.000986315	0.0193388	0	0	17.0309	117.88	DLG2;ADCY1;CLU
GO_Biological_Process_2023	Organelle Fusion (GO:0048284)	2/26	0.00099632	0.0193388	0	0	48.8725	337.78	MFN1;MFN2
GO_Biological_Process_2023	Regulation Of Cardiac Muscle Cell Contraction (GO:0086004)	2/26	0.00099632	0.0193388	0	0	48.8725	337.78	ATP2A2;ANK2
GO_Biological_Process_2023	Calcium Ion Transport (GO:0006816)	3/112	0.00106687	0.0193722	0	0	16.5596	113.318	ITPR1;ATP2A2;CLU
GO_Biological_Process_2023	Synaptic Transmission, Glutamatergic (GO:0035249)	2/27	0.00107481	0.0193722	0	0	46.9153	320.695	GRIA1;GRIA2
GO_Biological_Process_2023	Positive Regulation Of Ubiquitin-Protein Transferase Activity (GO:0051443)	2/27	0.00107481	0.0193722	0	0	46.9153	320.695	PINK1;PTEN
GO_Biological_Process_2023	Negative Regulation Of Wound Healing (GO:0061045)	2/28	0.00115618	0.0198915	0	0	45.1086	305.053	PTEN;APOE
GO_Biological_Process_2023	Regulation Of Cardiac Muscle Cell Action Potential (GO:0098901)	2/28	0.00115618	0.0198915	0	0	45.1086	305.053	ATP2A2;ANK2
GO_Biological_Process_2023	Regulation Of Protein Catabolic Process (GO:0042176)	3/122	0.00136506	0.0228303	0	0	15.1604	100.007	PINK1;APOE;GFAP
GO_Biological_Process_2023	Regulation Of Long-Term Synaptic Potentiation (GO:1900271)	2/31	0.00141747	0.0228303	0	0	40.4361	265.216	ADCY1;APOE
GO_Biological_Process_2023	Positive Regulation Of Proteolysis Involved In Protein Catabolic Process (GO:1903052)	2/31	0.00141747	0.0228303	0	0	40.4361	265.216	PTEN;CLU
GO_Biological_Process_2023	Protein Homooligomerization (GO:0051260)	3/129	0.00160208	0.024313	0	0	14.3131	92.1258	APLP2;SLC1A2;CLU
GO_Biological_Process_2023	Negative Regulation Of Epithelial Cell Migration (GO:0010633)	2/33	0.00160588	0.024313	0	0	37.8235	243.36	PTEN;APOE
GO_Biological_Process_2023	Regulation Of Amyloid-Beta Formation (GO:1902003)	2/33	0.00160588	0.024313	0	0	37.8235	243.36	APOE;CLU
GO_Biological_Process_2023	Negative Regulation Of JNK Cascade (GO:0046329)	2/34	0.00170432	0.0252975	0	0	36.6397	233.563	PINK1;ANKS1B
GO_Biological_Process_2023	Regulation Of Cardiac Muscle Contraction (GO:0055117)	2/35	0.00180557	0.0254411	0	0	35.5276	224.424	ATP2A2;ANK2
GO_Biological_Process_2023	Cellular Response To Metal Ion (GO:0071248)	3/135	0.00182458	0.0254411	0	0	13.6584	86.1354	DLG2;ADCY1;CLU
GO_Biological_Process_2023	Protein Localization To Plasma Membrane (GO:0072659)	3/137	0.00190282	0.0254411	0	0	13.4532	84.2764	PACS2;ANK2;LRP6
GO_Biological_Process_2023	Negative Regulation Of Sequestering Of Calcium Ion (GO:0051283)	2/36	0.00190962	0.0254411	0	0	34.481	215.88	ITPR1;CLU
GO_Biological_Process_2023	Regulation Of Trans-Synaptic Signaling (GO:0099177)	2/36	0.00190962	0.0254411	0	0	34.481	215.88	GRIA1;GRIA2
GO_Biological_Process_2023	Intracellular Calcium Ion Homeostasis (GO:0006874)	3/139	0.00198312	0.0254411	0	0	13.254	82.4808	PACS2;ATP2A2;ANK2
GO_Biological_Process_2023	Negative Regulation Of Stress-Activated MAPK Cascade (GO:0032873)	2/37	0.00201646	0.0254411	0	0	33.4941	207.878	PINK1;ANKS1B
GO_Biological_Process_2023	Calcium Ion Import Across Plasma Membrane (GO:0098703)	2/37	0.00201646	0.0254411	0	0	33.4941	207.878	SCN8A;CLU
GO_Biological_Process_2023	Regulation Of Vascular Associated Smooth Muscle Cell Proliferation (GO:1904705)	2/37	0.00201646	0.0254411	0	0	33.4941	207.878	PTEN;MFN2
GO_Biological_Process_2023	Protein Localization To Cell Periphery (GO:1990778)	3/142	0.0021075	0.0261537	0	0	12.966	79.8997	PACS2;ANK2;LRP6
GO_Biological_Process_2023	Negative Regulation Of Mitochondrion Organization (GO:0010823)	2/39	0.00223848	0.026477	0	0	31.6804	193.313	PINK1;CLU
GO_Biological_Process_2023	Regulation Of Nitric Oxide Biosynthetic Process (GO:0045428)	2/39	0.00223848	0.026477	0	0	31.6804	193.313	CD47;CLU
GO_Biological_Process_2023	Release Of Sequestered Calcium Ion Into Cytosol (GO:0051209)	2/39	0.00223848	0.026477	0	0	31.6804	193.313	ITPR1;CLU
GO_Biological_Process_2023	Regulation Of Cold-Induced Thermogenesis (GO:0120161)	3/146	0.00228075	0.026562	0	0	12.6008	76.6536	APLP2;GNAS;MFN2
GO_Biological_Process_2023	Positive Regulation Of Insulin Secretion (GO:0032024)	2/40	0.00235364	0.0269955	0	0	30.8452	186.669	GLUD1;BAIAP3
GO_Biological_Process_2023	Regulation Of Release Of Cytochrome C From Mitochondria (GO:0090199)	2/41	0.00247154	0.0279247	0	0	30.0528	180.404	PINK1;CLU
GO_Biological_Process_2023	Regulation Of Ubiquitin-Dependent Protein Catabolic Process (GO:2000058)	2/42	0.00259219	0.0285768	0	0	29.3	174.489	PTEN;CLU
GO_Biological_Process_2023	Regulation Of Cellular Component Organization (GO:0051128)	3/153	0.00260475	0.0285768	0	0	12.0085	71.4555	PINK1;APOE;GFAP
GO_Biological_Process_2023	Regulation Of Cellular Component Size (GO:0032535)	2/43	0.00271557	0.029367	0	0	28.5839	168.895	PTEN;ARHGAP5
GO_Biological_Process_2023	Negative Regulation Of Cellular Metabolic Process (GO:0031324)	2/46	0.00310201	0.0330735	0	0	26.631	153.813	PINK1;PTEN
GO_Biological_Process_2023	Metal Ion Transport (GO:0030001)	3/171	0.00356431	0.0368904	0	0	10.7121	60.3819	SCN8A;ITPR1;CLU
GO_Biological_Process_2023	Regulation Of Mitochondrion Organization (GO:0010821)	2/50	0.00365493	0.0368904	0	0	24.4069	136.963	PINK1;VDAC1
GO_Biological_Process_2023	Pyruvate Metabolic Process (GO:0006090)	2/50	0.00365493	0.0368904	0	0	24.4069	136.963	ALDOC;VDAC1
GO_Biological_Process_2023	Negative Regulation Of Cell Projection Organization (GO:0031345)	2/50	0.00365493	0.0368904	0	0	24.4069	136.963	PTEN;APOE
GO_Biological_Process_2023	Cholesterol Transport (GO:0030301)	2/51	0.00379982	0.0373566	0	0	23.9076	133.232	APOE;CLU
GO_Biological_Process_2023	Negative Regulation Of MAP Kinase Activity (GO:0043407)	2/51	0.00379982	0.0373566	0	0	23.9076	133.232	APOE;ANKS1B
GO_Biological_Process_2023	Negative Regulation Of Response To Stimulus (GO:0048585)	2/52	0.00394735	0.0382942	0	0	23.4282	129.668	APLP2;CLU
GO_Biological_Process_2023	Regulation Of Proteasomal Protein Catabolic Process (GO:0061136)	2/53	0.00409753	0.0382942	0	0	22.9677	126.262	PINK1;APOE
GO_Biological_Process_2023	Protein Homotetramerization (GO:0051289)	2/53	0.00409753	0.0382942	0	0	22.9677	126.262	APLP2;CLU
GO_Biological_Process_2023	Cellular Response To Alcohol (GO:0097306)	2/53	0.00409753	0.0382942	0	0	22.9677	126.262	ADCY1;LRP6
GO_Biological_Process_2023	Negative Regulation Of Neuron Projection Development (GO:0010977)	2/54	0.00425033	0.0387651	0	0	22.5249	123.003	PTEN;APOE
GO_Biological_Process_2023	Regulation Of Smooth Muscle Cell Proliferation (GO:0048660)	2/54	0.00425033	0.0387651	0	0	22.5249	123.003	MFN2;APOE
GO_Biological_Process_2023	Negative Regulation Of Cell Population Proliferation (GO:0008285)	4/379	0.00463182	0.0417415	0	0	6.52967	35.0957	APLP2;PTEN;MFN2;APOE
GO_Biological_Process_2023	Protein Localization To Membrane (GO:0072657)	3/192	0.0049264	0.0429824	0	0	9.51178	50.5375	PACS2;ANK2;LRP6
GO_Biological_Process_2023	Positive Regulation Of Multicellular Organismal Process (GO:0051240)	4/387	0.00498607	0.0429824	0	0	6.39067	33.8776	APLP2;GNAS;MFN2;APOE
GO_Biological_Process_2023	Negative Regulation Of Protein-Containing Complex Assembly (GO:0031333)	2/59	0.00505341	0.0429824	0	0	20.5439	108.63	CLU;ANKS1B
GO_Biological_Process_2023	Positive Regulation Of Proteolysis (GO:0045862)	2/59	0.00505341	0.0429824	0	0	20.5439	108.63	PINK1;APOE
GO_Biological_Process_2023	Protein Targeting To Mitochondrion (GO:0006626)	2/59	0.00505341	0.0429824	0	0	20.5439	108.63	MFN2;TOMM20
GO_Biological_Process_2023	Positive Regulation Of Phagocytosis (GO:0050766)	2/60	0.00522178	0.043921	0	0	20.1886	106.09	APLP2;CD47
GO_Biological_Process_2023	Negative Regulation Of Intrinsic Apoptotic Signaling Pathway (GO:2001243)	2/61	0.00539271	0.0443726	0	0	19.8455	103.647	PINK1;CLU
GO_Biological_Process_2023	Autophagosome Organization (GO:1905037)	2/61	0.00539271	0.0443726	0	0	19.8455	103.647	PACS2;ATP2A2
GO_Biological_Process_2023	Canonical Wnt Signaling Pathway (GO:0060070)	2/65	0.00610186	0.0496678	0	0	18.5817	94.7511	PTEN;LRP6
GO_Biological_Process_2023	Regulation Of Heart Contraction (GO:0008016)	2/69	0.00685126	0.0545937	0	0	17.4688	87.0528	ATP2A2;ANK2
GO_Biological_Process_2023	Cellular Response To Calcium Ion (GO:0071277)	2/69	0.00685126	0.0545937	0	0	17.4688	87.0528	ADCY1;CLU
GO_Biological_Process_2023	Negative Regulation Of Supramolecular Fiber Organization (GO:1902904)	2/71	0.00724087	0.0561084	0	0	16.9608	83.583	APOE;CLU
GO_Biological_Process_2023	Nervous System Development (GO:0007399)	4/433	0.00738186	0.0561084	0	0	5.69202	27.9406	MOBP;APLP2;SCN8A;PTEN
GO_Biological_Process_2023	Protein Tetramerization (GO:0051262)	2/73	0.00764033	0.0561084	0	0	16.4814	80.3353	APLP2;CLU
GO_Biological_Process_2023	Regulation Of Cell Cycle G1/S Phase Transition (GO:1902806)	2/74	0.00784373	0.0561084	0	0	16.2516	78.7886	APLP2;PTEN
GO_Biological_Process_2023	Negative Regulation Of Phosphorylation (GO:0042326)	2/75	0.00804956	0.0561084	0	0	16.0282	77.2902	PTEN;LRP6
GO_Biological_Process_2023	Negative Regulation Of Intracellular Signal Transduction (GO:1902532)	3/231	0.00820058	0.0561084	0	0	7.86922	37.8002	PINK1;PTEN;ITPR1
GO_Biological_Process_2023	Wnt Signaling Pathway (GO:0016055)	2/76	0.00825782	0.0561084	0	0	15.8108	75.838	PTEN;LRP6
GO_Biological_Process_2023	Negative Regulation Of Protein Modification Process (GO:0031400)	2/78	0.00868158	0.0561084	0	0	15.3932	73.0646	PTEN;LRP6
GO_Biological_Process_2023	Positive Regulation Of Catabolic Process (GO:0009896)	2/79	0.00889706	0.0561084	0	0	15.1925	71.7396	PTEN;CLU
GO_Biological_Process_2023	Negative Regulation Of Cellular Component Organization (GO:0051129)	2/79	0.00889706	0.0561084	0	0	15.1925	71.7396	CLU;ANKS1B
GO_Biological_Process_2023	Negative Regulation Of Excitatory Postsynaptic Potential (GO:0090394)	1/5	0.00896846	0.0561084	0	0	142.571	672.088	PTEN
GO_Biological_Process_2023	tRNA Transport (GO:0051031)	1/5	0.00896846	0.0561084	0	0	142.571	672.088	TOMM20
GO_Biological_Process_2023	L-aspartate Import Across Plasma Membrane (GO:0140009)	1/5	0.00896846	0.0561084	0	0	142.571	672.088	SLC1A2
GO_Biological_Process_2023	L-aspartate Transmembrane Transport (GO:0070778)	1/5	0.00896846	0.0561084	0	0	142.571	672.088	SLC1A2
GO_Biological_Process_2023	Glutamate Catabolic Process (GO:0006538)	1/5	0.00896846	0.0561084	0	0	142.571	672.088	GLUD1
GO_Biological_Process_2023	TORC2 Signaling (GO:0038203)	1/5	0.00896846	0.0561084	0	0	142.571	672.088	PINK1
GO_Biological_Process_2023	Adenylate Cyclase-Activating Dopamine Receptor Signaling Pathway (GO:0007191)	1/5	0.00896846	0.0561084	0	0	142.571	672.088	GNAS
GO_Biological_Process_2023	Adiponectin-Activated Signaling Pathway (GO:0033211)	1/5	0.00896846	0.0561084	0	0	142.571	672.088	APLP2
GO_Biological_Process_2023	Postsynaptic Density Assembly (GO:0097107)	1/5	0.00896846	0.0561084	0	0	142.571	672.088	PTEN
GO_Biological_Process_2023	Lipoprotein Metabolic Process (GO:0042157)	1/5	0.00896846	0.0561084	0	0	142.571	672.088	APOE
GO_Biological_Process_2023	Prepulse Inhibition (GO:0060134)	1/5	0.00896846	0.0561084	0	0	142.571	672.088	PTEN
GO_Biological_Process_2023	Regulation Of Protein Targeting (GO:1903533)	1/5	0.00896846	0.0561084	0	0	142.571	672.088	PINK1
GO_Biological_Process_2023	Protein Import (GO:0017038)	1/5	0.00896846	0.0561084	0	0	142.571	672.088	CLU
GO_Biological_Process_2023	Positive Regulation Of Autophagy Of Mitochondrion In Response To Mitochondrial Depolarization (GO:1904925)	1/5	0.00896846	0.0561084	0	0	142.571	672.088	PINK1
GO_Biological_Process_2023	Negative Regulation Of Cell Size (GO:0045792)	1/5	0.00896846	0.0561084	0	0	142.571	672.088	PTEN
GO_Biological_Process_2023	Positive Regulation Of Extrinsic Apoptotic Signaling Pathway Via Death Domain Receptors (GO:1902043)	1/5	0.00896846	0.0561084	0	0	142.571	672.088	PTEN
GO_Biological_Process_2023	Calcium Ion Transmembrane Transport (GO:0070588)	2/80	0.00911493	0.0565574	0	0	14.997	70.4534	ATP2A2;CLU
GO_Biological_Process_2023	Negative Regulation Of Apoptotic Signaling Pathway (GO:2001234)	2/82	0.00955781	0.0585599	0	0	14.6206	67.9915	PINK1;CLU
GO_Biological_Process_2023	Positive Regulation Of Ubiquitin-Dependent Protein Catabolic Process (GO:2000060)	2/83	0.00978281	0.0585599	0	0	14.4394	66.8128	PTEN;CLU
GO_Biological_Process_2023	Establishment Of Protein Localization To Organelle (GO:0072594)	2/85	0.0102398	0.0585599	0	0	14.09	64.5529	PINK1;APLP2
GO_Biological_Process_2023	Negative Regulation Of Apoptotic Process (GO:0043066)	4/482	0.0106652	0.0585599	0	0	5.09571	23.1385	PINK1;VDAC1;APOE;CLU
GO_Biological_Process_2023	Negative Regulation Of Dendritic Spine Development (GO:0061000)	1/6	0.0107527	0.0585599	0	0	114.051	516.949	PTEN
GO_Biological_Process_2023	Sterol Catabolic Process (GO:0016127)	1/6	0.0107527	0.0585599	0	0	114.051	516.949	APOE
GO_Biological_Process_2023	Gamma-Aminobutyric Acid Transport (GO:0015812)	1/6	0.0107527	0.0585599	0	0	114.051	516.949	SLC6A11
GO_Biological_Process_2023	Positive Regulation Of Mitophagy (GO:1901526)	1/6	0.0107527	0.0585599	0	0	114.051	516.949	VDAC1
GO_Biological_Process_2023	Positive Regulation Of Pinocytosis (GO:0048549)	1/6	0.0107527	0.0585599	0	0	114.051	516.949	APLP2
GO_Biological_Process_2023	Negative Regulation Of Smooth Muscle Cell Apoptotic Process (GO:0034392)	1/6	0.0107527	0.0585599	0	0	114.051	516.949	LRP6
GO_Biological_Process_2023	Positive Regulation Of Receptor Catabolic Process (GO:2000646)	1/6	0.0107527	0.0585599	0	0	114.051	516.949	APOE
GO_Biological_Process_2023	Positive Regulation Of Steroid Metabolic Process (GO:0045940)	1/6	0.0107527	0.0585599	0	0	114.051	516.949	APOE
GO_Biological_Process_2023	Autophagosome Membrane Docking (GO:0016240)	1/6	0.0107527	0.0585599	0	0	114.051	516.949	ATP2A2
GO_Biological_Process_2023	Locomotor Rhythm (GO:0045475)	1/6	0.0107527	0.0585599	0	0	114.051	516.949	PTEN
GO_Biological_Process_2023	Regulation Of Vascular Associated Smooth Muscle Cell Apoptotic Process (GO:1905459)	1/6	0.0107527	0.0585599	0	0	114.051	516.949	MFN2
GO_Biological_Process_2023	Cholesterol Catabolic Process (GO:0006707)	1/6	0.0107527	0.0585599	0	0	114.051	516.949	APOE
GO_Biological_Process_2023	Positive Regulation Of Amyloid-Beta Clearance (GO:1900223)	1/6	0.0107527	0.0585599	0	0	114.051	516.949	APOE
GO_Biological_Process_2023	Sodium Ion Transport (GO:0006814)	2/89	0.0111819	0.0593011	0	0	13.4395	60.3898	SCN8A;SLC6A11
GO_Biological_Process_2023	Regulation Of Protein Phosphorylation (GO:0001932)	3/265	0.011896	0.0593011	0	0	6.83622	30.2951	PINK1;PTEN;LRP6
GO_Biological_Process_2023	Regulation Of Peptidyl-Serine Phosphorylation (GO:0033135)	2/93	0.0121608	0.0593011	0	0	12.8462	56.6456	PINK1;PTEN
GO_Biological_Process_2023	Negative Regulation Of Amide Metabolic Process (GO:0034249)	2/93	0.0121608	0.0593011	0	0	12.8462	56.6456	APOE;CLU
GO_Biological_Process_2023	Regulation Of Chaperone-Mediated Autophagy (GO:1904714)	1/7	0.0125339	0.0593011	0	0	95.0381	416.202	GFAP
GO_Biological_Process_2023	Negative Regulation Of Fatty Acid Oxidation (GO:0046322)	1/7	0.0125339	0.0593011	0	0	95.0381	416.202	APLP2
GO_Biological_Process_2023	Regulation Of Establishment Of Protein Localization To Mitochondrion (GO:1903747)	1/7	0.0125339	0.0593011	0	0	95.0381	416.202	PINK1
GO_Biological_Process_2023	Fructose Metabolic Process (GO:0006000)	1/7	0.0125339	0.0593011	0	0	95.0381	416.202	ALDOC
GO_Biological_Process_2023	Regulation Of Extent Of Cell Growth (GO:0061387)	1/7	0.0125339	0.0593011	0	0	95.0381	416.202	APOE
GO_Biological_Process_2023	Very-Low-Density Lipoprotein Particle Remodeling (GO:0034372)	1/7	0.0125339	0.0593011	0	0	95.0381	416.202	APOE
GO_Biological_Process_2023	Regulation Of Mitophagy (GO:1901524)	1/7	0.0125339	0.0593011	0	0	95.0381	416.202	PINK1
GO_Biological_Process_2023	Regulation Of Oxidative Stress-Induced Cell Death (GO:1903201)	1/7	0.0125339	0.0593011	0	0	95.0381	416.202	PINK1
GO_Biological_Process_2023	Postsynaptic Density Organization (GO:0097106)	1/7	0.0125339	0.0593011	0	0	95.0381	416.202	PTEN
GO_Biological_Process_2023	Peptidyl-Serine Autophosphorylation (GO:0036289)	1/7	0.0125339	0.0593011	0	0	95.0381	416.202	PINK1
GO_Biological_Process_2023	Cellular Response To Potassium Ion (GO:0035865)	1/7	0.0125339	0.0593011	0	0	95.0381	416.202	DLG2
GO_Biological_Process_2023	Positive Regulation Of CoA-transferase Activity (GO:1905920)	1/7	0.0125339	0.0593011	0	0	95.0381	416.202	APOE
GO_Biological_Process_2023	Regulation Of Cdc42 Protein Signal Transduction (GO:0032489)	1/7	0.0125339	0.0593011	0	0	95.0381	416.202	APOE
GO_Biological_Process_2023	Regulation Of CoA-transferase Activity (GO:1905918)	1/7	0.0125339	0.0593011	0	0	95.0381	416.202	APOE
GO_Biological_Process_2023	Regulation Of Wound Healing, Spreading Of Epidermal Cells (GO:1903689)	1/7	0.0125339	0.0593011	0	0	95.0381	416.202	PTEN
GO_Biological_Process_2023	Response To Potassium Ion (GO:0035864)	1/7	0.0125339	0.0593011	0	0	95.0381	416.202	DLG2
GO_Biological_Process_2023	Regulation Of Cardiac Muscle Cell Action Potential Involved In Regulation Of Contraction (GO:0098909)	1/7	0.0125339	0.0593011	0	0	95.0381	416.202	ATP2A2
GO_Biological_Process_2023	Positive Regulation Of Supramolecular Fiber Organization (GO:1902905)	2/96	0.0129188	0.0607426	0	0	12.4343	54.0776	APOE;CLU
GO_Biological_Process_2023	Regulation Of Defense Response (GO:0031347)	2/97	0.013176	0.0608887	0	0	12.3028	53.2632	APLP2;APOE
GO_Biological_Process_2023	Monoatomic Cation Transmembrane Transport (GO:0098655)	3/281	0.0139177	0.0608887	0	0	6.43754	27.5179	ATP2A2;SLC6A11;CLU
GO_Biological_Process_2023	Negative Regulation Of Long-Term Synaptic Potentiation (GO:1900272)	1/8	0.014312	0.0608887	0	0	81.4571	345.921	APOE
GO_Biological_Process_2023	Fructose 1,6-Bisphosphate Metabolic Process (GO:0030388)	1/8	0.014312	0.0608887	0	0	81.4571	345.921	ALDOC
GO_Biological_Process_2023	Positive Regulation Of Membrane Invagination (GO:1905155)	1/8	0.014312	0.0608887	0	0	81.4571	345.921	APLP2
GO_Biological_Process_2023	Tricarboxylic Acid Metabolic Process (GO:0072350)	1/8	0.014312	0.0608887	0	0	81.4571	345.921	GLUD1
GO_Biological_Process_2023	Triglyceride-Rich Lipoprotein Particle Remodeling (GO:0034370)	1/8	0.014312	0.0608887	0	0	81.4571	345.921	APOE
GO_Biological_Process_2023	Negative Regulation Of Oxidative Stress-Induced Neuron Death (GO:1903204)	1/8	0.014312	0.0608887	0	0	81.4571	345.921	PINK1
GO_Biological_Process_2023	Alcohol Catabolic Process (GO:0046164)	1/8	0.014312	0.0608887	0	0	81.4571	345.921	APOE
GO_Biological_Process_2023	Positive Regulation Of Smooth Muscle Cell Apoptotic Process (GO:0034393)	1/8	0.014312	0.0608887	0	0	81.4571	345.921	MFN2
GO_Biological_Process_2023	Positive Regulation Of Ubiquitin Protein Ligase Activity (GO:1904668)	1/8	0.014312	0.0608887	0	0	81.4571	345.921	PTEN
GO_Biological_Process_2023	Regulation Of Organ Growth (GO:0046620)	1/8	0.014312	0.0608887	0	0	81.4571	345.921	PTEN
GO_Biological_Process_2023	Presynaptic Membrane Assembly (GO:0097105)	1/8	0.014312	0.0608887	0	0	81.4571	345.921	PTEN
GO_Biological_Process_2023	Positive Regulation Of ATP Biosynthetic Process (GO:2001171)	1/8	0.014312	0.0608887	0	0	81.4571	345.921	PINK1
GO_Biological_Process_2023	Regulation Of Tumor Necrosis Factor Superfamily Cytokine Production (GO:1903555)	1/8	0.014312	0.0608887	0	0	81.4571	345.921	CD47
GO_Biological_Process_2023	Response To Misfolded Protein (GO:0051788)	1/8	0.014312	0.0608887	0	0	81.4571	345.921	CLU
GO_Biological_Process_2023	Inorganic Cation Transmembrane Transport (GO:0098662)	3/284	0.0143173	0.0608887	0	0	6.36784	27.0397	ATP2A2;SLC6A11;CLU
GO_Biological_Process_2023	Calcium Ion Homeostasis (GO:0055074)	2/102	0.0144952	0.0608889	0	0	11.6847	49.4723	ATP2A2;ANK2
GO_Biological_Process_2023	Inorganic Cation Import Across Plasma Membrane (GO:0098659)	2/103	0.0147657	0.0608889	0	0	11.5684	48.7661	SCN8A;CLU
GO_Biological_Process_2023	Negative Regulation Of MAPK Cascade (GO:0043409)	2/105	0.0153132	0.0608889	0	0	11.3427	47.4015	PTEN;APOE
GO_Biological_Process_2023	Regulation Of G1/S Transition Of Mitotic Cell Cycle (GO:2000045)	2/106	0.0155902	0.0608889	0	0	11.233	46.7419	APLP2;PTEN
GO_Biological_Process_2023	Response To Calcium Ion (GO:0051592)	2/106	0.0155902	0.0608889	0	0	11.233	46.7419	ADCY1;CLU
GO_Biological_Process_2023	Monoatomic Ion Transport (GO:0006811)	2/107	0.0158693	0.0608889	0	0	11.1255	46.097	SLC1A2;VDAC1
GO_Biological_Process_2023	Regulation Of Cellular Response To Oxidative Stress (GO:1900407)	1/9	0.0160869	0.0608889	0	0	71.2714	294.333	PINK1
GO_Biological_Process_2023	Excitatory Synapse Assembly (GO:1904861)	1/9	0.0160869	0.0608889	0	0	71.2714	294.333	PTEN
GO_Biological_Process_2023	Telomere Maintenance Via Recombination (GO:0000722)	1/9	0.0160869	0.0608889	0	0	71.2714	294.333	PTEN
GO_Biological_Process_2023	Negative Regulation Of Muscle Cell Apoptotic Process (GO:0010656)	1/9	0.0160869	0.0608889	0	0	71.2714	294.333	LRP6
GO_Biological_Process_2023	Negative Regulation Of Phosphatidylinositol 3-Kinase Signaling (GO:0014067)	1/9	0.0160869	0.0608889	0	0	71.2714	294.333	PTEN
GO_Biological_Process_2023	Wnt Signaling Pathway Involved In Midbrain Dopaminergic Neuron Differentiation (GO:1904953)	1/9	0.0160869	0.0608889	0	0	71.2714	294.333	LRP6
GO_Biological_Process_2023	Positive Regulation Of Phagocytosis, Engulfment (GO:0060100)	1/9	0.0160869	0.0608889	0	0	71.2714	294.333	APLP2
GO_Biological_Process_2023	High-Density Lipoprotein Particle Assembly (GO:0034380)	1/9	0.0160869	0.0608889	0	0	71.2714	294.333	APOE
GO_Biological_Process_2023	Negative Regulation Of Receptor Binding (GO:1900121)	1/9	0.0160869	0.0608889	0	0	71.2714	294.333	ATP2A2
GO_Biological_Process_2023	Aspartate Transmembrane Transport (GO:0015810)	1/9	0.0160869	0.0608889	0	0	71.2714	294.333	SLC1A2
GO_Biological_Process_2023	Presynaptic Membrane Organization (GO:0097090)	1/9	0.0160869	0.0608889	0	0	71.2714	294.333	PTEN
GO_Biological_Process_2023	Regulation Of Receptor Binding (GO:1900120)	1/9	0.0160869	0.0608889	0	0	71.2714	294.333	ATP2A2
GO_Biological_Process_2023	Regulation Of Tau-Protein Kinase Activity (GO:1902947)	1/9	0.0160869	0.0608889	0	0	71.2714	294.333	CLU
GO_Biological_Process_2023	Positive Regulation Of ATP Metabolic Process (GO:1903580)	1/9	0.0160869	0.0608889	0	0	71.2714	294.333	PINK1
GO_Biological_Process_2023	Cellular Response To Purine-Containing Compound (GO:0071415)	1/9	0.0160869	0.0608889	0	0	71.2714	294.333	CLU
GO_Biological_Process_2023	Dicarboxylic Acid Biosynthetic Process (GO:0043650)	1/9	0.0160869	0.0608889	0	0	71.2714	294.333	GLUD1
GO_Biological_Process_2023	Adenylate Cyclase-Activating G Protein-Coupled Receptor Signaling Pathway (GO:0007189)	2/110	0.0167196	0.0626573	0	0	10.8148	44.2453	GNAS;ADCY1
GO_Biological_Process_2023	Regulation Of JNK Cascade (GO:0046328)	2/110	0.0167196	0.0626573	0	0	10.8148	44.2453	PINK1;ANKS1B
GO_Biological_Process_2023	Positive Regulation Of Cellular Component Organization (GO:0051130)	2/113	0.0175891	0.0626739	0	0	10.5209	42.5096	APOE;CLU
GO_Biological_Process_2023	Negative Regulation Of Hemostasis (GO:1900047)	1/10	0.0178587	0.0626739	0	0	63.3492	254.997	APOE
GO_Biological_Process_2023	Fatty Acid Homeostasis (GO:0055089)	1/10	0.0178587	0.0626739	0	0	63.3492	254.997	APOE
GO_Biological_Process_2023	Positive Regulation Of Phospholipid Transport (GO:2001140)	1/10	0.0178587	0.0626739	0	0	63.3492	254.997	APOE
GO_Biological_Process_2023	Regulation Of Phagocytosis, Engulfment (GO:0060099)	1/10	0.0178587	0.0626739	0	0	63.3492	254.997	APLP2
GO_Biological_Process_2023	Lipoprotein Catabolic Process (GO:0042159)	1/10	0.0178587	0.0626739	0	0	63.3492	254.997	APOE
GO_Biological_Process_2023	Regulation Of Smooth Muscle Cell Apoptotic Process (GO:0034391)	1/10	0.0178587	0.0626739	0	0	63.3492	254.997	LRP6
GO_Biological_Process_2023	Cellular Response To Cholesterol (GO:0071397)	1/10	0.0178587	0.0626739	0	0	63.3492	254.997	LRP6
GO_Biological_Process_2023	Midbrain Dopaminergic Neuron Differentiation (GO:1904948)	1/10	0.0178587	0.0626739	0	0	63.3492	254.997	LRP6
GO_Biological_Process_2023	Positive Regulation Of Cellular Respiration (GO:1901857)	1/10	0.0178587	0.0626739	0	0	63.3492	254.997	PINK1
GO_Biological_Process_2023	Negative Regulation Of Autophagosome Assembly (GO:1902902)	1/10	0.0178587	0.0626739	0	0	63.3492	254.997	PINK1
GO_Biological_Process_2023	Positive Regulation Of Cholesterol Metabolic Process (GO:0090205)	1/10	0.0178587	0.0626739	0	0	63.3492	254.997	APOE
GO_Biological_Process_2023	Sarcoplasmic Reticulum Calcium Ion Transport (GO:0070296)	1/10	0.0178587	0.0626739	0	0	63.3492	254.997	ATP2A2
GO_Biological_Process_2023	Response To Endoplasmic Reticulum Stress (GO:0034976)	2/114	0.0178832	0.0626739	0	0	10.4265	41.955	ITPR1;ATP2A2
GO_Biological_Process_2023	Positive Regulation Of Lipid Transport (GO:0032370)	1/11	0.0196275	0.0657433	0	0	57.0114	224.102	APOE
GO_Biological_Process_2023	Glutamine Family Amino Acid Biosynthetic Process (GO:0009084)	1/11	0.0196275	0.0657433	0	0	57.0114	224.102	GLUD1
GO_Biological_Process_2023	Negative Regulation Of Nitrogen Compound Metabolic Process (GO:0051172)	1/11	0.0196275	0.0657433	0	0	57.0114	224.102	APOE
GO_Biological_Process_2023	Regulation Of Keratinocyte Migration (GO:0051547)	1/11	0.0196275	0.0657433	0	0	57.0114	224.102	PTEN
GO_Biological_Process_2023	Brain Morphogenesis (GO:0048854)	1/11	0.0196275	0.0657433	0	0	57.0114	224.102	PTEN
GO_Biological_Process_2023	Regulation Of Response To Oxidative Stress (GO:1902882)	1/11	0.0196275	0.0657433	0	0	57.0114	224.102	PINK1
GO_Biological_Process_2023	Phospholipid Efflux (GO:0033700)	1/11	0.0196275	0.0657433	0	0	57.0114	224.102	APOE
GO_Biological_Process_2023	Central Nervous System Neuron Axonogenesis (GO:0021955)	1/11	0.0196275	0.0657433	0	0	57.0114	224.102	PTEN
GO_Biological_Process_2023	Regulation Of Amyloid Precursor Protein Catabolic Process (GO:1902991)	1/11	0.0196275	0.0657433	0	0	57.0114	224.102	APOE
GO_Biological_Process_2023	Negative Regulation Of Amyloid Fibril Formation (GO:1905907)	1/11	0.0196275	0.0657433	0	0	57.0114	224.102	CLU
GO_Biological_Process_2023	Receptor-Mediated Endocytosis (GO:0006898)	2/122	0.0203102	0.0677306	0	0	9.72745	37.9043	APOE;LRP6
GO_Biological_Process_2023	Positive Regulation Of Purine Nucleotide Biosynthetic Process (GO:1900373)	1/12	0.0213931	0.0698042	0	0	51.826	199.255	PINK1
GO_Biological_Process_2023	Ionotropic Glutamate Receptor Signaling Pathway (GO:0035235)	1/12	0.0213931	0.0698042	0	0	51.826	199.255	GRIA2
GO_Biological_Process_2023	Positive Regulation Of Cellular Extravasation (GO:0002693)	1/12	0.0213931	0.0698042	0	0	51.826	199.255	CD47
GO_Biological_Process_2023	Negative Regulation Of Cell Cycle Phase Transition (GO:1901988)	1/12	0.0213931	0.0698042	0	0	51.826	199.255	PTEN
GO_Biological_Process_2023	Negative Regulation Of Coagulation (GO:0050819)	1/12	0.0213931	0.0698042	0	0	51.826	199.255	APOE
GO_Biological_Process_2023	Regulation Of Tumor Necrosis Factor Production (GO:0032680)	2/127	0.0218934	0.0711302	0	0	9.336	35.6782	CD47;CLU
GO_Biological_Process_2023	Protein Targeting (GO:0006605)	2/129	0.0225407	0.0721351	0	0	9.18805	34.8451	MFN2;TOMM20
GO_Biological_Process_2023	ATP Transport (GO:0015867)	1/13	0.0231556	0.0721351	0	0	47.5048	178.88	CD47
GO_Biological_Process_2023	Positive Regulation Of Insulin Secretion Involved In Cellular Response To Glucose Stimulus (GO:0035774)	1/13	0.0231556	0.0721351	0	0	47.5048	178.88	BAIAP3
GO_Biological_Process_2023	GTP Metabolic Process (GO:0046039)	1/13	0.0231556	0.0721351	0	0	47.5048	178.88	MFN1
GO_Biological_Process_2023	Glutamine Metabolic Process (GO:0006541)	1/13	0.0231556	0.0721351	0	0	47.5048	178.88	GLUD1
GO_Biological_Process_2023	Positive Regulation Of Potassium Ion Transmembrane Transporter Activity (GO:1901018)	1/13	0.0231556	0.0721351	0	0	47.5048	178.88	ANK2
GO_Biological_Process_2023	Regulation Of Nitrogen Compound Metabolic Process (GO:0051171)	1/13	0.0231556	0.0721351	0	0	47.5048	178.88	APOE
GO_Biological_Process_2023	Outer Mitochondrial Membrane Organization (GO:0007008)	1/13	0.0231556	0.0721351	0	0	47.5048	178.88	TOMM20
GO_Biological_Process_2023	Protein Insertion Into Mitochondrial Outer Membrane (GO:0045040)	1/13	0.0231556	0.0721351	0	0	47.5048	178.88	TOMM20
GO_Biological_Process_2023	Regulation Of Response To Endoplasmic Reticulum Stress (GO:1905897)	1/13	0.0231556	0.0721351	0	0	47.5048	178.88	CLU
GO_Biological_Process_2023	Epithelial Cell Differentiation (GO:0030855)	2/132	0.0235264	0.0729898	0	0	8.97466	33.6517	ALDOC;VDAC1
GO_Biological_Process_2023	Regulation Of Protein Kinase B Signaling (GO:0051896)	2/136	0.024868	0.0746785	0	0	8.705	32.1578	PINK1;PTEN
GO_Biological_Process_2023	Positive Regulation Of Membrane Protein Ectodomain Proteolysis (GO:0051044)	1/14	0.0249151	0.0746785	0	0	43.8484	161.9	APOE
GO_Biological_Process_2023	L-glutamate Transmembrane Transport (GO:0015813)	1/14	0.0249151	0.0746785	0	0	43.8484	161.9	SLC1A2
GO_Biological_Process_2023	Lipoprotein Biosynthetic Process (GO:0042158)	1/14	0.0249151	0.0746785	0	0	43.8484	161.9	APOE
GO_Biological_Process_2023	Protein Homotrimerization (GO:0070207)	1/14	0.0249151	0.0746785	0	0	43.8484	161.9	SLC1A2
GO_Biological_Process_2023	Protein Trimerization (GO:0070206)	1/14	0.0249151	0.0746785	0	0	43.8484	161.9	SLC1A2
GO_Biological_Process_2023	Mitotic Recombination (GO:0006312)	1/14	0.0249151	0.0746785	0	0	43.8484	161.9	PTEN
GO_Biological_Process_2023	Regulation Of ATP Biosynthetic Process (GO:2001169)	1/14	0.0249151	0.0746785	0	0	43.8484	161.9	PINK1
GO_Biological_Process_2023	Protein Localization (GO:0008104)	3/351	0.0249586	0.0746785	0	0	5.12435	18.9116	PACS2;MFN2;ANK2
GO_Biological_Process_2023	Regulation Of Cholesterol Biosynthetic Process (GO:0045540)	1/15	0.0266715	0.0747789	0	0	40.7143	147.555	APOE
GO_Biological_Process_2023	Negative Regulation Of Focal Adhesion Assembly (GO:0051895)	1/15	0.0266715	0.0747789	0	0	40.7143	147.555	PTEN
GO_Biological_Process_2023	Negative Regulation Of Immune Effector Process (GO:0002698)	1/15	0.0266715	0.0747789	0	0	40.7143	147.555	CD47
GO_Biological_Process_2023	L-glutamate Import (GO:0051938)	1/15	0.0266715	0.0747789	0	0	40.7143	147.555	SLC1A2
GO_Biological_Process_2023	Glutamine Family Amino Acid Catabolic Process (GO:0009065)	1/15	0.0266715	0.0747789	0	0	40.7143	147.555	GLUD1
GO_Biological_Process_2023	Negative Regulation Of Phagocytosis (GO:0050765)	1/15	0.0266715	0.0747789	0	0	40.7143	147.555	CD47
GO_Biological_Process_2023	Negative Regulation Of Platelet Activation (GO:0010544)	1/15	0.0266715	0.0747789	0	0	40.7143	147.555	APOE
GO_Biological_Process_2023	Regulation Of Intrinsic Apoptotic Signaling Pathway In Response To DNA Damage (GO:1902229)	1/15	0.0266715	0.0747789	0	0	40.7143	147.555	CLU
GO_Biological_Process_2023	High-Density Lipoprotein Particle Remodeling (GO:0034375)	1/15	0.0266715	0.0747789	0	0	40.7143	147.555	APOE
GO_Biological_Process_2023	Positive Regulation Of Potassium Ion Transport (GO:0043268)	1/15	0.0266715	0.0747789	0	0	40.7143	147.555	ANK2
GO_Biological_Process_2023	Presynapse Assembly (GO:0099054)	1/15	0.0266715	0.0747789	0	0	40.7143	147.555	PTEN
GO_Biological_Process_2023	Cellular Response To Sterol (GO:0036315)	1/15	0.0266715	0.0747789	0	0	40.7143	147.555	LRP6
GO_Biological_Process_2023	Dendritic Cell Chemotaxis (GO:0002407)	1/15	0.0266715	0.0747789	0	0	40.7143	147.555	CLU
GO_Biological_Process_2023	Dendritic Spine Morphogenesis (GO:0060997)	1/15	0.0266715	0.0747789	0	0	40.7143	147.555	PTEN
GO_Biological_Process_2023	Regulation Of Amyloid Fibril Formation (GO:1905906)	1/15	0.0266715	0.0747789	0	0	40.7143	147.555	CLU
GO_Biological_Process_2023	Retrograde Axonal Transport (GO:0008090)	1/15	0.0266715	0.0747789	0	0	40.7143	147.555	DLG2
GO_Biological_Process_2023	Negative Regulation Of Cell-Substrate Junction Organization (GO:0150118)	1/15	0.0266715	0.0747789	0	0	40.7143	147.555	PTEN
GO_Biological_Process_2023	Positive Regulation Of Transferase Activity (GO:0051347)	2/143	0.0272896	0.0760338	0	0	8.26992	29.7821	PINK1;APOE
GO_Biological_Process_2023	Ras Protein Signal Transduction (GO:0007265)	2/144	0.027643	0.0760338	0	0	8.21127	29.4652	DOK6;ARHGAP5
GO_Biological_Process_2023	Negative Regulation Of Response To External Stimulus (GO:0032102)	2/146	0.0283556	0.0760338	0	0	8.09641	28.8469	PTEN;APOE
GO_Biological_Process_2023	Neuron Projection Morphogenesis (GO:0048812)	2/146	0.0283556	0.0760338	0	0	8.09641	28.8469	APLP2;PTEN
GO_Biological_Process_2023	Synaptic Transmission, Cholinergic (GO:0007271)	1/16	0.0284248	0.0760338	0	0	37.9981	135.292	APOE
GO_Biological_Process_2023	Regulation Of Fatty Acid Oxidation (GO:0046320)	1/16	0.0284248	0.0760338	0	0	37.9981	135.292	APLP2
GO_Biological_Process_2023	Negative Regulation Of Release Of Cytochrome C From Mitochondria (GO:0090201)	1/16	0.0284248	0.0760338	0	0	37.9981	135.292	CLU
GO_Biological_Process_2023	Intracellular Cholesterol Transport (GO:0032367)	1/16	0.0284248	0.0760338	0	0	37.9981	135.292	LRP6
GO_Biological_Process_2023	Protein Localization To Mitochondrion (GO:0070585)	1/16	0.0284248	0.0760338	0	0	37.9981	135.292	PINK1
GO_Biological_Process_2023	Phosphatidylinositol Dephosphorylation (GO:0046856)	1/16	0.0284248	0.0760338	0	0	37.9981	135.292	PTEN
GO_Biological_Process_2023	Regulation Of Synaptic Transmission, GABAergic (GO:0032228)	1/16	0.0284248	0.0760338	0	0	37.9981	135.292	BAIAP3
GO_Biological_Process_2023	Mitophagy (GO:0000423)	1/16	0.0284248	0.0760338	0	0	37.9981	135.292	PINK1
GO_Biological_Process_2023	Dicarboxylic Acid Catabolic Process (GO:0043649)	1/16	0.0284248	0.0760338	0	0	37.9981	135.292	GLUD1
GO_Biological_Process_2023	Negative Regulation Of Protein Metabolic Process (GO:0051248)	2/147	0.0287146	0.0765386	0	0	8.04016	28.5454	APOE;CLU
GO_Biological_Process_2023	Negative Regulation Of Protein Phosphorylation (GO:0001933)	2/149	0.0294382	0.0766526	0	0	7.92997	27.9568	PTEN;LRP6
GO_Biological_Process_2023	Positive Regulation Of Heart Rate (GO:0010460)	1/17	0.030175	0.0766526	0	0	35.6214	124.701	ATP2A2
GO_Biological_Process_2023	Transepithelial Transport (GO:0070633)	1/17	0.030175	0.0766526	0	0	35.6214	124.701	SLC1A2
GO_Biological_Process_2023	Negative Regulation Of Oxidative Stress-Induced Intrinsic Apoptotic Signaling Pathway (GO:1902176)	1/17	0.030175	0.0766526	0	0	35.6214	124.701	PINK1
GO_Biological_Process_2023	Positive Regulation Of Nitric-Oxide Synthase Activity (GO:0051000)	1/17	0.030175	0.0766526	0	0	35.6214	124.701	APOE
GO_Biological_Process_2023	Positive Regulation Of Potassium Ion Transmembrane Transport (GO:1901381)	1/17	0.030175	0.0766526	0	0	35.6214	124.701	ANK2
GO_Biological_Process_2023	Amyloid Precursor Protein Metabolic Process (GO:0042982)	1/17	0.030175	0.0766526	0	0	35.6214	124.701	APOE
GO_Biological_Process_2023	Negative Regulation Of Vascular Associated Smooth Muscle Cell Proliferation (GO:1904706)	1/17	0.030175	0.0766526	0	0	35.6214	124.701	PTEN
GO_Biological_Process_2023	Regulation Of Oxidative Phosphorylation (GO:0002082)	1/17	0.030175	0.0766526	0	0	35.6214	124.701	PINK1
GO_Biological_Process_2023	Regulation Of Ubiquitin Protein Ligase Activity (GO:1904666)	1/17	0.030175	0.0766526	0	0	35.6214	124.701	PTEN
GO_Biological_Process_2023	Central Nervous System Neuron Development (GO:0021954)	1/17	0.030175	0.0766526	0	0	35.6214	124.701	PTEN
GO_Biological_Process_2023	Positive Regulation Of Amyloid-Beta Formation (GO:1902004)	1/17	0.030175	0.0766526	0	0	35.6214	124.701	CLU
GO_Biological_Process_2023	Regulation Of Aerobic Respiration (GO:1903715)	1/17	0.030175	0.0766526	0	0	35.6214	124.701	PINK1
GO_Biological_Process_2023	Negative Regulation Of Cellular Senescence (GO:2000773)	1/17	0.030175	0.0766526	0	0	35.6214	124.701	PTEN
GO_Biological_Process_2023	Cellular Response To Organic Cyclic Compound (GO:0071407)	2/152	0.0305372	0.0773134	0	0	7.7702	27.1087	ADCY1;CLU
GO_Biological_Process_2023	Epithelium Development (GO:0060429)	2/154	0.031279	0.0784581	0	0	7.66718	26.5653	ALDOC;VDAC1
GO_Biological_Process_2023	Neural Crest Cell Differentiation (GO:0014033)	1/18	0.0319222	0.0784581	0	0	33.5244	115.473	LRP6
GO_Biological_Process_2023	Nitric Oxide Mediated Signal Transduction (GO:0007263)	1/18	0.0319222	0.0784581	0	0	33.5244	115.473	APOE
GO_Biological_Process_2023	Maintenance Of Protein Localization In Organelle (GO:0072595)	1/18	0.0319222	0.0784581	0	0	33.5244	115.473	PINK1
GO_Biological_Process_2023	Protein Import Into Mitochondrial Matrix (GO:0030150)	1/18	0.0319222	0.0784581	0	0	33.5244	115.473	TOMM20
GO_Biological_Process_2023	Regulation Of Ventricular Cardiac Muscle Cell Membrane Repolarization (GO:0060307)	1/18	0.0319222	0.0784581	0	0	33.5244	115.473	ANK2
GO_Biological_Process_2023	Response To Cholesterol (GO:0070723)	1/18	0.0319222	0.0784581	0	0	33.5244	115.473	LRP6
GO_Biological_Process_2023	Positive Regulation Of Cation Transmembrane Transport (GO:1904064)	1/18	0.0319222	0.0784581	0	0	33.5244	115.473	ANK2
GO_Biological_Process_2023	Dendritic Cell Migration (GO:0036336)	1/18	0.0319222	0.0784581	0	0	33.5244	115.473	CLU
GO_Biological_Process_2023	Negative Regulation Of Fatty Acid Metabolic Process (GO:0045922)	1/19	0.0336663	0.0801427	0	0	31.6603	107.368	APLP2
GO_Biological_Process_2023	Positive Regulation Of Mitochondrial Fission (GO:0090141)	1/19	0.0336663	0.0801427	0	0	31.6603	107.368	PINK1
GO_Biological_Process_2023	Negative Regulation Of Peptidyl-Serine Phosphorylation (GO:0033137)	1/19	0.0336663	0.0801427	0	0	31.6603	107.368	PTEN
GO_Biological_Process_2023	Release Of Cytochrome C From Mitochondria (GO:0001836)	1/19	0.0336663	0.0801427	0	0	31.6603	107.368	CLU
GO_Biological_Process_2023	Positive Regulation Of calcineurin-NFAT Signaling Cascade (GO:0070886)	1/19	0.0336663	0.0801427	0	0	31.6603	107.368	CAMTA1
GO_Biological_Process_2023	Positive Regulation Of Calcineurin-Mediated Signaling (GO:0106058)	1/19	0.0336663	0.0801427	0	0	31.6603	107.368	CAMTA1
GO_Biological_Process_2023	Regulation Of Behavior (GO:0050795)	1/19	0.0336663	0.0801427	0	0	31.6603	107.368	APOE
GO_Biological_Process_2023	Dopaminergic Neuron Differentiation (GO:0071542)	1/19	0.0336663	0.0801427	0	0	31.6603	107.368	LRP6
GO_Biological_Process_2023	Negative Regulation Of Calcium Ion Transmembrane Transport (GO:1903170)	1/19	0.0336663	0.0801427	0	0	31.6603	107.368	VDAC1
GO_Biological_Process_2023	Negative Regulation Of Cyclin-Dependent Protein Serine/Threonine Kinase Activity (GO:0045736)	1/19	0.0336663	0.0801427	0	0	31.6603	107.368	PTEN
GO_Biological_Process_2023	Adenylate Cyclase-Modulating G Protein-Coupled Receptor Signaling Pathway (GO:0007188)	2/163	0.0347045	0.0817175	0	0	7.23529	24.317	GNAS;ADCY1
GO_Biological_Process_2023	Glutamate Metabolic Process (GO:0006536)	1/20	0.0354073	0.0817175	0	0	29.9925	100.2	GLUD1
GO_Biological_Process_2023	Negative Regulation Of Small GTPase Mediated Signal Transduction (GO:0051058)	1/20	0.0354073	0.0817175	0	0	29.9925	100.2	MFN2
GO_Biological_Process_2023	Positive Regulation Of Vascular Associated Smooth Muscle Cell Proliferation (GO:1904707)	1/20	0.0354073	0.0817175	0	0	29.9925	100.2	MFN2
GO_Biological_Process_2023	Calcium-Mediated Signaling Using Intracellular Calcium Source (GO:0035584)	1/20	0.0354073	0.0817175	0	0	29.9925	100.2	CLU
GO_Biological_Process_2023	Peripheral Nervous System Development (GO:0007422)	1/20	0.0354073	0.0817175	0	0	29.9925	100.2	SCN8A
GO_Biological_Process_2023	Microglial Cell Activation (GO:0001774)	1/20	0.0354073	0.0817175	0	0	29.9925	100.2	CLU
GO_Biological_Process_2023	Regulation Of Cardiac Muscle Contraction By Calcium Ion Signaling (GO:0010882)	1/20	0.0354073	0.0817175	0	0	29.9925	100.2	ATP2A2
GO_Biological_Process_2023	Negative Regulation Of Cyclin-Dependent Protein Kinase Activity (GO:1904030)	1/20	0.0354073	0.0817175	0	0	29.9925	100.2	PTEN
GO_Biological_Process_2023	Negative Regulation Of Cytokine Production Involved In Inflammatory Response (GO:1900016)	1/20	0.0354073	0.0817175	0	0	29.9925	100.2	APLP2
GO_Biological_Process_2023	Cellular Response To Oxygen-Containing Compound (GO:1901701)	3/406	0.0361702	0.0832059	0	0	4.41259	14.6477	DLG2;ADCY1;CLU
GO_Biological_Process_2023	Membrane Organization (GO:0061024)	2/167	0.0362721	0.0832059	0	0	7.05847	23.4109	MFN2;ANK2
GO_Biological_Process_2023	Positive Regulation Of Heart Contraction (GO:0045823)	1/21	0.0371453	0.0836875	0	0	28.4914	93.8199	ATP2A2
GO_Biological_Process_2023	Negative Regulation Of Reactive Oxygen Species Metabolic Process (GO:2000378)	1/21	0.0371453	0.0836875	0	0	28.4914	93.8199	PINK1
GO_Biological_Process_2023	Regulation Of Membrane Protein Ectodomain Proteolysis (GO:0051043)	1/21	0.0371453	0.0836875	0	0	28.4914	93.8199	APOE
GO_Biological_Process_2023	Regulation Of Steroid Metabolic Process (GO:0019218)	1/21	0.0371453	0.0836875	0	0	28.4914	93.8199	APOE
GO_Biological_Process_2023	Chaperone-Mediated Protein Complex Assembly (GO:0051131)	1/21	0.0371453	0.0836875	0	0	28.4914	93.8199	CLU
GO_Biological_Process_2023	Positive Regulation Of Amyloid Precursor Protein Catabolic Process (GO:1902993)	1/21	0.0371453	0.0836875	0	0	28.4914	93.8199	CLU
GO_Biological_Process_2023	Negative Regulation Of Macroautophagy (GO:0016242)	1/22	0.0388803	0.0858087	0	0	27.1333	88.1092	PINK1
GO_Biological_Process_2023	Regulation Of Release Of Sequestered Calcium Ion Into Cytosol By Sarcoplasmic Reticulum (GO:0010880)	1/22	0.0388803	0.0858087	0	0	27.1333	88.1092	ANK2
GO_Biological_Process_2023	Dendritic Cell Differentiation (GO:0097028)	1/22	0.0388803	0.0858087	0	0	27.1333	88.1092	CLU
GO_Biological_Process_2023	Negative Regulation Of Axonogenesis (GO:0050771)	1/22	0.0388803	0.0858087	0	0	27.1333	88.1092	PTEN
GO_Biological_Process_2023	Positive Regulation Of Cholesterol Efflux (GO:0010875)	1/22	0.0388803	0.0858087	0	0	27.1333	88.1092	APOE
GO_Biological_Process_2023	Regulation Of Cardiac Muscle Cell Membrane Repolarization (GO:0099623)	1/22	0.0388803	0.0858087	0	0	27.1333	88.1092	ANK2
GO_Biological_Process_2023	Positive Regulation Of Excitatory Postsynaptic Potential (GO:2000463)	1/22	0.0388803	0.0858087	0	0	27.1333	88.1092	PTEN
GO_Biological_Process_2023	Regulation Of Neuron Projection Development (GO:0010975)	2/174	0.0390804	0.0859995	0	0	6.76881	21.9454	PTEN;APOE
GO_Biological_Process_2023	Regulation Of Cholesterol Metabolic Process (GO:0090181)	1/23	0.0406122	0.0878384	0	0	25.8987	82.9713	APOE
GO_Biological_Process_2023	Negative Regulation Of Oxidative Stress-Induced Cell Death (GO:1903202)	1/23	0.0406122	0.0878384	0	0	25.8987	82.9713	PINK1
GO_Biological_Process_2023	Long-Chain Fatty Acid Transport (GO:0015909)	1/23	0.0406122	0.0878384	0	0	25.8987	82.9713	APOE
GO_Biological_Process_2023	Cell-Cell Signaling By Wnt (GO:0198738)	1/23	0.0406122	0.0878384	0	0	25.8987	82.9713	LRP6
GO_Biological_Process_2023	Regulation Of Toll-Like Receptor 4 Signaling Pathway (GO:0034143)	1/23	0.0406122	0.0878384	0	0	25.8987	82.9713	APLP2
GO_Biological_Process_2023	Cholesterol Efflux (GO:0033344)	1/23	0.0406122	0.0878384	0	0	25.8987	82.9713	APOE
GO_Biological_Process_2023	Positive Regulation Of Lipid Metabolic Process (GO:0045834)	1/24	0.0423411	0.0895313	0	0	24.7714	78.3272	APOE
GO_Biological_Process_2023	Acylglycerol Homeostasis (GO:0055090)	1/24	0.0423411	0.0895313	0	0	24.7714	78.3272	APOE
GO_Biological_Process_2023	Regulation Of Proteolysis Involved In Protein Catabolic Process (GO:1903050)	1/24	0.0423411	0.0895313	0	0	24.7714	78.3272	PINK1
GO_Biological_Process_2023	Protein Kinase B Signaling (GO:0043491)	1/24	0.0423411	0.0895313	0	0	24.7714	78.3272	PTEN
GO_Biological_Process_2023	Regulation Of Supramolecular Fiber Organization (GO:1902903)	1/24	0.0423411	0.0895313	0	0	24.7714	78.3272	APOE
GO_Biological_Process_2023	Mononuclear Cell Differentiation (GO:1903131)	1/24	0.0423411	0.0895313	0	0	24.7714	78.3272	CLU
GO_Biological_Process_2023	Response To Purine-Containing Compound (GO:0014074)	1/24	0.0423411	0.0895313	0	0	24.7714	78.3272	CLU
GO_Biological_Process_2023	Negative Regulation Of Cell Junction Assembly (GO:1901889)	1/24	0.0423411	0.0895313	0	0	24.7714	78.3272	PTEN
GO_Biological_Process_2023	Negative Regulation Of Intrinsic Apoptotic Signaling Pathway In Response To DNA Damage (GO:1902230)	1/25	0.0440669	0.0911732	0	0	23.7381	74.1114	CLU
GO_Biological_Process_2023	Positive Regulation Of Peptidase Activity (GO:0010952)	1/25	0.0440669	0.0911732	0	0	23.7381	74.1114	PINK1
GO_Biological_Process_2023	Negative Regulation Of Protein Transport (GO:0051224)	1/25	0.0440669	0.0911732	0	0	23.7381	74.1114	APOE
GO_Biological_Process_2023	Activation Of Protein Kinase B Activity (GO:0032148)	1/25	0.0440669	0.0911732	0	0	23.7381	74.1114	PINK1
GO_Biological_Process_2023	Negative Regulation Of Response To Endoplasmic Reticulum Stress (GO:1903573)	1/25	0.0440669	0.0911732	0	0	23.7381	74.1114	CLU
GO_Biological_Process_2023	Positive Regulation Of Release Of Cytochrome C From Mitochondria (GO:0090200)	1/25	0.0440669	0.0911732	0	0	23.7381	74.1114	PINK1
GO_Biological_Process_2023	Regulation Of Actin Cytoskeleton Reorganization (GO:2000249)	1/25	0.0440669	0.0911732	0	0	23.7381	74.1114	CLU
GO_Biological_Process_2023	Negative Regulation Of Macromolecule Metabolic Process (GO:0010605)	2/186	0.0440811	0.0911732	0	0	6.32353	19.7403	PINK1;APOE
GO_Biological_Process_2023	Axonogenesis (GO:0007409)	2/188	0.0449368	0.0924523	0	0	6.2549	19.4058	APLP2;PTEN
GO_Biological_Process_2023	Establishment Or Maintenance Of Apical/Basal Cell Polarity (GO:0035088)	1/26	0.0457898	0.0924523	0	0	22.7874	70.2695	DLG2
GO_Biological_Process_2023	Positive Regulation Of Monooxygenase Activity (GO:0032770)	1/26	0.0457898	0.0924523	0	0	22.7874	70.2695	APOE
GO_Biological_Process_2023	Wnt Signaling Pathway, Planar Cell Polarity Pathway (GO:0060071)	1/26	0.0457898	0.0924523	0	0	22.7874	70.2695	PRICKLE2
GO_Biological_Process_2023	Regulation Of Potassium Ion Transmembrane Transporter Activity (GO:1901016)	1/26	0.0457898	0.0924523	0	0	22.7874	70.2695	ANK2
GO_Biological_Process_2023	Protein Localization To Cell Surface (GO:0034394)	1/26	0.0457898	0.0924523	0	0	22.7874	70.2695	ANK2
GO_Biological_Process_2023	Protein Targeting To Lysosome (GO:0006622)	1/26	0.0457898	0.0924523	0	0	22.7874	70.2695	CLU
GO_Biological_Process_2023	Dendritic Spine Organization (GO:0097061)	1/26	0.0457898	0.0924523	0	0	22.7874	70.2695	PTEN
GO_Biological_Process_2023	Intracellular Monoatomic Cation Homeostasis (GO:0030003)	2/190	0.0457987	0.0924523	0	0	6.18773	19.0799	ATP2A2;ANK2
GO_Biological_Process_2023	Neuron Projection Development (GO:0031175)	2/192	0.0466667	0.0931729	0	0	6.12198	18.7622	PTEN;APOE
GO_Biological_Process_2023	Negative Regulation Of Neurogenesis (GO:0050768)	1/27	0.0475096	0.0931729	0	0	21.9099	66.7556	PTEN
GO_Biological_Process_2023	Positive Regulation Of Nitric Oxide Biosynthetic Process (GO:0045429)	1/27	0.0475096	0.0931729	0	0	21.9099	66.7556	CLU
GO_Biological_Process_2023	Regulation Of Insulin Secretion Involved In Cellular Response To Glucose Stimulus (GO:0061178)	1/27	0.0475096	0.0931729	0	0	21.9099	66.7556	BAIAP3
GO_Biological_Process_2023	Amino Acid Import Across Plasma Membrane (GO:0089718)	1/27	0.0475096	0.0931729	0	0	21.9099	66.7556	SLC1A2
GO_Biological_Process_2023	Regulation Of Mitochondrial Fission (GO:0090140)	1/27	0.0475096	0.0931729	0	0	21.9099	66.7556	PINK1
GO_Biological_Process_2023	Regulation Of Peptidase Activity (GO:0052547)	1/27	0.0475096	0.0931729	0	0	21.9099	66.7556	PINK1
GO_Biological_Process_2023	Cell Surface Receptor Signaling Pathway Involved In Cell-Cell Signaling (GO:1905114)	1/27	0.0475096	0.0931729	0	0	21.9099	66.7556	LRP6
GO_Biological_Process_2023	Positive Regulation Of Calcium Ion Transmembrane Transporter Activity (GO:1901021)	1/27	0.0475096	0.0931729	0	0	21.9099	66.7556	ANK2
GO_Biological_Process_2023	Dorsal/Ventral Pattern Formation (GO:0009953)	1/27	0.0475096	0.0931729	0	0	21.9099	66.7556	ANKS1B
GO_Biological_Process_2023	Negative Regulation Of Cellular Response To Insulin Stimulus (GO:1900077)	1/27	0.0475096	0.0931729	0	0	21.9099	66.7556	APLP2
GO_Biological_Process_2023	Regulation Of Programmed Cell Death (GO:0043067)	2/195	0.0479803	0.0938529	0	0	6.02591	18.3005	PINK1;CLU
GO_Biological_Process_2023	Positive Regulation Of Protein Metabolic Process (GO:0051247)	2/196	0.0484211	0.0944711	0	0	5.99454	18.1504	APOE;CLU
GO_Biological_Process_2023	Positive Regulation Of Nitric Oxide Metabolic Process (GO:1904407)	1/28	0.0492264	0.0945796	0	0	21.0974	63.531	CLU
GO_Biological_Process_2023	Regulation Of Lipid Biosynthetic Process (GO:0046890)	1/28	0.0492264	0.0945796	0	0	21.0974	63.531	APOE
GO_Biological_Process_2023	Regulation Of Nitric-Oxide Synthase Activity (GO:0050999)	1/28	0.0492264	0.0945796	0	0	21.0974	63.531	APOE
GO_Biological_Process_2023	Regulation Of Plasma Membrane Bounded Cell Projection Organization (GO:0120035)	1/28	0.0492264	0.0945796	0	0	21.0974	63.531	PTEN
GO_Biological_Process_2023	Protein Insertion Into Mitochondrial Membrane (GO:0051204)	1/28	0.0492264	0.0945796	0	0	21.0974	63.531	TOMM20
GO_Biological_Process_2023	Regulation Of Calcium Ion-Dependent Exocytosis (GO:0017158)	1/28	0.0492264	0.0945796	0	0	21.0974	63.531	BAIAP3
GO_Biological_Process_2023	Organic Substance Transport (GO:0071702)	2/201	0.0506478	0.0959246	0	0	5.84245	17.4272	ITPR1;CLU
GO_Biological_Process_2023	Regulation Of Developmental Growth (GO:0048638)	1/29	0.0509402	0.0959246	0	0	20.3429	60.5628	APOE
GO_Biological_Process_2023	Regulation Of Establishment Of Planar Polarity (GO:0090175)	1/29	0.0509402	0.0959246	0	0	20.3429	60.5628	PRICKLE2
GO_Biological_Process_2023	Glycolytic Process (GO:0006096)	1/29	0.0509402	0.0959246	0	0	20.3429	60.5628	ALDOC
GO_Biological_Process_2023	TOR Signaling (GO:0031929)	1/29	0.0509402	0.0959246	0	0	20.3429	60.5628	PINK1
GO_Biological_Process_2023	Regulation Of Protein Modification By Small Protein Conjugation Or Removal (GO:1903320)	1/29	0.0509402	0.0959246	0	0	20.3429	60.5628	PINK1
GO_Biological_Process_2023	Regulation Of Blood Coagulation (GO:0030193)	1/29	0.0509402	0.0959246	0	0	20.3429	60.5628	APOE
GO_Biological_Process_2023	Positive Regulation Of Dephosphorylation (GO:0035306)	1/29	0.0509402	0.0959246	0	0	20.3429	60.5628	CAMTA1
GO_Biological_Process_2023	Negative Regulation Of Epithelial To Mesenchymal Transition (GO:0010719)	1/30	0.0526509	0.0972116	0	0	19.6404	57.8227	PTEN
GO_Biological_Process_2023	Regulation Of Dendritic Spine Morphogenesis (GO:0061001)	1/30	0.0526509	0.0972116	0	0	19.6404	57.8227	PTEN
GO_Biological_Process_2023	Positive Regulation Of Protein Targeting To Mitochondrion (GO:1903955)	1/30	0.0526509	0.0972116	0	0	19.6404	57.8227	PINK1
GO_Biological_Process_2023	Intrinsic Apoptotic Signaling Pathway In Response To Endoplasmic Reticulum Stress (GO:0070059)	1/30	0.0526509	0.0972116	0	0	19.6404	57.8227	ITPR1
GO_Biological_Process_2023	Regulation Of Potassium Ion Transport (GO:0043266)	1/30	0.0526509	0.0972116	0	0	19.6404	57.8227	ANK2
GO_Biological_Process_2023	Phospholipid Dephosphorylation (GO:0046839)	1/30	0.0526509	0.0972116	0	0	19.6404	57.8227	PTEN
GO_Biological_Process_2023	Negative Regulation Of Blood Coagulation (GO:0030195)	1/30	0.0526509	0.0972116	0	0	19.6404	57.8227	APOE
GO_Biological_Process_2023	Regulation Of Calcium-Mediated Signaling (GO:0050848)	1/30	0.0526509	0.0972116	0	0	19.6404	57.8227	ITPR1
GO_Biological_Process_2023	Negative Regulation Of Developmental Growth (GO:0048640)	1/31	0.0543587	0.09868	0	0	18.9848	55.2865	PTEN
GO_Biological_Process_2023	Positive Regulation Of Mononuclear Cell Migration (GO:0071677)	1/31	0.0543587	0.09868	0	0	18.9848	55.2865	CD47
GO_Biological_Process_2023	Triglyceride Homeostasis (GO:0070328)	1/31	0.0543587	0.09868	0	0	18.9848	55.2865	APOE
GO_Biological_Process_2023	Glutamine Family Amino Acid Metabolic Process (GO:0009064)	1/31	0.0543587	0.09868	0	0	18.9848	55.2865	GLUD1
GO_Biological_Process_2023	Modulation Of Excitatory Postsynaptic Potential (GO:0098815)	1/31	0.0543587	0.09868	0	0	18.9848	55.2865	PTEN
GO_Biological_Process_2023	Positive Regulation Of Cholesterol Transport (GO:0032376)	1/31	0.0543587	0.09868	0	0	18.9848	55.2865	APOE
GO_Biological_Process_2023	Negative Regulation Of Cell-Matrix Adhesion (GO:0001953)	1/31	0.0543587	0.09868	0	0	18.9848	55.2865	PTEN
GO_Biological_Process_2023	Regulation Of Cholesterol Efflux (GO:0010874)	1/32	0.0560635	0.0996246	0	0	18.3714	52.933	APOE
GO_Biological_Process_2023	Phosphatidylinositol 3-Kinase Signaling (GO:0014065)	1/32	0.0560635	0.0996246	0	0	18.3714	52.933	PTEN
GO_Biological_Process_2023	Protein Transmembrane Import Into Intracellular Organelle (GO:0044743)	1/32	0.0560635	0.0996246	0	0	18.3714	52.933	TOMM20
GO_Biological_Process_2023	Mitochondrial Membrane Organization (GO:0007006)	1/32	0.0560635	0.0996246	0	0	18.3714	52.933	MFN2
GO_Biological_Process_2023	Purine Ribonucleoside Triphosphate Metabolic Process (GO:0009205)	1/32	0.0560635	0.0996246	0	0	18.3714	52.933	MFN1
GO_Biological_Process_2023	Regulation Of Ubiquitin-Protein Transferase Activity (GO:0051438)	1/32	0.0560635	0.0996246	0	0	18.3714	52.933	PINK1
GO_Biological_Process_2023	Muscle Cell Development (GO:0055001)	1/32	0.0560635	0.0996246	0	0	18.3714	52.933	ANK2
GO_Biological_Process_2023	Negative Regulation Of G1/S Transition Of Mitotic Cell Cycle (GO:2000134)	1/32	0.0560635	0.0996246	0	0	18.3714	52.933	PTEN
GO_Biological_Process_2023	Regulation Of Calcium Ion Transmembrane Transporter Activity (GO:1901019)	1/32	0.0560635	0.0996246	0	0	18.3714	52.933	ANK2
GO_Biological_Process_2023	Positive Regulation Of Ion Transmembrane Transporter Activity (GO:0032414)	1/33	0.0577653	0.101223	0	0	17.7964	50.7441	ANK2
GO_Biological_Process_2023	Positive Regulation Of Protein Dephosphorylation (GO:0035307)	1/33	0.0577653	0.101223	0	0	17.7964	50.7441	CAMTA1
GO_Biological_Process_2023	Positive Regulation Of Small Molecule Metabolic Process (GO:0062013)	1/33	0.0577653	0.101223	0	0	17.7964	50.7441	APOE
GO_Biological_Process_2023	Carboxylic Acid Metabolic Process (GO:0019752)	1/33	0.0577653	0.101223	0	0	17.7964	50.7441	GLUD1
GO_Biological_Process_2023	Negative Regulation Of Blood Vessel Endothelial Cell Migration (GO:0043537)	1/33	0.0577653	0.101223	0	0	17.7964	50.7441	APOE
GO_Biological_Process_2023	Positive Regulation Of Establishment Of Protein Localization To Mitochondrion (GO:1903749)	1/33	0.0577653	0.101223	0	0	17.7964	50.7441	PINK1
GO_Biological_Process_2023	Positive Regulation Of Neuron Death (GO:1901216)	1/34	0.0594641	0.102773	0	0	17.2563	48.7038	CLU
GO_Biological_Process_2023	Apoptotic Mitochondrial Changes (GO:0008637)	1/34	0.0594641	0.102773	0	0	17.2563	48.7038	CLU
GO_Biological_Process_2023	Regulation Of Neuronal Synaptic Plasticity (GO:0048168)	1/34	0.0594641	0.102773	0	0	17.2563	48.7038	APOE
GO_Biological_Process_2023	Cellular Response To Hydrogen Peroxide (GO:0070301)	1/34	0.0594641	0.102773	0	0	17.2563	48.7038	CLU
GO_Biological_Process_2023	Negative Regulation Of Ras Protein Signal Transduction (GO:0046580)	1/34	0.0594641	0.102773	0	0	17.2563	48.7038	MFN2
GO_Biological_Process_2023	Regulation Of calcineurin-NFAT Signaling Cascade (GO:0070884)	1/34	0.0594641	0.102773	0	0	17.2563	48.7038	CAMTA1
GO_Biological_Process_2023	Regulation Of Cellular Senescence (GO:2000772)	1/35	0.06116	0.104041	0	0	16.7479	46.798	PTEN
GO_Biological_Process_2023	Glutamate Receptor Signaling Pathway (GO:0007215)	1/35	0.06116	0.104041	0	0	16.7479	46.798	GRIA2
GO_Biological_Process_2023	Macrophage Activation (GO:0042116)	1/35	0.06116	0.104041	0	0	16.7479	46.798	CLU
GO_Biological_Process_2023	Platelet Aggregation (GO:0070527)	1/35	0.06116	0.104041	0	0	16.7479	46.798	GNAS
GO_Biological_Process_2023	Dendrite Morphogenesis (GO:0048813)	1/35	0.06116	0.104041	0	0	16.7479	46.798	PTEN
GO_Biological_Process_2023	Regulation Of Axon Extension (GO:0030516)	1/35	0.06116	0.104041	0	0	16.7479	46.798	APOE
GO_Biological_Process_2023	Negative Regulation Of Cell Cycle G1/S Phase Transition (GO:1902807)	1/35	0.06116	0.104041	0	0	16.7479	46.798	PTEN
GO_Biological_Process_2023	Positive Regulation Of Protein Modification Process (GO:0031401)	2/225	0.0618328	0.104949	0	0	5.20733	14.4937	PINK1;CAMTA1
GO_Biological_Process_2023	Regulation Of Glucose Import (GO:0046324)	1/36	0.0628529	0.105968	0	0	16.2686	45.0145	APLP2
GO_Biological_Process_2023	Negative Regulation Of Organelle Assembly (GO:1902116)	1/36	0.0628529	0.105968	0	0	16.2686	45.0145	PINK1
GO_Biological_Process_2023	Negative Regulation Of Protein Kinase B Signaling (GO:0051898)	1/36	0.0628529	0.105968	0	0	16.2686	45.0145	PTEN
GO_Biological_Process_2023	Negative Regulation Of Endothelial Cell Migration (GO:0010596)	1/37	0.0645428	0.107619	0	0	15.8159	43.3422	APOE
GO_Biological_Process_2023	Negative Regulation Of Endothelial Cell Proliferation (GO:0001937)	1/37	0.0645428	0.107619	0	0	15.8159	43.3422	APOE
GO_Biological_Process_2023	Positive Regulation Of Immune Effector Process (GO:0002699)	1/37	0.0645428	0.107619	0	0	15.8159	43.3422	APLP2
GO_Biological_Process_2023	Melanosome Organization (GO:0032438)	1/37	0.0645428	0.107619	0	0	15.8159	43.3422	APOE
GO_Biological_Process_2023	Mitochondrion Disassembly (GO:0061726)	1/37	0.0645428	0.107619	0	0	15.8159	43.3422	PINK1
GO_Biological_Process_2023	Positive Regulation Of Developmental Process (GO:0051094)	2/233	0.0657341	0.109364	0	0	5.02496	13.6786	PINK1;APOE
GO_Biological_Process_2023	Fatty Acid Transport (GO:0015908)	1/38	0.0662297	0.109467	0	0	15.3876	41.7717	APOE
GO_Biological_Process_2023	Membrane Assembly (GO:0071709)	1/38	0.0662297	0.109467	0	0	15.3876	41.7717	PTEN
GO_Biological_Process_2023	Positive Regulation Of Cation Channel Activity (GO:2001259)	1/38	0.0662297	0.109467	0	0	15.3876	41.7717	ANK2
GO_Biological_Process_2023	Positive Regulation Of Lipid Biosynthetic Process (GO:0046889)	1/39	0.0679137	0.110561	0	0	14.982	40.2942	APOE
GO_Biological_Process_2023	Negative Regulation Of Protein Secretion (GO:0050709)	1/39	0.0679137	0.110561	0	0	14.982	40.2942	APOE
GO_Biological_Process_2023	Negative Regulation Of Transport (GO:0051051)	1/39	0.0679137	0.110561	0	0	14.982	40.2942	PTEN
GO_Biological_Process_2023	Regulation Of Mitochondrial Membrane Potential (GO:0051881)	1/39	0.0679137	0.110561	0	0	14.982	40.2942	PINK1
GO_Biological_Process_2023	Anterograde Axonal Transport (GO:0008089)	1/39	0.0679137	0.110561	0	0	14.982	40.2942	DLG2
GO_Biological_Process_2023	Regulation Of Protein Targeting To Mitochondrion (GO:1903214)	1/39	0.0679137	0.110561	0	0	14.982	40.2942	PINK1
GO_Biological_Process_2023	Regulation Of Receptor-Mediated Endocytosis (GO:0048259)	1/39	0.0679137	0.110561	0	0	14.982	40.2942	CLU
GO_Biological_Process_2023	Regulation Of Inflammatory Response (GO:0050727)	2/240	0.0692146	0.110912	0	0	4.87543	13.0201	CD47;APOE
GO_Biological_Process_2023	Establishment Or Maintenance Of Epithelial Cell Apical/Basal Polarity (GO:0045197)	1/40	0.0695947	0.110912	0	0	14.5971	38.9022	DLG2
GO_Biological_Process_2023	L-alpha-amino Acid Transmembrane Transport (GO:1902475)	1/40	0.0695947	0.110912	0	0	14.5971	38.9022	SLC1A2
GO_Biological_Process_2023	Negative Regulation Of Mitotic Cell Cycle Phase Transition (GO:1901991)	1/40	0.0695947	0.110912	0	0	14.5971	38.9022	PTEN
GO_Biological_Process_2023	Positive Regulation Of Monoatomic Ion Transport (GO:0043270)	1/40	0.0695947	0.110912	0	0	14.5971	38.9022	ANK2
GO_Biological_Process_2023	Negative Regulation Of Secretion By Cell (GO:1903531)	1/40	0.0695947	0.110912	0	0	14.5971	38.9022	APOE
GO_Biological_Process_2023	Regulation Of Protein Dephosphorylation (GO:0035304)	1/40	0.0695947	0.110912	0	0	14.5971	38.9022	CAMTA1
GO_Biological_Process_2023	Regulation Of Small Molecule Metabolic Process (GO:0062012)	1/40	0.0695947	0.110912	0	0	14.5971	38.9022	APOE
GO_Biological_Process_2023	Cyclic-Nucleotide-Mediated Signaling (GO:0019935)	1/40	0.0695947	0.110912	0	0	14.5971	38.9022	APOE
GO_Biological_Process_2023	Regulation Of Autophagosome Assembly (GO:2000785)	1/40	0.0695947	0.110912	0	0	14.5971	38.9022	PINK1
GO_Biological_Process_2023	Regulation Of ERK1 And ERK2 Cascade (GO:0070372)	2/244	0.0712306	0.112169	0	0	4.79387	12.6646	PTEN;APOE
GO_Biological_Process_2023	Stem Cell Differentiation (GO:0048863)	1/41	0.0712728	0.112169	0	0	14.2314	37.5886	LRP6
GO_Biological_Process_2023	Regulation Of Heart Rate By Cardiac Conduction (GO:0086091)	1/41	0.0712728	0.112169	0	0	14.2314	37.5886	ANK2
GO_Biological_Process_2023	Acylglycerol Metabolic Process (GO:0006639)	1/41	0.0712728	0.112169	0	0	14.2314	37.5886	APOE
GO_Biological_Process_2023	Non-Canonical Wnt Signaling Pathway (GO:0035567)	1/41	0.0712728	0.112169	0	0	14.2314	37.5886	PRICKLE2
GO_Biological_Process_2023	Carbohydrate Catabolic Process (GO:0016052)	1/41	0.0712728	0.112169	0	0	14.2314	37.5886	ALDOC
GO_Biological_Process_2023	Negative Regulation Of Cellular Process (GO:0048523)	3/537	0.0715684	0.112401	0	0	3.3078	8.723	APLP2;PTEN;CLU
GO_Biological_Process_2023	Substantia Nigra Development (GO:0021762)	1/42	0.0729479	0.113859	0	0	13.8836	36.3475	GLUD1
GO_Biological_Process_2023	Positive Regulation Of Calcium Ion Transmembrane Transport (GO:1904427)	1/42	0.0729479	0.113859	0	0	13.8836	36.3475	ANK2
GO_Biological_Process_2023	Regulation Of Axonogenesis (GO:0050770)	1/42	0.0729479	0.113859	0	0	13.8836	36.3475	PTEN
GO_Biological_Process_2023	Regulation Of Filopodium Assembly (GO:0051489)	1/43	0.0746201	0.115046	0	0	13.5524	35.1731	CLU
GO_Biological_Process_2023	Positive Regulation Of Receptor-Mediated Endocytosis (GO:0048260)	1/43	0.0746201	0.115046	0	0	13.5524	35.1731	CLU
GO_Biological_Process_2023	Positive Regulation Of Stress Fiber Assembly (GO:0051496)	1/43	0.0746201	0.115046	0	0	13.5524	35.1731	CD47
GO_Biological_Process_2023	Regulation Of Primary Metabolic Process (GO:0080090)	1/43	0.0746201	0.115046	0	0	13.5524	35.1731	APOE
GO_Biological_Process_2023	Regulation Of Cell-Cell Adhesion (GO:0022407)	1/43	0.0746201	0.115046	0	0	13.5524	35.1731	CD47
GO_Biological_Process_2023	Ephrin Receptor Signaling Pathway (GO:0048013)	1/43	0.0746201	0.115046	0	0	13.5524	35.1731	ANKS1B
GO_Biological_Process_2023	Positive Regulation Of Leukocyte Cell-Cell Adhesion (GO:1903039)	1/44	0.0762894	0.116199	0	0	13.2365	34.0606	CD47
GO_Biological_Process_2023	Autophagosome Maturation (GO:0097352)	1/44	0.0762894	0.116199	0	0	13.2365	34.0606	ATP2A2
GO_Biological_Process_2023	Bone Development (GO:0060348)	1/44	0.0762894	0.116199	0	0	13.2365	34.0606	GNAS
GO_Biological_Process_2023	Cellular Response To Ketone (GO:1901655)	1/44	0.0762894	0.116199	0	0	13.2365	34.0606	ADCY1
GO_Biological_Process_2023	Regulation Of Transport (GO:0051049)	1/44	0.0762894	0.116199	0	0	13.2365	34.0606	PINK1
GO_Biological_Process_2023	Positive Regulation Of Biosynthetic Process (GO:0009891)	1/44	0.0762894	0.116199	0	0	13.2365	34.0606	APOE
GO_Biological_Process_2023	Regulation Of Cellular Metabolic Process (GO:0031323)	1/45	0.0779558	0.118025	0	0	12.9351	33.0053	PINK1
GO_Biological_Process_2023	Triglyceride Metabolic Process (GO:0006641)	1/45	0.0779558	0.118025	0	0	12.9351	33.0053	APOE
GO_Biological_Process_2023	Hexose Metabolic Process (GO:0019318)	1/45	0.0779558	0.118025	0	0	12.9351	33.0053	ALDOC
GO_Biological_Process_2023	Regulation Of Cytokine Production Involved In Inflammatory Response (GO:1900015)	1/46	0.0796192	0.118645	0	0	12.647	32.0032	APLP2
GO_Biological_Process_2023	Regulation Of Interleukin-10 Production (GO:0032653)	1/46	0.0796192	0.118645	0	0	12.647	32.0032	CD47
GO_Biological_Process_2023	Positive Regulation Of Peptide Hormone Secretion (GO:0090277)	1/46	0.0796192	0.118645	0	0	12.647	32.0032	GLUD1
GO_Biological_Process_2023	Homotypic Cell-Cell Adhesion (GO:0034109)	1/46	0.0796192	0.118645	0	0	12.647	32.0032	GNAS
GO_Biological_Process_2023	Intracellular Protein Transmembrane Transport (GO:0065002)	1/46	0.0796192	0.118645	0	0	12.647	32.0032	TOMM20
GO_Biological_Process_2023	Cardiac Conduction (GO:0061337)	1/46	0.0796192	0.118645	0	0	12.647	32.0032	ANK2
GO_Biological_Process_2023	Response To Hydrogen Peroxide (GO:0042542)	1/46	0.0796192	0.118645	0	0	12.647	32.0032	CLU
GO_Biological_Process_2023	Positive Regulation Of Cell-Cell Adhesion (GO:0022409)	1/46	0.0796192	0.118645	0	0	12.647	32.0032	CD47
GO_Biological_Process_2023	Positive Regulation Of Lymphocyte Activation (GO:0051251)	1/47	0.0812797	0.120173	0	0	12.3714	31.0505	CD47
GO_Biological_Process_2023	Positive Regulation Of Smooth Muscle Cell Proliferation (GO:0048661)	1/47	0.0812797	0.120173	0	0	12.3714	31.0505	MFN2
GO_Biological_Process_2023	Response To Organonitrogen Compound (GO:0010243)	1/47	0.0812797	0.120173	0	0	12.3714	31.0505	CLU
GO_Biological_Process_2023	Secondary Alcohol Metabolic Process (GO:1902652)	1/47	0.0812797	0.120173	0	0	12.3714	31.0505	APOE
GO_Biological_Process_2023	Regulation Of Intrinsic Apoptotic Signaling Pathway (GO:2001242)	1/48	0.0829373	0.12191	0	0	12.1076	30.1439	PINK1
GO_Biological_Process_2023	Myelination (GO:0042552)	1/48	0.0829373	0.12191	0	0	12.1076	30.1439	SCN8A
GO_Biological_Process_2023	Negative Regulation Of ERK1 And ERK2 Cascade (GO:0070373)	1/48	0.0829373	0.12191	0	0	12.1076	30.1439	PTEN
GO_Biological_Process_2023	Autophagy Of Mitochondrion (GO:0000422)	1/49	0.0845919	0.124101	0	0	11.8548	29.2803	PINK1
GO_Biological_Process_2023	Regulation Of Interleukin-12 Production (GO:0032655)	1/50	0.0862437	0.125793	0	0	11.6122	28.4567	CD47
GO_Biological_Process_2023	Positive Regulation Of Transport (GO:0051050)	1/50	0.0862437	0.125793	0	0	11.6122	28.4567	APOE
GO_Biological_Process_2023	Positive Regulation Of Cell Death (GO:0010942)	1/50	0.0862437	0.125793	0	0	11.6122	28.4567	CLU
GO_Biological_Process_2023	Amide Biosynthetic Process (GO:0043604)	1/51	0.0878926	0.127217	0	0	11.3794	27.6707	GLUD1
GO_Biological_Process_2023	Regulation Of Release Of Sequestered Calcium Ion Into Cytosol (GO:0051279)	1/51	0.0878926	0.127217	0	0	11.3794	27.6707	ANK2
GO_Biological_Process_2023	Positive Regulation Of Actin Filament Bundle Assembly (GO:0032233)	1/51	0.0878926	0.127217	0	0	11.3794	27.6707	CD47
GO_Biological_Process_2023	Sensory Perception (GO:0007600)	1/51	0.0878926	0.127217	0	0	11.3794	27.6707	GNAS
GO_Biological_Process_2023	Rho Protein Signal Transduction (GO:0007266)	1/52	0.0895386	0.129106	0	0	11.1557	26.9198	ARHGAP5
GO_Biological_Process_2023	Neurotransmitter Transport (GO:0006836)	1/52	0.0895386	0.129106	0	0	11.1557	26.9198	SLC1A2
GO_Biological_Process_2023	Positive Regulation Of Cellular Process (GO:0048522)	3/594	0.0905006	0.130245	0	0	2.98	7.15916	PTEN;CD47;LRP6
GO_Biological_Process_2023	Carboxylic Acid Transport (GO:0046942)	1/53	0.0911817	0.130976	0	0	10.9407	26.2018	SLC6A11
GO_Biological_Process_2023	Central Nervous System Development (GO:0007417)	2/283	0.0918452	0.13168	0	0	4.12037	9.838	APLP2;PTEN
GO_Biological_Process_2023	Transmembrane Receptor Protein Tyrosine Kinase Signaling Pathway (GO:0007169)	2/284	0.0923951	0.132079	0	0	4.10555	9.77811	DOK6;ANKS1B
GO_Biological_Process_2023	Regulation Of Focal Adhesion Assembly (GO:0051893)	1/54	0.0928219	0.132079	0	0	10.7337	25.5148	PTEN
GO_Biological_Process_2023	Mesenchymal Cell Differentiation (GO:0048762)	1/54	0.0928219	0.132079	0	0	10.7337	25.5148	LRP6
GO_Biological_Process_2023	Regulation Of Blood Vessel Endothelial Cell Migration (GO:0043535)	1/54	0.0928219	0.132079	0	0	10.7337	25.5148	APOE
GO_Biological_Process_2023	Neuron Migration (GO:0001764)	1/55	0.0944592	0.133906	0	0	10.5344	24.8568	ASTN1
GO_Biological_Process_2023	Purine Ribonucleotide Biosynthetic Process (GO:0009152)	1/55	0.0944592	0.133906	0	0	10.5344	24.8568	ADCY1
GO_Biological_Process_2023	Regulation Of Reactive Oxygen Species Metabolic Process (GO:2000377)	1/56	0.0960937	0.135714	0	0	10.3423	24.2262	PINK1
GO_Biological_Process_2023	Regulation Of Cation Channel Activity (GO:2001257)	1/56	0.0960937	0.135714	0	0	10.3423	24.2262	ANK2
GO_Biological_Process_2023	Monoatomic Anion Transport (GO:0006820)	1/57	0.0977253	0.137506	0	0	10.1571	23.6214	VDAC1
GO_Biological_Process_2023	Regulation Of Calcium Ion Transport (GO:0051924)	1/57	0.0977253	0.137506	0	0	10.1571	23.6214	ANK2
GO_Biological_Process_2023	Positive Regulation Of Mitochondrion Organization (GO:0010822)	1/58	0.099354	0.138256	0	0	9.97845	23.0409	PINK1
GO_Biological_Process_2023	Regulation Of Neuron Death (GO:1901214)	1/58	0.099354	0.138256	0	0	9.97845	23.0409	CLU
GO_Biological_Process_2023	Regulation Of Phagocytosis (GO:0050764)	1/58	0.099354	0.138256	0	0	9.97845	23.0409	CD47
GO_Biological_Process_2023	Memory (GO:0007613)	1/58	0.099354	0.138256	0	0	9.97845	23.0409	APOE
GO_Biological_Process_2023	Response To Organic Cyclic Compound (GO:0014070)	1/58	0.099354	0.138256	0	0	9.97845	23.0409	CLU
GO_Biological_Process_2023	Selective Autophagy (GO:0061912)	1/58	0.099354	0.138256	0	0	9.97845	23.0409	PINK1
GO_Biological_Process_2023	Regulation Of Intracellular Signal Transduction (GO:1902531)	2/297	0.0996314	0.138387	0	0	3.92203	9.0453	PTEN;ARHGAP5
GO_Biological_Process_2023	Positive Regulation Of Protein Binding (GO:0032092)	1/59	0.10098	0.139492	0	0	9.80591	22.4833	APOE
GO_Biological_Process_2023	Phospholipid Transport (GO:0015914)	1/59	0.10098	0.139492	0	0	9.80591	22.4833	APOE
GO_Biological_Process_2023	Regulation Of Cell Death (GO:0010941)	1/59	0.10098	0.139492	0	0	9.80591	22.4833	CLU
GO_Biological_Process_2023	Sterol Metabolic Process (GO:0016125)	1/60	0.102603	0.141476	0	0	9.63923	21.9474	APOE
GO_Biological_Process_2023	Negative Regulation Of Autophagy (GO:0010507)	1/61	0.104223	0.143449	0	0	9.4781	21.4321	PINK1
GO_Biological_Process_2023	Negative Regulation Of Kinase Activity (GO:0033673)	1/62	0.10584	0.144885	0	0	9.32225	20.9361	LRP6
GO_Biological_Process_2023	Phosphatidylinositol-Mediated Signaling (GO:0048015)	1/62	0.10584	0.144885	0	0	9.32225	20.9361	PTEN
GO_Biological_Process_2023	Regulation Of T Cell Activation (GO:0050863)	1/62	0.10584	0.144885	0	0	9.32225	20.9361	CD47
GO_Biological_Process_2023	Positive Regulation Of MAPK Cascade (GO:0043410)	2/310	0.107024	0.146241	0	0	3.75401	8.38908	DOK6;APOE
GO_Biological_Process_2023	Phosphatidylinositol Metabolic Process (GO:0046488)	1/63	0.107455	0.146301	0	0	9.17143	20.4586	PTEN
GO_Biological_Process_2023	Regulation Of Cellular Catabolic Process (GO:0031329)	1/63	0.107455	0.146301	0	0	9.17143	20.4586	ITPR1
GO_Biological_Process_2023	Protein Transport (GO:0015031)	2/313	0.108751	0.147698	0	0	3.71723	8.24738	APOE;CLU
GO_Biological_Process_2023	Positive Regulation Of Macroautophagy (GO:0016239)	1/64	0.109067	0.147698	0	0	9.0254	19.9984	PINK1
GO_Biological_Process_2023	Negative Regulation Of Cell Death (GO:0060548)	1/64	0.109067	0.147698	0	0	9.0254	19.9984	PINK1
GO_Biological_Process_2023	Positive Regulation Of Cell Cycle (GO:0045787)	1/65	0.110675	0.149609	0	0	8.88393	19.5549	LRP6
GO_Biological_Process_2023	Regulation Of Endocytosis (GO:0030100)	1/66	0.112281	0.150972	0	0	8.74681	19.1271	APOE
GO_Biological_Process_2023	Cellular Response To Type II Interferon (GO:0071346)	1/66	0.112281	0.150972	0	0	8.74681	19.1271	CD47
GO_Biological_Process_2023	Response To Reactive Oxygen Species (GO:0000302)	1/66	0.112281	0.150972	0	0	8.74681	19.1271	APOE
GO_Biological_Process_2023	Regulation Of Neurogenesis (GO:0050767)	1/67	0.113885	0.152441	0	0	8.61385	18.7142	APLP2
GO_Biological_Process_2023	Cholesterol Metabolic Process (GO:0008203)	1/67	0.113885	0.152441	0	0	8.61385	18.7142	APOE
GO_Biological_Process_2023	Organelle Assembly (GO:0070925)	2/322	0.113978	0.152441	0	0	3.61103	7.84224	PACS2;ATP2A2
GO_Biological_Process_2023	Telomere Maintenance (GO:0000723)	1/68	0.115485	0.153912	0	0	8.48486	18.3155	PTEN
GO_Biological_Process_2023	Intermediate Filament Organization (GO:0045109)	1/68	0.115485	0.153912	0	0	8.48486	18.3155	GFAP
GO_Biological_Process_2023	Regulation Of Monoatomic Ion Transmembrane Transporter Activity (GO:0032412)	1/69	0.117083	0.155767	0	0	8.35966	17.9304	ANK2
GO_Biological_Process_2023	Negative Regulation Of Epithelial Cell Proliferation (GO:0050680)	1/70	0.118677	0.157061	0	0	8.2381	17.5582	APOE
GO_Biological_Process_2023	Positive Regulation Of Protein Polymerization (GO:0032273)	1/70	0.118677	0.157061	0	0	8.2381	17.5582	PINK1
GO_Biological_Process_2023	Regulation Of Cellular Biosynthetic Process (GO:0031326)	1/70	0.118677	0.157061	0	0	8.2381	17.5582	CD47
GO_Biological_Process_2023	Synapse Assembly (GO:0007416)	1/71	0.120269	0.158613	0	0	8.12	17.1983	PTEN
GO_Biological_Process_2023	Negative Regulation Of Protein Binding (GO:0032091)	1/71	0.120269	0.158613	0	0	8.12	17.1983	ATP2A2
GO_Biological_Process_2023	Transforming Growth Factor Beta Receptor Signaling Pathway (GO:0007179)	1/72	0.121858	0.159321	0	0	8.00523	16.8502	APLP2
GO_Biological_Process_2023	Cellular Response To Hypoxia (GO:0071456)	1/72	0.121858	0.159321	0	0	8.00523	16.8502	PINK1
GO_Biological_Process_2023	Plasma Membrane Organization (GO:0007009)	1/72	0.121858	0.159321	0	0	8.00523	16.8502	ANK2
GO_Biological_Process_2023	Cholesterol Homeostasis (GO:0042632)	1/72	0.121858	0.159321	0	0	8.00523	16.8502	APOE
GO_Biological_Process_2023	Second-Messenger-Mediated Signaling (GO:0019932)	1/72	0.121858	0.159321	0	0	8.00523	16.8502	APOE
GO_Biological_Process_2023	Negative Regulation Of Gene Expression (GO:0010629)	2/336	0.122238	0.159467	0	0	3.4572	7.26631	PINK1;APOE
GO_Biological_Process_2023	Sterol Homeostasis (GO:0055092)	1/73	0.123445	0.159467	0	0	7.89365	16.5132	APOE
GO_Biological_Process_2023	Positive Regulation Of Secretion By Cell (GO:1903532)	1/73	0.123445	0.159467	0	0	7.89365	16.5132	BAIAP3
GO_Biological_Process_2023	Cellular Response To Decreased Oxygen Levels (GO:0036294)	1/73	0.123445	0.159467	0	0	7.89365	16.5132	PINK1
GO_Biological_Process_2023	Cellular Response To Reactive Oxygen Species (GO:0034614)	1/73	0.123445	0.159467	0	0	7.89365	16.5132	CLU
GO_Biological_Process_2023	Monocarboxylic Acid Transport (GO:0015718)	1/73	0.123445	0.159467	0	0	7.89365	16.5132	SLC6A11
GO_Biological_Process_2023	Regulation Of Rho Protein Signal Transduction (GO:0035023)	1/73	0.123445	0.159467	0	0	7.89365	16.5132	APOE
GO_Biological_Process_2023	Import Into Nucleus (GO:0051170)	1/74	0.125028	0.161238	0	0	7.78513	16.187	APLP2
GO_Biological_Process_2023	Regulation Of Plasma Membrane Bounded Cell Projection Assembly (GO:0120032)	1/75	0.126609	0.162722	0	0	7.67954	15.8709	CLU
GO_Biological_Process_2023	Regulation Of Stress Fiber Assembly (GO:0051492)	1/75	0.126609	0.162722	0	0	7.67954	15.8709	CD47
GO_Biological_Process_2023	Positive Regulation Of Protein Secretion (GO:0050714)	1/76	0.128187	0.164192	0	0	7.57676	15.5647	GLUD1
GO_Biological_Process_2023	Regulation Of Ras Protein Signal Transduction (GO:0046578)	1/76	0.128187	0.164192	0	0	7.57676	15.5647	MFN2
GO_Biological_Process_2023	Regulation Of Immune Response (GO:0050776)	1/77	0.129762	0.165093	0	0	7.47669	15.2678	APLP2
GO_Biological_Process_2023	Positive Regulation Of Response To Stimulus (GO:0048584)	1/77	0.129762	0.165093	0	0	7.47669	15.2678	VDAC1
GO_Biological_Process_2023	Positive Regulation Of Synaptic Transmission (GO:0050806)	1/77	0.129762	0.165093	0	0	7.47669	15.2678	BAIAP3
GO_Biological_Process_2023	Cell Morphogenesis Involved In Neuron Differentiation (GO:0048667)	1/77	0.129762	0.165093	0	0	7.47669	15.2678	APLP2
GO_Biological_Process_2023	Regulation Of Innate Immune Response (GO:0045088)	1/78	0.131335	0.166533	0	0	7.37922	14.9799	APLP2
GO_Biological_Process_2023	Positive Regulation Of Tumor Necrosis Factor Production (GO:0032760)	1/78	0.131335	0.166533	0	0	7.37922	14.9799	CLU
GO_Biological_Process_2023	Regulation Of Apoptotic Process (GO:0042981)	3/705	0.132624	0.167402	0	0	2.49443	5.03933	PINK1;VDAC1;CLU
GO_Biological_Process_2023	Regulation Of Cyclin-Dependent Protein Serine/Threonine Kinase Activity (GO:0000079)	1/79	0.132905	0.167402	0	0	7.28425	14.7005	PTEN
GO_Biological_Process_2023	Positive Regulation Of Protein Modification By Small Protein Conjugation Or Removal (GO:1903322)	1/79	0.132905	0.167402	0	0	7.28425	14.7005	PINK1
GO_Biological_Process_2023	Protein Import Into Nucleus (GO:0006606)	1/79	0.132905	0.167402	0	0	7.28425	14.7005	APLP2
GO_Biological_Process_2023	Response To Type II Interferon (GO:0034341)	1/80	0.134472	0.169095	0	0	7.19168	14.4294	CD47
GO_Biological_Process_2023	Activation Of Protein Kinase Activity (GO:0032147)	1/81	0.136036	0.170495	0	0	7.10143	14.1662	PINK1
GO_Biological_Process_2023	Cellular Response To Interleukin-1 (GO:0071347)	1/81	0.136036	0.170495	0	0	7.10143	14.1662	CD47
GO_Biological_Process_2023	Positive Regulation Of Tumor Necrosis Factor Superfamily Cytokine Production (GO:1903557)	1/82	0.137597	0.171883	0	0	7.0134	13.9106	CLU
GO_Biological_Process_2023	Sodium Ion Transmembrane Transport (GO:0035725)	1/82	0.137597	0.171883	0	0	7.0134	13.9106	SLC6A11
GO_Biological_Process_2023	Regulation Of Epithelial To Mesenchymal Transition (GO:0010717)	1/83	0.139156	0.172723	0	0	6.92753	13.6622	PTEN
GO_Biological_Process_2023	Vascular Transport (GO:0010232)	1/83	0.139156	0.172723	0	0	6.92753	13.6622	SLC1A2
GO_Biological_Process_2023	Positive Regulation Of Proteasomal Ubiquitin-Dependent Protein Catabolic Process (GO:0032436)	1/83	0.139156	0.172723	0	0	6.92753	13.6622	CLU
GO_Biological_Process_2023	Positive Regulation Of Macromolecule Metabolic Process (GO:0010604)	2/364	0.139182	0.172723	0	0	3.18525	6.28121	ANK2;CLU
GO_Biological_Process_2023	Positive Regulation Of Protein Ubiquitination (GO:0031398)	1/84	0.140712	0.17405	0	0	6.84372	13.4208	PINK1
GO_Biological_Process_2023	Purine Ribonucleotide Metabolic Process (GO:0009150)	1/84	0.140712	0.17405	0	0	6.84372	13.4208	MFN1
GO_Biological_Process_2023	Epidermis Development (GO:0008544)	1/85	0.142265	0.174263	0	0	6.7619	13.1861	ATP2A2
GO_Biological_Process_2023	Transport Across Blood-Brain Barrier (GO:0150104)	1/85	0.142265	0.174263	0	0	6.7619	13.1861	SLC1A2
GO_Biological_Process_2023	Integrin-Mediated Signaling Pathway (GO:0007229)	1/85	0.142265	0.174263	0	0	6.7619	13.1861	CD47
GO_Biological_Process_2023	Positive Regulation Of Amide Metabolic Process (GO:0034250)	1/85	0.142265	0.174263	0	0	6.7619	13.1861	CLU
GO_Biological_Process_2023	Response To Interleukin-1 (GO:0070555)	1/85	0.142265	0.174263	0	0	6.7619	13.1861	CD47
GO_Biological_Process_2023	Negative Regulation Of Cell Cycle (GO:0045786)	1/85	0.142265	0.174263	0	0	6.7619	13.1861	PTEN
GO_Biological_Process_2023	Regulation Of Gene Expression (GO:0010468)	4/1127	0.142621	0.174417	0	0	2.09717	4.08438	PINK1;ANK2;APOE;CLU
GO_Biological_Process_2023	Regulation Of Mitotic Cell Cycle Phase Transition (GO:1901990)	1/86	0.143816	0.175594	0	0	6.68202	12.9579	APLP2
GO_Biological_Process_2023	Glucose Homeostasis (GO:0042593)	1/87	0.145363	0.176629	0	0	6.60399	12.7359	APLP2
GO_Biological_Process_2023	Regulation Of Insulin Secretion (GO:0050796)	1/87	0.145363	0.176629	0	0	6.60399	12.7359	GLUD1
GO_Biological_Process_2023	Regulation Of Type II Interferon Production (GO:0032649)	1/87	0.145363	0.176629	0	0	6.60399	12.7359	CD47
GO_Biological_Process_2023	Regulation Of Endothelial Cell Migration (GO:0010594)	1/88	0.146908	0.177651	0	0	6.52775	12.5199	APOE
GO_Biological_Process_2023	Negative Regulation Of Protein Kinase Activity (GO:0006469)	1/88	0.146908	0.177651	0	0	6.52775	12.5199	LRP6
GO_Biological_Process_2023	Positive Regulation Of Cell Adhesion (GO:0045785)	1/88	0.146908	0.177651	0	0	6.52775	12.5199	CD47
GO_Biological_Process_2023	Positive Regulation Of Peptidyl-Serine Phosphorylation (GO:0033138)	1/89	0.148451	0.178945	0	0	6.45325	12.3096	PINK1
GO_Biological_Process_2023	Cellular Response To Chemical Stress (GO:0062197)	1/89	0.148451	0.178945	0	0	6.45325	12.3096	PINK1
GO_Biological_Process_2023	Positive Regulation Of Proteasomal Protein Catabolic Process (GO:1901800)	1/90	0.14999	0.180227	0	0	6.38042	12.1048	CLU
GO_Biological_Process_2023	Regulation Of Phosphatidylinositol 3-Kinase Signaling (GO:0014066)	1/90	0.14999	0.180227	0	0	6.38042	12.1048	PTEN
GO_Biological_Process_2023	Positive Regulation Of Binding (GO:0051099)	1/91	0.151527	0.181497	0	0	6.30921	11.9054	APOE
GO_Biological_Process_2023	Regulation Of Actin Cytoskeleton Organization (GO:0032956)	1/91	0.151527	0.181497	0	0	6.30921	11.9054	CLU
GO_Biological_Process_2023	Positive Regulation Of Neuron Projection Development (GO:0010976)	1/92	0.153062	0.182757	0	0	6.23956	11.7111	APOE
GO_Biological_Process_2023	Positive Regulation Of Protein Catabolic Process (GO:0045732)	1/92	0.153062	0.182757	0	0	6.23956	11.7111	APOE
GO_Biological_Process_2023	Regulation Of Endothelial Cell Proliferation (GO:0001936)	1/93	0.154593	0.183716	0	0	6.17143	11.5218	APOE
GO_Biological_Process_2023	Positive Regulation Of Protein Kinase B Signaling (GO:0051897)	1/93	0.154593	0.183716	0	0	6.17143	11.5218	PINK1
GO_Biological_Process_2023	Positive Regulation Of Cellular Component Biogenesis (GO:0044089)	1/93	0.154593	0.183716	0	0	6.17143	11.5218	CLU
GO_Biological_Process_2023	Retrograde Transport, Endosome To Golgi (GO:0042147)	1/94	0.156122	0.185242	0	0	6.10476	11.3373	BAIAP3
GO_Biological_Process_2023	Cell Junction Assembly (GO:0034329)	1/95	0.157648	0.18676	0	0	6.03951	11.1573	PTEN
GO_Biological_Process_2023	Regulation Of Cell Population Proliferation (GO:0042127)	3/766	0.158286	0.187222	0	0	2.28774	4.21711	PTEN;CD47;CLU
GO_Biological_Process_2023	Regulation Of Macroautophagy (GO:0016241)	1/96	0.159172	0.187392	0	0	5.97564	10.9819	PINK1
GO_Biological_Process_2023	Regulation Of Protein Metabolic Process (GO:0051246)	1/96	0.159172	0.187392	0	0	5.97564	10.9819	APOE
GO_Biological_Process_2023	Cellular Response To Transforming Growth Factor Beta Stimulus (GO:0071560)	1/96	0.159172	0.187392	0	0	5.97564	10.9819	APLP2
GO_Biological_Process_2023	Monocarboxylic Acid Metabolic Process (GO:0032787)	1/97	0.160692	0.188888	0	0	5.9131	10.8107	VDAC1
GO_Biological_Process_2023	Positive Regulation Of Protein-Containing Complex Assembly (GO:0031334)	1/98	0.162211	0.190083	0	0	5.85184	10.6437	CLU
GO_Biological_Process_2023	Phosphatidylinositol Biosynthetic Process (GO:0006661)	1/98	0.162211	0.190083	0	0	5.85184	10.6437	PTEN
GO_Biological_Process_2023	Axon Development (GO:0061564)	1/99	0.163726	0.191562	0	0	5.79184	10.4807	APLP2
GO_Biological_Process_2023	Regulation Of Organelle Organization (GO:0033043)	1/100	0.165239	0.193034	0	0	5.73304	10.3216	PINK1
GO_Biological_Process_2023	Hemopoiesis (GO:0030097)	1/101	0.166749	0.194498	0	0	5.67543	10.1662	PINK1
GO_Biological_Process_2023	Protein Catabolic Process (GO:0030163)	1/102	0.168256	0.195653	0	0	5.61895	10.0145	APOE
GO_Biological_Process_2023	Regulation Of Protein Secretion (GO:0050708)	1/102	0.168256	0.195653	0	0	5.61895	10.0145	APOE
GO_Biological_Process_2023	Positive Regulation Of Inflammatory Response (GO:0050729)	1/104	0.171263	0.198844	0	0	5.50929	9.72144	CD47
GO_Biological_Process_2023	Intrinsic Apoptotic Signaling Pathway (GO:0097193)	1/105	0.172763	0.199666	0	0	5.45604	9.57992	ITPR1
GO_Biological_Process_2023	Lysosomal Transport (GO:0007041)	1/105	0.172763	0.199666	0	0	5.45604	9.57992	PINK1
GO_Biological_Process_2023	Cellular Response To Organonitrogen Compound (GO:0071417)	1/105	0.172763	0.199666	0	0	5.45604	9.57992	CLU
GO_Biological_Process_2023	Organelle Organization (GO:0006996)	2/418	0.173172	0.199835	0	0	2.76414	4.84683	PINK1;APOE
GO_Biological_Process_2023	Regulation Of Cellular Response To Stress (GO:0080135)	1/107	0.175754	0.20189	0	0	5.35256	9.30634	PINK1
GO_Biological_Process_2023	Positive Regulation Of T Cell Activation (GO:0050870)	1/107	0.175754	0.20189	0	0	5.35256	9.30634	CD47
GO_Biological_Process_2023	Positive Regulation Of Autophagy (GO:0010508)	1/107	0.175754	0.20189	0	0	5.35256	9.30634	PINK1
GO_Biological_Process_2023	Glycerophospholipid Biosynthetic Process (GO:0046474)	1/108	0.177246	0.202988	0	0	5.30227	9.17409	PTEN
GO_Biological_Process_2023	Lipid Transport (GO:0006869)	1/108	0.177246	0.202988	0	0	5.30227	9.17409	APOE
GO_Biological_Process_2023	Negative Regulation Of Developmental Process (GO:0051093)	1/109	0.178735	0.204076	0	0	5.25291	9.04474	PINK1
GO_Biological_Process_2023	Regulation Of Proteasomal Ubiquitin-Dependent Protein Catabolic Process (GO:0032434)	1/109	0.178735	0.204076	0	0	5.25291	9.04474	CLU
GO_Biological_Process_2023	Sensory Perception Of Chemical Stimulus (GO:0007606)	1/110	0.180221	0.205463	0	0	5.20446	8.91821	GNAS
GO_Biological_Process_2023	Negative Regulation Of Inflammatory Response (GO:0050728)	1/111	0.181705	0.206532	0	0	5.15688	8.79441	APOE
GO_Biological_Process_2023	Cytoskeleton Organization (GO:0007010)	1/111	0.181705	0.206532	0	0	5.15688	8.79441	APOE
GO_Biological_Process_2023	Regulation Of Protein Serine/Threonine Kinase Activity (GO:0071900)	1/112	0.183186	0.207282	0	0	5.11017	8.67325	LRP6
GO_Biological_Process_2023	Small GTPase Mediated Signal Transduction (GO:0007264)	1/112	0.183186	0.207282	0	0	5.11017	8.67325	DOK6
GO_Biological_Process_2023	Negative Regulation Of Defense Response (GO:0031348)	1/112	0.183186	0.207282	0	0	5.11017	8.67325	APOE
GO_Biological_Process_2023	Regulation Of Cell Migration (GO:0030334)	2/434	0.183506	0.207334	0	0	2.65959	4.50935	APLP2;PTEN
GO_Biological_Process_2023	Regulation Of Protein Ubiquitination (GO:0031396)	1/113	0.184664	0.208332	0	0	5.06429	8.55467	PINK1
GO_Biological_Process_2023	Regulation Of Interleukin-6 Production (GO:0032675)	1/114	0.18614	0.209063	0	0	5.01922	8.43858	CD47
GO_Biological_Process_2023	Regulation Of MAP Kinase Activity (GO:0043405)	1/114	0.18614	0.209063	0	0	5.01922	8.43858	APOE
GO_Biological_Process_2023	Negative Regulation Of Canonical Wnt Signaling Pathway (GO:0090090)	1/114	0.18614	0.209063	0	0	5.01922	8.43858	APOE
GO_Biological_Process_2023	Cellular Response To Oxidative Stress (GO:0034599)	1/117	0.190553	0.213701	0	0	4.88867	8.10457	PINK1
GO_Biological_Process_2023	Regulation Of Small GTPase Mediated Signal Transduction (GO:0051056)	1/118	0.192018	0.214709	0	0	4.84664	7.99776	ARHGAP5
GO_Biological_Process_2023	Positive Regulation Of Cell Projection Organization (GO:0031346)	1/118	0.192018	0.214709	0	0	4.84664	7.99776	APOE
GO_Biological_Process_2023	Regulation Of Protein Kinase Activity (GO:0045859)	1/119	0.193481	0.216025	0	0	4.80533	7.89311	LRP6
GO_Biological_Process_2023	Protein Localization To Nucleus (GO:0034504)	1/122	0.197855	0.220583	0	0	4.68548	7.59152	APLP2
GO_Biological_Process_2023	Organonitrogen Compound Biosynthetic Process (GO:1901566)	1/123	0.199307	0.221876	0	0	4.64684	7.49492	APOE
GO_Biological_Process_2023	Protein Dephosphorylation (GO:0006470)	1/124	0.200758	0.222509	0	0	4.60883	7.4002	PTEN
GO_Biological_Process_2023	Positive Regulation Of Defense Response (GO:0031349)	1/124	0.200758	0.222509	0	0	4.60883	7.4002	CD47
GO_Biological_Process_2023	Enzyme-Linked Receptor Protein Signaling Pathway (GO:0007167)	1/124	0.200758	0.222509	0	0	4.60883	7.4002	DOK6
GO_Biological_Process_2023	Positive Regulation Of Intracellular Protein Transport (GO:0090316)	1/126	0.20365	0.225385	0	0	4.53463	7.21619	PINK1
GO_Biological_Process_2023	Regulation Of Response To External Stimulus (GO:0032101)	1/127	0.205093	0.22632	0	0	4.49841	7.1268	APLP2
GO_Biological_Process_2023	Cytosolic Transport (GO:0016482)	1/127	0.205093	0.22632	0	0	4.49841	7.1268	BAIAP3
GO_Biological_Process_2023	Transmembrane Receptor Protein Serine/Threonine Kinase Signaling Pathway (GO:0007178)	1/130	0.209405	0.230742	0	0	4.39313	6.8686	APLP2
GO_Biological_Process_2023	Synapse Organization (GO:0050808)	1/131	0.210837	0.231983	0	0	4.35912	6.7857	PTEN
GO_Biological_Process_2023	Plasma Membrane Bounded Cell Projection Organization (GO:0120036)	1/132	0.212267	0.232879	0	0	4.32563	6.70433	APOE
GO_Biological_Process_2023	Circulatory System Development (GO:0072359)	1/132	0.212267	0.232879	0	0	4.32563	6.70433	PTEN
GO_Biological_Process_2023	Negative Regulation Of Cell Motility (GO:2000146)	1/133	0.213695	0.233767	0	0	4.29264	6.62443	PTEN
GO_Biological_Process_2023	Positive Regulation Of Gene Expression (GO:0010628)	2/480	0.213695	0.233767	0	0	2.39798	3.70058	ANK2;CLU
GO_Biological_Process_2023	Positive Regulation Of Cell Population Proliferation (GO:0008284)	2/483	0.215683	0.235602	0	0	2.38266	3.65486	PTEN;CD47
GO_Biological_Process_2023	Protein Localization To Organelle (GO:0033365)	1/137	0.219379	0.239294	0	0	4.16555	6.31895	ANK2
GO_Biological_Process_2023	Negative Regulation Of Wnt Signaling Pathway (GO:0030178)	1/140	0.223616	0.243564	0	0	4.07503	6.10368	APOE
GO_Biological_Process_2023	Positive Regulation Of Protein Kinase Activity (GO:0045860)	1/145	0.230628	0.250841	0	0	3.93254	5.76884	CLU
GO_Biological_Process_2023	Positive Regulation Of Cellular Catabolic Process (GO:0031331)	1/146	0.232023	0.251996	0	0	3.90522	5.70521	APOE
GO_Biological_Process_2023	Dephosphorylation (GO:0016311)	1/147	0.233415	0.253145	0	0	3.87828	5.64265	PTEN
GO_Biological_Process_2023	Skeletal System Development (GO:0001501)	1/149	0.236193	0.255791	0	0	3.82548	5.52058	GNAS
GO_Biological_Process_2023	Neuron Development (GO:0048666)	1/150	0.237578	0.256924	0	0	3.79962	5.46103	APOE
GO_Biological_Process_2023	Positive Regulation Of NF-kappaB Transcription Factor Activity (GO:0051092)	1/152	0.240341	0.259541	0	0	3.74891	5.34481	CLU
GO_Biological_Process_2023	Positive Regulation Of Intracellular Signal Transduction (GO:1902533)	2/525	0.243697	0.26279	0	0	2.18659	3.0871	PINK1;DOK6
GO_Biological_Process_2023	Positive Regulation Of Response To External Stimulus (GO:0032103)	1/155	0.244467	0.262872	0	0	3.67532	5.17733	CD47
GO_Biological_Process_2023	Cellular Response To Growth Factor Stimulus (GO:0071363)	1/155	0.244467	0.262872	0	0	3.67532	5.17733	APLP2
GO_Biological_Process_2023	Peptidyl-Serine Phosphorylation (GO:0018105)	1/158	0.248572	0.266906	0	0	3.60455	5.01762	PINK1
GO_Biological_Process_2023	Regulation Of Macromolecule Metabolic Process (GO:0060255)	1/162	0.254011	0.271975	0	0	3.51429	4.8159	APOE
GO_Biological_Process_2023	Protein Autophosphorylation (GO:0046777)	1/162	0.254011	0.271975	0	0	3.51429	4.8159	PINK1
GO_Biological_Process_2023	Negative Regulation Of Cell Migration (GO:0030336)	1/163	0.255365	0.273038	0	0	3.49242	4.76737	PTEN
GO_Biological_Process_2023	Peptidyl-Serine Modification (GO:0018209)	1/166	0.259412	0.276974	0	0	3.4284	4.62607	PINK1
GO_Biological_Process_2023	Regulation Of Cytokine Production (GO:0001817)	1/167	0.260756	0.278017	0	0	3.40757	4.58036	CD47
GO_Biological_Process_2023	Brain Development (GO:0007420)	1/169	0.263437	0.280481	0	0	3.36667	4.49093	PTEN
GO_Biological_Process_2023	Positive Regulation Of Nucleic Acid-Templated Transcription (GO:1903508)	2/557	0.265178	0.281937	0	0	2.05713	2.73054	APOE;LRP6
GO_Biological_Process_2023	Heart Development (GO:0007507)	1/171	0.266109	0.282531	0	0	3.32672	4.40408	PTEN
GO_Biological_Process_2023	Generation Of Neurons (GO:0048699)	1/172	0.267441	0.283548	0	0	3.3071	4.36159	ASTN1
GO_Biological_Process_2023	Neuron Differentiation (GO:0030182)	1/173	0.268771	0.284559	0	0	3.28771	4.3197	LRP6
GO_Biological_Process_2023	Positive Regulation Of Cellular Biosynthetic Process (GO:0031328)	1/174	0.270099	0.285566	0	0	3.26854	4.27841	CLU
GO_Biological_Process_2023	Positive Regulation Of I-kappaB kinase/NF-kappaB Signaling (GO:0043123)	1/175	0.271424	0.286567	0	0	3.24959	4.2377	PINK1
GO_Biological_Process_2023	Positive Regulation Of Hydrolase Activity (GO:0051345)	1/176	0.272747	0.287562	0	0	3.23086	4.19756	PINK1
GO_Biological_Process_2023	Negative Regulation Of Cytokine Production (GO:0001818)	1/178	0.275386	0.289941	0	0	3.19403	4.11895	APLP2
GO_Biological_Process_2023	Positive Regulation Of ERK1 And ERK2 Cascade (GO:0070374)	1/179	0.276702	0.290922	0	0	3.17592	4.08047	APOE
GO_Biological_Process_2023	Endosomal Transport (GO:0016197)	1/180	0.278016	0.291898	0	0	3.15802	4.04251	BAIAP3
GO_Biological_Process_2023	Macromolecule Biosynthetic Process (GO:0009059)	1/183	0.281943	0.295611	0	0	3.10549	3.93171	APOE
GO_Biological_Process_2023	Phosphate-Containing Compound Metabolic Process (GO:0006796)	1/184	0.283248	0.296568	0	0	3.08837	3.89577	ALDOC
GO_Biological_Process_2023	Endocytosis (GO:0006897)	1/189	0.289735	0.302942	0	0	3.00547	3.72314	APOE
GO_Biological_Process_2023	Modification-Dependent Protein Catabolic Process (GO:0019941)	1/192	0.293601	0.30656	0	0	2.95782	3.62491	PINK1
GO_Biological_Process_2023	Regulation Of Signal Transduction (GO:0009966)	1/193	0.294884	0.307476	0	0	2.94226	3.59301	CLU
GO_Biological_Process_2023	Regulation Of MAPK Cascade (GO:0043408)	1/204	0.308858	0.321603	0	0	2.78128	3.26765	DOK6
GO_Biological_Process_2023	Regulation Of Canonical Wnt Signaling Pathway (GO:0060828)	1/207	0.312622	0.324629	0	0	2.74036	3.18638	APOE
GO_Biological_Process_2023	Negative Regulation Of Cell Differentiation (GO:0045596)	1/207	0.312622	0.324629	0	0	2.74036	3.18638	PTEN
GO_Biological_Process_2023	Apoptotic Process (GO:0006915)	1/228	0.338417	0.350454	0	0	2.4842	2.69158	VDAC1
GO_Biological_Process_2023	Cellular Response To Lipid (GO:0071396)	1/228	0.338417	0.350454	0	0	2.4842	2.69158	ADCY1
GO_Biological_Process_2023	Negative Regulation Of Multicellular Organismal Process (GO:0051241)	1/231	0.342024	0.353223	0	0	2.45143	2.63007	PTEN
GO_Biological_Process_2023	Positive Regulation Of Phosphorylation (GO:0042327)	1/231	0.342024	0.353223	0	0	2.45143	2.63007	PINK1
GO_Biological_Process_2023	Regulation Of I-kappaB kinase/NF-kappaB Signaling (GO:0043122)	1/232	0.343223	0.353978	0	0	2.44069	2.61002	PINK1
GO_Biological_Process_2023	Inflammatory Response (GO:0006954)	1/236	0.347994	0.35841	0	0	2.39866	2.53195	ADCY1
GO_Biological_Process_2023	Positive Regulation Of Programmed Cell Death (GO:0043068)	1/245	0.358607	0.368839	0	0	2.30913	2.36808	CLU
GO_Biological_Process_2023	Protein Modification Process (GO:0036211)	2/711	0.367869	0.377852	0	0	1.59753	1.59757	PINK1;PTEN
GO_Biological_Process_2023	Cytokine-Mediated Signaling Pathway (GO:0019221)	1/257	0.372497	0.382087	0	0	2.19955	2.17211	APLP2
GO_Biological_Process_2023	Positive Regulation Of Signal Transduction (GO:0009967)	1/266	0.382723	0.392045	0	0	2.12388	2.03987	PTEN
GO_Biological_Process_2023	Negative Regulation Of Signal Transduction (GO:0009968)	1/267	0.383849	0.392667	0	0	2.11579	2.02588	CD47
GO_Biological_Process_2023	Positive Regulation Of Apoptotic Process (GO:0043065)	1/270	0.387215	0.395576	0	0	2.09187	1.98472	CLU
GO_Biological_Process_2023	Regulation Of Cell Cycle (GO:0051726)	1/298	0.417783	0.426229	0	0	1.89197	1.6513	LRP6
GO_Biological_Process_2023	Cellular Response To Cytokine Stimulus (GO:0071345)	1/308	0.428337	0.436408	0	0	1.82941	1.55106	CD47
GO_Biological_Process_2023	Supramolecular Fiber Organization (GO:0097435)	1/316	0.436646	0.444275	0	0	1.78222	1.47681	GFAP
GO_Biological_Process_2023	Intracellular Protein Transport (GO:0006886)	1/325	0.445853	0.453034	0	0	1.73192	1.39899	APLP2
GO_Biological_Process_2023	Protein-Containing Complex Assembly (GO:0065003)	1/328	0.448889	0.455508	0	0	1.71577	1.3743	CLU
GO_Biological_Process_2023	Protein Modification By Small Protein Conjugation (GO:0032446)	1/364	0.484088	0.490568	0	0	1.54278	1.11927	PINK1
GO_Biological_Process_2023	Ubiquitin-Dependent Protein Catabolic Process (GO:0006511)	1/367	0.48692	0.492779	0	0	1.5299	1.101	PINK1
GO_Biological_Process_2023	Positive Regulation Of Protein Phosphorylation (GO:0001934)	1/377	0.496253	0.501554	0	0	1.48845	1.04291	PINK1
GO_Biological_Process_2023	Negative Regulation Of Programmed Cell Death (GO:0043069)	1/381	0.49994	0.504606	0	0	1.47248	1.02082	VDAC1
GO_Biological_Process_2023	Phosphorylation (GO:0016310)	1/429	0.542186	0.546518	0	0	1.30414	0.798324	PINK1
GO_Biological_Process_2023	Protein Ubiquitination (GO:0016567)	1/434	0.546381	0.550014	0	0	1.28875	0.778969	PINK1
GO_Biological_Process_2023	Protein Phosphorylation (GO:0006468)	1/500	0.59838	0.601558	0	0	1.11451	0.572337	PINK1
GO_Biological_Process_2023	Positive Regulation Of DNA-templated Transcription (GO:0045893)	2/1243	0.664176	0.666819	0	0	0.887472	0.363161	APOE;LRP6
GO_Biological_Process_2023	Regulation Of DNA-templated Transcription (GO:0006355)	3/1922	0.68572	0.687536	0	0	0.854849	0.322523	CAMTA1;APOE;LRP6
GO_Biological_Process_2023	Positive Regulation Of Transcription By RNA Polymerase II (GO:0045944)	1/938	0.822861	0.82395	0	0	0.58018	0.113116	LRP6
GO_Biological_Process_2023	Regulation Of Transcription By RNA Polymerase II (GO:0006357)	2/2028	0.892383	0.892383	0	0	0.520818	0.0593003	CAMTA1;LRP6

## Sheet: Fractal_Dimension_Corr_GO
Gene_set	Term	Overlap	P-value	Adjusted P-value	Old P-value	Old Adjusted P-value	Odds Ratio	Combined Score	Genes
GO_Cellular_Component_2023	Astrocyte Projection (GO:0097449)	2/7	4.7186e-06	0.00026896	0	0	999.25	12254.8	PINK1;SLC1A2
GO_Cellular_Component_2023	Glial Cell Projection (GO:0097386)	2/13	1.74985e-05	0.000498706	0	0	454.068	4973.59	PINK1;SLC1A2
GO_Cellular_Component_2023	AMPA Glutamate Receptor Complex (GO:0032281)	2/19	3.83009e-05	0.000727718	0	0	293.721	2987.15	GRIA1;GRIA2
GO_Cellular_Component_2023	Neuron Projection (GO:0043005)	4/557	0.00010934	0.00118896	0	0	23.4322	213.726	GRIA1;GRIA2;PINK1;ANK2
GO_Cellular_Component_2023	Ionotropic Glutamate Receptor Complex (GO:0008328)	2/33	0.000117823	0.00118896	0	0	160.96	1456.09	GRIA1;GRIA2
GO_Cellular_Component_2023	Postsynaptic Density Membrane (GO:0098839)	2/34	0.000125154	0.00118896	0	0	155.922	1401.11	GRIA1;GRIA2
GO_Cellular_Component_2023	Postsynaptic Specialization Membrane (GO:0099634)	2/38	0.000156665	0.0012757	0	0	138.569	1214.06	GRIA1;GRIA2
GO_Cellular_Component_2023	Asymmetric Synapse (GO:0032279)	2/133	0.00190727	0.0135893	0	0	37.8989	237.326	GRIA1;GRIA2
GO_Cellular_Component_2023	Postsynaptic Density (GO:0014069)	2/151	0.00244889	0.0154491	0	0	33.2903	200.145	GRIA1;GRIA2
GO_Cellular_Component_2023	Endocytic Vesicle Membrane (GO:0030666)	2/159	0.00271037	0.0154491	0	0	31.5812	186.666	GRIA1;GRIA2
GO_Cellular_Component_2023	Dendritic Spine Membrane (GO:0032591)	1/7	0.00349522	0.0181116	0	0	370.074	2093.27	GRIA1
GO_Cellular_Component_2023	Endocytic Vesicle (GO:0030139)	2/196	0.00408298	0.0193942	0	0	25.5103	140.33	GRIA1;GRIA2
GO_Cellular_Component_2023	Neuron To Neuron Synapse (GO:0098984)	1/10	0.00498982	0.0218784	0	0	246.679	1307.49	GRIA2
GO_Cellular_Component_2023	Dendrite (GO:0030425)	2/270	0.0076072	0.0309722	0	0	18.3974	89.7546	GRIA1;GRIA2
GO_Cellular_Component_2023	Heterotrimeric G-protein Complex (GO:0005834)	1/24	0.011938	0.042529	0	0	96.4589	427.123	GNAS
GO_Cellular_Component_2023	Excitatory Synapse (GO:0060076)	1/24	0.011938	0.042529	0	0	96.4589	427.123	GRIA2
GO_Cellular_Component_2023	Dendrite Membrane (GO:0032590)	1/28	0.0139151	0.0438776	0	0	82.1523	351.183	GRIA1
GO_Cellular_Component_2023	Cytoplasmic Vesicle Membrane (GO:0030659)	2/389	0.0153141	0.0438776	0	0	12.6634	52.9203	GRIA1;GRIA2
GO_Cellular_Component_2023	Intercalated Disc (GO:0014704)	1/31	0.0153956	0.0438776	0	0	73.9259	308.542	ANK2
GO_Cellular_Component_2023	Synaptic Membrane (GO:0097060)	1/31	0.0153956	0.0438776	0	0	73.9259	308.542	GRIA1
GO_Cellular_Component_2023	Cell-Cell Contact Zone (GO:0044291)	1/47	0.0232581	0.0595607	0	0	48.1739	181.187	ANK2
GO_Cellular_Component_2023	Sarcolemma (GO:0042383)	1/52	0.0257034	0.0595607	0	0	43.4401	159.04	ANK2
GO_Cellular_Component_2023	Endoplasmic reticulum-Golgi Intermediate Compartment Membrane (GO:0033116)	1/52	0.0257034	0.0595607	0	0	43.4401	159.04	GRIA1
GO_Cellular_Component_2023	Tertiary Granule Lumen (GO:1904724)	1/53	0.0261919	0.0595607	0	0	42.6026	155.172	ALDOC
GO_Cellular_Component_2023	ER To Golgi Transport Vesicle Membrane (GO:0012507)	1/55	0.027168	0.0595607	0	0	41.0206	147.908	GRIA1
GO_Cellular_Component_2023	Coated Vesicle Membrane (GO:0030662)	1/55	0.027168	0.0595607	0	0	41.0206	147.908	GRIA1
GO_Cellular_Component_2023	Transport Vesicle Membrane (GO:0030658)	1/60	0.0296046	0.0622475	0	0	37.5348	132.116	GRIA1
GO_Cellular_Component_2023	Mitochondrial Intermembrane Space (GO:0005758)	1/62	0.0305777	0.0622475	0	0	36.3005	126.598	PINK1
GO_Cellular_Component_2023	Organelle Envelope Lumen (GO:0031970)	1/68	0.0334917	0.0633643	0	0	33.0398	112.218	PINK1
GO_Cellular_Component_2023	Cytoskeleton (GO:0005856)	2/599	0.034362	0.0633643	0	0	8.12102	27.3744	PINK1;ALDOC
GO_Cellular_Component_2023	Recycling Endosome Membrane (GO:0055038)	1/70	0.0344613	0.0633643	0	0	32.0789	108.039	GRIA1
GO_Cellular_Component_2023	COPII-coated ER To Golgi Transport Vesicle (GO:0030134)	1/76	0.0373648	0.0653737	0	0	29.5037	96.9794	GRIA1
GO_Cellular_Component_2023	Extrinsic Component Of Cytoplasmic Side Of Plasma Membrane (GO:0031234)	1/77	0.037848	0.0653737	0	0	29.114	95.3245	GNAS
GO_Cellular_Component_2023	Cytoplasmic Vesicle Lumen (GO:0060205)	1/115	0.0560468	0.0920493	0	0	19.3723	55.8227	ALDOC
GO_Cellular_Component_2023	Early Endosome Membrane (GO:0031901)	1/116	0.0565215	0.0920493	0	0	19.2029	55.1725	GRIA1
GO_Cellular_Component_2023	Ficolin-1-Rich Granule Lumen (GO:1904813)	1/123	0.0598384	0.0933542	0	0	18.0947	50.9567	ALDOC
GO_Cellular_Component_2023	Bounding Membrane Of Organelle (GO:0098588)	2/819	0.0605983	0.0933542	0	0	5.86689	16.4478	GRIA1;GRIA2
GO_Cellular_Component_2023	Mitochondrial Envelope (GO:0005740)	1/146	0.0706631	0.105995	0	0	15.2069	40.2957	PINK1
GO_Cellular_Component_2023	Mitochondrial Outer Membrane (GO:0005741)	1/151	0.0730014	0.106618	0	0	14.6963	38.4643	PINK1
GO_Cellular_Component_2023	Recycling Endosome (GO:0055037)	1/159	0.0767317	0.106618	0	0	13.9466	35.8069	GRIA1
GO_Cellular_Component_2023	Tertiary Granule (GO:0070820)	1/162	0.0781271	0.106618	0	0	13.6846	34.8878	ALDOC
GO_Cellular_Component_2023	Membrane Raft (GO:0045121)	1/169	0.0813756	0.106618	0	0	13.1098	32.8883	SLC1A2
GO_Cellular_Component_2023	Organelle Outer Membrane (GO:0031968)	1/170	0.0818388	0.106618	0	0	13.0316	32.618	PINK1
GO_Cellular_Component_2023	Basolateral Plasma Membrane (GO:0016323)	1/171	0.0823018	0.106618	0	0	12.9542	32.3515	ANK2
GO_Cellular_Component_2023	Ficolin-1-Rich Granule (GO:0101002)	1/184	0.0883019	0.111849	0	0	12.0261	29.1873	ALDOC
GO_Cellular_Component_2023	Axon (GO:0030424)	1/205	0.0979198	0.121335	0	0	10.7767	25.0408	PINK1
GO_Cellular_Component_2023	Intracellular Non-Membrane-Bounded Organelle (GO:0043232)	2/1195	0.116728	0.141563	0	0	3.93902	8.46067	PINK1;ALDOC
GO_Cellular_Component_2023	Early Endosome (GO:0005769)	1/307	0.143349	0.170227	0	0	7.14742	13.8837	GRIA1
GO_Cellular_Component_2023	Secretory Granule Lumen (GO:0034774)	1/316	0.147257	0.171299	0	0	6.94004	13.2942	ALDOC
GO_Cellular_Component_2023	Endosome Membrane (GO:0010008)	1/361	0.166557	0.189875	0	0	6.05864	10.8596	GRIA1
GO_Cellular_Component_2023	Mitochondrial Inner Membrane (GO:0005743)	1/370	0.170369	0.190413	0	0	5.90816	10.4562	PINK1
GO_Cellular_Component_2023	Organelle Inner Membrane (GO:0019866)	1/398	0.18213	0.199643	0	0	5.48363	9.33881	PINK1
GO_Cellular_Component_2023	Mitochondrial Membrane (GO:0031966)	1/540	0.239496	0.257571	0	0	4.00969	5.73072	PINK1
GO_Cellular_Component_2023	Endoplasmic Reticulum Membrane (GO:0005789)	1/801	0.335575	0.354219	0	0	2.66528	2.91024	GRIA1
GO_Cellular_Component_2023	Intracellular Organelle Lumen (GO:0070013)	1/856	0.35437	0.367256	0	0	2.48668	2.57971	ALDOC
GO_Cellular_Component_2023	Nucleus (GO:0005634)	1/4487	0.921226	0.937677	0	0	0.38401	0.0315079	PINK1
GO_Cellular_Component_2023	Intracellular Membrane-Bounded Organelle (GO:0043231)	1/5175	0.94996	0.94996	0	0	0.318172	0.0163335	PINK1

## Sheet: Cell_Solidity_Corr_GO
Gene_set	Term	Overlap	P-value	Adjusted P-value	Old P-value	Old Adjusted P-value	Odds Ratio	Combined Score	Genes
GO_Cellular_Component_2023	Endocytic Vesicle (GO:0030139)	3/196	0.000105724	0.00306601	0	0	43.9608	402.447	CSF3R;ITGB5;CTSS
GO_Cellular_Component_2023	Phagocytic Vesicle (GO:0045335)	2/100	0.00108504	0.0157331	0	0	50.7449	346.392	ITGB5;CTSS
GO_Cellular_Component_2023	Endosome Lumen (GO:0031904)	1/25	0.0124326	0.100885	0	0	92.4352	405.553	CTSS
GO_Cellular_Component_2023	Endolysosome (GO:0036019)	1/28	0.0139151	0.100885	0	0	82.1523	351.183	CTSS
GO_Cellular_Component_2023	Lysosome (GO:0005764)	2/503	0.0248519	0.126594	0	0	9.72505	35.9323	CSF3R;CTSS
GO_Cellular_Component_2023	Tertiary Granule Lumen (GO:1904724)	1/53	0.0261919	0.126594	0	0	42.6026	155.172	CTSS
GO_Cellular_Component_2023	Lysosomal Lumen (GO:0043202)	1/86	0.0421865	0.174773	0	0	26.0196	82.3691	CTSS
GO_Cellular_Component_2023	Ficolin-1-Rich Granule Lumen (GO:1904813)	1/123	0.0598384	0.188807	0	0	18.0947	50.9567	CTSS
GO_Cellular_Component_2023	Mitotic Spindle (GO:0072686)	1/143	0.0692576	0.188807	0	0	15.5305	41.4653	CD180
GO_Cellular_Component_2023	Endocytic Vesicle Membrane (GO:0030666)	1/159	0.0767317	0.188807	0	0	13.9466	35.8069	CSF3R
GO_Cellular_Component_2023	Vacuolar Lumen (GO:0005775)	1/161	0.0776622	0.188807	0	0	13.7708	35.1898	CTSS
GO_Cellular_Component_2023	Tertiary Granule (GO:0070820)	1/162	0.0781271	0.188807	0	0	13.6846	34.8878	CTSS
GO_Cellular_Component_2023	Ficolin-1-Rich Granule (GO:0101002)	1/184	0.0883019	0.19229	0	0	12.0261	29.1873	CTSS
GO_Cellular_Component_2023	Late Endosome (GO:0005770)	1/205	0.0979198	0.19229	0	0	10.7767	25.0408	CTSS
GO_Cellular_Component_2023	Spindle (GO:0005819)	1/210	0.100196	0.19229	0	0	10.5162	24.1939	CD180
GO_Cellular_Component_2023	Lytic Vacuole (GO:0000323)	1/223	0.106091	0.19229	0	0	9.89389	22.1965	CTSS
GO_Cellular_Component_2023	Lytic Vacuole Membrane (GO:0098852)	1/287	0.134607	0.229624	0	0	7.65501	15.3513	CSF3R
GO_Cellular_Component_2023	Lysosomal Membrane (GO:0005765)	1/356	0.164432	0.238429	0	0	6.14554	11.0943	CSF3R
GO_Cellular_Component_2023	Collagen-Containing Extracellular Matrix (GO:0062023)	1/373	0.171637	0.238429	0	0	5.85962	10.3268	CTSS
GO_Cellular_Component_2023	Focal Adhesion (GO:0005925)	1/387	0.177528	0.238429	0	0	5.64306	9.75476	ITGB5
GO_Cellular_Component_2023	Cytoplasmic Vesicle Membrane (GO:0030659)	1/389	0.178366	0.238429	0	0	5.6134	9.67703	CSF3R
GO_Cellular_Component_2023	Cell-Substrate Junction (GO:0030055)	1/395	0.180877	0.238429	0	0	5.52623	9.4495	ITGB5
GO_Cellular_Component_2023	Neuron Projection (GO:0043005)	1/557	0.246115	0.310319	0	0	3.88369	5.44477	CX3CR1
GO_Cellular_Component_2023	Nucleolus (GO:0005730)	1/771	0.325117	0.38062	0	0	2.77345	3.11616	CD180
GO_Cellular_Component_2023	Nuclear Lumen (GO:0031981)	1/780	0.32827	0.38062	0	0	2.74012	3.05227	CD180
GO_Cellular_Component_2023	Bounding Membrane Of Organelle (GO:0098588)	1/819	0.34178	0.38062	0	0	2.60418	2.79582	CSF3R
GO_Cellular_Component_2023	Intracellular Organelle Lumen (GO:0070013)	1/856	0.35437	0.38062	0	0	2.48668	2.57971	CTSS
GO_Cellular_Component_2023	Intracellular Non-Membrane-Bounded Organelle (GO:0043232)	1/1195	0.460027	0.476457	0	0	1.74912	1.35814	CD180
GO_Cellular_Component_2023	Intracellular Membrane-Bounded Organelle (GO:0043231)	2/5175	0.775183	0.775183	0	0	0.716074	0.182353	CSF1R;CTSS

## Sheet: Soma_Area_Corr_GO
Gene_set	Term	Overlap	P-value	Adjusted P-value	Old P-value	Old Adjusted P-value	Odds Ratio	Combined Score	Genes
GO_Cellular_Component_2023	Neuron To Neuron Synapse (GO:0098984)	2/10	1.01033e-05	0.000404131	0	0	624.438	7182.69	GRIA2;NLGN1
GO_Cellular_Component_2023	Excitatory Synapse (GO:0060076)	2/24	6.1737e-05	0.00123474	0	0	226.909	2199.35	GRIA2;NLGN1
GO_Cellular_Component_2023	Postsynaptic Specialization Membrane (GO:0099634)	2/38	0.000156665	0.00208887	0	0	138.569	1214.06	GRIA2;NLGN1
GO_Cellular_Component_2023	Asymmetric Synapse (GO:0032279)	2/133	0.00190727	0.0190727	0	0	37.8989	237.326	GRIA2;NLGN1
GO_Cellular_Component_2023	Postsynaptic Density (GO:0014069)	2/151	0.00244889	0.0195911	0	0	33.2903	200.145	GRIA2;NLGN1
GO_Cellular_Component_2023	Inhibitory Synapse (GO:0060077)	1/8	0.00399365	0.0233313	0	0	317.19	1751.86	NLGN1
GO_Cellular_Component_2023	Endocytic Vesicle (GO:0030139)	2/196	0.00408298	0.0233313	0	0	25.5103	140.33	GRIA2;CTSS
GO_Cellular_Component_2023	Dendrite (GO:0030425)	2/270	0.0076072	0.037846	0	0	18.3974	89.7546	GRIA2;NLGN1
GO_Cellular_Component_2023	AMPA Glutamate Receptor Complex (GO:0032281)	1/19	0.00946151	0.037846	0	0	123.284	574.568	GRIA2
GO_Cellular_Component_2023	GABA-ergic Synapse (GO:0098982)	1/19	0.00946151	0.037846	0	0	123.284	574.568	NLGN1
GO_Cellular_Component_2023	Endosome Lumen (GO:0031904)	1/25	0.0124326	0.0397039	0	0	92.4352	405.553	CTSS
GO_Cellular_Component_2023	Endolysosome (GO:0036019)	1/28	0.0139151	0.0397039	0	0	82.1523	351.183	CTSS
GO_Cellular_Component_2023	Collagen-Containing Extracellular Matrix (GO:0062023)	2/373	0.014139	0.0397039	0	0	13.2204	56.3031	C1QB;CTSS
GO_Cellular_Component_2023	SWI/SNF Complex (GO:0016514)	1/29	0.0144088	0.0397039	0	0	79.2143	335.862	RB1
GO_Cellular_Component_2023	Synaptic Membrane (GO:0097060)	1/31	0.0153956	0.0397039	0	0	73.9259	308.542	NLGN1
GO_Cellular_Component_2023	Ionotropic Glutamate Receptor Complex (GO:0008328)	1/33	0.0163815	0.0397039	0	0	69.2986	284.928	GRIA2
GO_Cellular_Component_2023	Postsynaptic Density Membrane (GO:0098839)	1/34	0.0168742	0.0397039	0	0	67.1953	274.289	GRIA2
GO_Cellular_Component_2023	Neuromuscular Junction (GO:0031594)	1/39	0.0193339	0.0429643	0	0	58.3392	230.2	NLGN1
GO_Cellular_Component_2023	Tertiary Granule Lumen (GO:1904724)	1/53	0.0261919	0.0551408	0	0	42.6026	155.172	CTSS
GO_Cellular_Component_2023	Neuron Projection (GO:0043005)	2/557	0.0300437	0.0600873	0	0	8.7545	30.6854	GRIA2;NLGN1
GO_Cellular_Component_2023	Glutamatergic Synapse (GO:0098978)	1/78	0.0383309	0.0730112	0	0	28.7345	93.7175	NLGN1
GO_Cellular_Component_2023	Lysosomal Lumen (GO:0043202)	1/86	0.0421865	0.0767027	0	0	26.0196	82.3691	CTSS
GO_Cellular_Component_2023	Phagocytic Vesicle (GO:0045335)	1/100	0.0489004	0.0850442	0	0	22.3244	67.3742	CTSS
GO_Cellular_Component_2023	Ficolin-1-Rich Granule Lumen (GO:1904813)	1/123	0.0598384	0.0997307	0	0	18.0947	50.9567	CTSS
GO_Cellular_Component_2023	Mitochondrial Envelope (GO:0005740)	1/146	0.0706631	0.107761	0	0	15.2069	40.2957	VDAC1
GO_Cellular_Component_2023	Mitochondrial Outer Membrane (GO:0005741)	1/151	0.0730014	0.107761	0	0	14.6963	38.4643	VDAC1
GO_Cellular_Component_2023	Endocytic Vesicle Membrane (GO:0030666)	1/159	0.0767317	0.107761	0	0	13.9466	35.8069	GRIA2
GO_Cellular_Component_2023	Vacuolar Lumen (GO:0005775)	1/161	0.0776622	0.107761	0	0	13.7708	35.1898	CTSS
GO_Cellular_Component_2023	Tertiary Granule (GO:0070820)	1/162	0.0781271	0.107761	0	0	13.6846	34.8878	CTSS
GO_Cellular_Component_2023	Organelle Outer Membrane (GO:0031968)	1/170	0.0818388	0.109118	0	0	13.0316	32.618	VDAC1
GO_Cellular_Component_2023	Ficolin-1-Rich Granule (GO:0101002)	1/184	0.0883019	0.110891	0	0	12.0261	29.1873	CTSS
GO_Cellular_Component_2023	Intracellular Membrane-Bounded Organelle (GO:0043231)	5/5175	0.0887125	0.110891	0	0	2.86654	6.94377	RB1;PCNA;VDAC1;HIF1A;CTSS
GO_Cellular_Component_2023	Late Endosome (GO:0005770)	1/205	0.0979198	0.118691	0	0	10.7767	25.0408	CTSS
GO_Cellular_Component_2023	Lytic Vacuole (GO:0000323)	1/223	0.106091	0.124813	0	0	9.89389	22.1965	CTSS
GO_Cellular_Component_2023	Nucleus (GO:0005634)	4/4487	0.167497	0.191425	0	0	2.30605	4.12042	RB1;PCNA;VDAC1;HIF1A
GO_Cellular_Component_2023	Cytoplasmic Vesicle Membrane (GO:0030659)	1/389	0.178366	0.198185	0	0	5.6134	9.67703	GRIA2
GO_Cellular_Component_2023	Lysosome (GO:0005764)	1/503	0.224908	0.243144	0	0	4.31341	6.43588	CTSS
GO_Cellular_Component_2023	Mitochondrial Membrane (GO:0031966)	1/540	0.239496	0.252101	0	0	4.00969	5.73072	VDAC1
GO_Cellular_Component_2023	Bounding Membrane Of Organelle (GO:0098588)	1/819	0.34178	0.350544	0	0	2.60418	2.79582	GRIA2
GO_Cellular_Component_2023	Intracellular Organelle Lumen (GO:0070013)	1/856	0.35437	0.35437	0	0	2.48668	2.57971	CTSS

## Sheet: Regions_High_GO
Gene_set	Term	Overlap	P-value	Adjusted P-value	Old P-value	Old Adjusted P-value	Odds Ratio	Combined Score	Genes
GO_Cellular_Component_2023	Astrocyte Projection (GO:0097449)	2/7	6.91834e-06	0.000428937	0	0	799.32	9496.99	PINK1;SLC1A2
GO_Cellular_Component_2023	Glial Cell Projection (GO:0097386)	2/13	2.56457e-05	0.000795016	0	0	363.218	3839.63	PINK1;SLC1A2
GO_Cellular_Component_2023	AMPA Glutamate Receptor Complex (GO:0032281)	2/19	5.61113e-05	0.00115963	0	0	234.953	2299.76	GRIA1;GRIA2
GO_Cellular_Component_2023	Ionotropic Glutamate Receptor Complex (GO:0008328)	2/33	0.000172451	0.00218346	0	0	128.755	1115.71	GRIA1;GRIA2
GO_Cellular_Component_2023	Postsynaptic Density Membrane (GO:0098839)	2/34	0.000183168	0.00218346	0	0	124.725	1073.27	GRIA1;GRIA2
GO_Cellular_Component_2023	Postsynaptic Specialization Membrane (GO:0099634)	2/38	0.000229226	0.00218346	0	0	110.844	928.965	GRIA1;GRIA2
GO_Cellular_Component_2023	Neuron Projection (GO:0043005)	4/557	0.00024652	0.00218346	0	0	17.5723	145.992	GRIA1;GRIA2;PINK1;ANK2
GO_Cellular_Component_2023	Asymmetric Synapse (GO:0032279)	2/133	0.00277306	0.0214913	0	0	30.316	178.495	GRIA1;GRIA2
GO_Cellular_Component_2023	Postsynaptic Density (GO:0014069)	2/151	0.0035563	0.0236334	0	0	26.6295	150.165	GRIA1;GRIA2
GO_Cellular_Component_2023	Endocytic Vesicle Membrane (GO:0030666)	2/159	0.00393393	0.0236334	0	0	25.2624	139.906	GRIA1;GRIA2
GO_Cellular_Component_2023	Dendritic Spine Membrane (GO:0032591)	1/7	0.00419302	0.0236334	0	0	302.758	1657.4	GRIA1
GO_Cellular_Component_2023	Endocytic Vesicle (GO:0030139)	2/196	0.00591168	0.0285443	0	0	20.4062	104.701	GRIA1;GRIA2
GO_Cellular_Component_2023	Neuron To Neuron Synapse (GO:0098984)	1/10	0.00598509	0.0285443	0	0	201.808	1032.95	GRIA2
GO_Cellular_Component_2023	Dendrite (GO:0030425)	2/270	0.0109606	0.0485399	0	0	14.7164	66.4218	GRIA1;GRIA2
GO_Cellular_Component_2023	Heterotrimeric G-protein Complex (GO:0005834)	1/24	0.0143091	0.0554478	0	0	78.913	335.132	GNAS
GO_Cellular_Component_2023	Excitatory Synapse (GO:0060076)	1/24	0.0143091	0.0554478	0	0	78.913	335.132	GRIA2
GO_Cellular_Component_2023	Dendrite Membrane (GO:0032590)	1/28	0.0166757	0.0601959	0	0	67.2088	275.14	GRIA1
GO_Cellular_Component_2023	Intercalated Disc (GO:0014704)	1/31	0.0184471	0.0601959	0	0	60.4788	241.482	ANK2
GO_Cellular_Component_2023	Synaptic Membrane (GO:0097060)	1/31	0.0184471	0.0601959	0	0	60.4788	241.482	GRIA1
GO_Cellular_Component_2023	Cytoplasmic Vesicle Membrane (GO:0030659)	2/389	0.0218927	0.0678675	0	0	10.1297	38.7117	GRIA1;GRIA2
GO_Cellular_Component_2023	Cell-Cell Contact Zone (GO:0044291)	1/47	0.0278457	0.0775335	0	0	39.4111	141.134	ANK2
GO_Cellular_Component_2023	Sarcolemma (GO:0042383)	1/52	0.0307658	0.0775335	0	0	35.5383	123.721	ANK2
GO_Cellular_Component_2023	Endoplasmic reticulum-Golgi Intermediate Compartment Membrane (GO:0033116)	1/52	0.0307658	0.0775335	0	0	35.5383	123.721	GRIA1
GO_Cellular_Component_2023	Tertiary Granule Lumen (GO:1904724)	1/53	0.0313489	0.0775335	0	0	34.8531	120.682	ALDOC
GO_Cellular_Component_2023	ER To Golgi Transport Vesicle Membrane (GO:0012507)	1/55	0.032514	0.0775335	0	0	33.5589	114.976	GRIA1
GO_Cellular_Component_2023	Coated Vesicle Membrane (GO:0030662)	1/55	0.032514	0.0775335	0	0	33.5589	114.976	GRIA1
GO_Cellular_Component_2023	Transport Vesicle Membrane (GO:0030658)	1/60	0.0354213	0.0810029	0	0	30.7072	102.576	GRIA1
GO_Cellular_Component_2023	Mitochondrial Intermembrane Space (GO:0005758)	1/62	0.0365819	0.0810029	0	0	29.6975	98.2452	PINK1
GO_Cellular_Component_2023	Organelle Envelope Lumen (GO:0031970)	1/68	0.0400562	0.085171	0	0	27.0299	86.9678	PINK1
GO_Cellular_Component_2023	Recycling Endosome Membrane (GO:0055038)	1/70	0.0412118	0.085171	0	0	26.2437	83.6921	GRIA1
GO_Cellular_Component_2023	COPII-coated ER To Golgi Transport Vesicle (GO:0030134)	1/76	0.0446707	0.0876643	0	0	24.137	75.0282	GRIA1
GO_Cellular_Component_2023	Extrinsic Component Of Cytoplasmic Side Of Plasma Membrane (GO:0031234)	1/77	0.0452461	0.0876643	0	0	23.8182	73.7325	GNAS
GO_Cellular_Component_2023	Cytoskeleton (GO:0005856)	2/599	0.048454	0.0910348	0	0	6.49615	19.6648	PINK1;ALDOC
GO_Cellular_Component_2023	Lysosomal Lumen (GO:0043202)	1/86	0.0504103	0.0919246	0	0	21.2866	63.5951	SDC3
GO_Cellular_Component_2023	Golgi Lumen (GO:0005796)	1/100	0.0583926	0.103438	0	0	18.2635	51.8788	SDC3
GO_Cellular_Component_2023	Cytoplasmic Vesicle Lumen (GO:0060205)	1/115	0.0668767	0.113007	0	0	15.8485	42.8686	ALDOC
GO_Cellular_Component_2023	Early Endosome Membrane (GO:0031901)	1/116	0.0674398	0.113007	0	0	15.7099	42.362	GRIA1
GO_Cellular_Component_2023	Ficolin-1-Rich Granule Lumen (GO:1904813)	1/123	0.0713729	0.11645	0	0	14.8033	39.0782	ALDOC
GO_Cellular_Component_2023	Mitochondrial Envelope (GO:0005740)	1/146	0.084189	0.1265	0	0	12.4408	30.787	PINK1
GO_Cellular_Component_2023	Bounding Membrane Of Organelle (GO:0098588)	2/819	0.0842438	0.1265	0	0	4.69302	11.6107	GRIA1;GRIA2
GO_Cellular_Component_2023	Mitochondrial Outer Membrane (GO:0005741)	1/151	0.0869536	0.1265	0	0	12.023	29.3648	PINK1
GO_Cellular_Component_2023	Intracellular Organelle Lumen (GO:0070013)	2/856	0.0909109	0.1265	0	0	4.48103	10.745	SDC3;ALDOC
GO_Cellular_Component_2023	Recycling Endosome (GO:0055037)	1/159	0.091361	0.1265	0	0	11.4097	27.3026	GRIA1
GO_Cellular_Component_2023	Vacuolar Lumen (GO:0005775)	1/161	0.0924598	0.1265	0	0	11.2659	26.8239	SDC3
GO_Cellular_Component_2023	Tertiary Granule (GO:0070820)	1/162	0.0930087	0.1265	0	0	11.1954	26.5897	ALDOC
GO_Cellular_Component_2023	Membrane Raft (GO:0045121)	1/169	0.0968428	0.1265	0	0	10.7251	25.0396	SLC1A2
GO_Cellular_Component_2023	Organelle Outer Membrane (GO:0031968)	1/170	0.0973893	0.1265	0	0	10.6611	24.8301	PINK1
GO_Cellular_Component_2023	Basolateral Plasma Membrane (GO:0016323)	1/171	0.0979355	0.1265	0	0	10.5979	24.6236	ANK2
GO_Cellular_Component_2023	Ficolin-1-Rich Granule (GO:0101002)	1/184	0.105009	0.132868	0	0	9.83855	22.1733	ALDOC
GO_Cellular_Component_2023	Axon (GO:0030424)	1/205	0.116327	0.144246	0	0	8.8164	18.9671	PINK1
GO_Cellular_Component_2023	Intracellular Non-Membrane-Bounded Organelle (GO:0043232)	2/1195	0.158442	0.192616	0	0	3.15088	5.80507	PINK1;ALDOC
GO_Cellular_Component_2023	Early Endosome (GO:0005769)	1/307	0.16946	0.202049	0	0	5.8473	10.3798	GRIA1
GO_Cellular_Component_2023	Secretory Granule Lumen (GO:0034774)	1/316	0.174005	0.203553	0	0	5.67763	9.92832	ALDOC
GO_Cellular_Component_2023	Endosome Membrane (GO:0010008)	1/361	0.196388	0.223933	0	0	4.95657	8.06762	GRIA1
GO_Cellular_Component_2023	Mitochondrial Inner Membrane (GO:0005743)	1/370	0.200797	0.223933	0	0	4.83346	7.75991	PINK1
GO_Cellular_Component_2023	Collagen-Containing Extracellular Matrix (GO:0062023)	1/373	0.202262	0.223933	0	0	4.79374	7.66131	SDC3
GO_Cellular_Component_2023	Organelle Inner Membrane (GO:0019866)	1/398	0.214374	0.233179	0	0	4.48615	6.90881	PINK1
GO_Cellular_Component_2023	Lysosome (GO:0005764)	1/503	0.263425	0.281592	0	0	3.52879	4.70736	SDC3
GO_Cellular_Component_2023	Mitochondrial Membrane (GO:0031966)	1/540	0.28003	0.294268	0	0	3.28032	4.17538	PINK1
GO_Cellular_Component_2023	Endoplasmic Reticulum Membrane (GO:0005789)	1/801	0.387757	0.400682	0	0	2.18045	2.06571	GRIA1
GO_Cellular_Component_2023	Nucleus (GO:0005634)	1/4487	0.952621	0.968237	0	0	0.314149	0.0152483	PINK1
GO_Cellular_Component_2023	Intracellular Membrane-Bounded Organelle (GO:0043231)	1/5175	0.972515	0.972515	0	0	0.260287	0.00725425	PINK1

## Sheet: Compartment_DEGs
group2_names	group2_pvals	group2_pvals_adj	group2_logfoldchanges
Slc1a2	9.57161e-138	2.06747e-135	4.58785
Pink1	3.03407e-84	3.2768e-82	3.91258
Gnas	9.7956e-59	7.05284e-57	3.16169
Ank2	1.211e-55	6.53938e-54	3.30863
Aldoc	3.90029e-42	1.4041e-40	3.39021
Gria1	2.98633e-33	6.45046e-32	3.16322
Gria2	3.88063e-28	7.62015e-27	3.22005
Sdc3	1.58824e-26	2.85883e-25	2.57121
Atp2a2	2.60124e-26	4.32206e-25	2.46609
Slc6a11	4.97213e-25	7.67128e-24	2.70294
Pacs2	3.61708e-23	5.20859e-22	2.2998
Aplp2	1.4778e-20	1.99502e-19	2.30187
Adcy1	4.17646e-18	5.30656e-17	2.97593
Itpr1	1.0929e-17	1.31148e-16	2.54018
Camta1	2.06223e-15	2.12115e-14	2.87761
Mfn2	7.7953e-15	7.65357e-14	2.80778
Pcdh9	1.02339e-13	9.611e-13	2.57122
Glud1	5.50219e-11	4.95197e-10	2.32708
Pten	4.26675e-09	3.17799e-08	1.39338
Scn8a	8.37507e-09	5.83553e-08	3.09745
Syne1	1.56859e-07	1.02671e-06	2.4283
Prickle2	2.45156e-07	1.55746e-06	2.76897
Astn1	2.90987e-07	1.74592e-06	2.73119
Dlg2	3.80006e-07	2.21841e-06	3.57872
Vdac1	1.14352e-06	6.50001e-06	2.30226
Mfn1	1.28335e-06	7.10777e-06	2.03479
Lrp6	1.68235e-06	9.08469e-06	1.24598
Tomm20	1.94005e-06	1.02208e-05	1.71256
Cd47	3.34798e-06	1.72182e-05	1.38937
Dok6	2.48528e-05	0.000122005	3.08796
Baiap3	2.87693e-05	0.000138093	2.44031
Clu	4.63643e-05	0.00021771	2.77047
Grin2a	8.66802e-05	0.00039836	2.10816
Gad1	0.0002565	0.00115425	2.52127
Rora	0.000328434	0.00144779	2.4031
Ppfia2	0.000362621	0.00156652	2.32737
Bmpr2	0.000510878	0.00216372	1.18963
Hspa9	0.000731503	0.00303855	1.76633
Grid1	0.000865141	0.00346056	2.51006
Anks1b	0.00128767	0.00505704	2.01407
Rgs8	0.00191777	0.00739711	2.61819
Fgf13	0.00207308	0.00785588	2.86797
Cdh2	0.00221463	0.00824759	2.30535
Grik2	0.00233754	0.00855777	2.37206
Utp14b	0.00316818	0.0114054	1.59208
Ahsa1	0.00361015	0.0127835	1.888
Lhfp	0.00377518	0.0131522	2.32275
Nrn1	0.00460181	0.0155311	2.40341
Nptx1	0.00752343	0.0250009	2.67079
Sorbs2	0.00794708	0.0256204	2.11221
Slc6a6	0.00837223	0.0265941	0.635716
Dlgap2	0.0103971	0.0320826	2.21745
Cacna1a	0.0105957	0.0322348	2.27933
Frmpd3	0.0123435	0.0366636	2.11187
Hif1a	0.0123909	0.0366636	1.40352
Hcn1	0.0166332	0.0485509	2.86478
Scn1a	0.016913	0.0487094	2.2258
Dnajb1	0.0175681	0.0499305	1.44307
Tenm2	0.0178675	0.0501218	2.43706
Fis1	0.0183458	0.0508038	1.90332
Sv2c	0.0195243	0.0533829	2.17369
Osbp2	0.0277398	0.0739727	2.77599
Park7	0.0281125	0.0740524	2.25816
Tmcc3	0.0379023	0.0986374	0.864274
Trank1	0.0390197	0.100336	1.65341
Lgi2	0.0456	0.11453	2.30164
Tfrc	0.0472716	0.115507	1.66221
Epha6	0.0476598	0.115507	2.7643
Nlgn1	0.0485232	0.115507	2.61721
Cdh13	0.0485473	0.115507	2.19978
Gria3	0.0486627	0.115507	1.96783
Kcnip4	0.0516837	0.121344	2.60243
Rorb	0.0583601	0.135546	3.05327
Cd83	0.0662573	0.151822	1.06682
Adcy8	0.0667736	0.151822	1.27545
Trpc3	0.0871521	0.191522	1.82462
Vapb	0.0926062	0.200029	1.72417
Cisd1	0.0970455	0.207543	2.05862
Prkca	0.114021	0.236813	0.580667
Sept4	0.115736	0.238086	1.82659
Aif1	0.120575	0.245699	0.899102
Tshz2	0.149855	0.298223	2.65382
Grip1	0.150492	0.298223	2.59037
Igf1r	0.152791	0.300026	0.365355
Arhgap10	0.167899	0.324765	1.64624
Cdh10	0.168397	0.324765	1.75824
Lmnb1	0.174672	0.333887	2.5212
Acsl1	0.185064	0.347599	0.628279
Atp5o	0.196549	0.365988	1.88847
Nampt	0.205615	0.379597	0.848112
Cirbp	0.220079	0.399471	1.07154
Adra2a	0.226685	0.408033	1.61021
Bcap31	0.230492	0.410967	1.19625
C1qb	0.23212	0.410967	0.284749
Nrxn1	0.236475	0.415273	1.9821
Pcna	0.240294	0.418577	0.735068
Itgb1	0.247465	0.427619	0.669907
Dpyd	0.258528	0.437877	2.49888
Slit3	0.258839	0.437877	2.32298
Hsph1	0.259482	0.437877	2.38036
Chchd2	0.263351	0.44096	1.37583
Rasgef1b	0.287919	0.478388	0.579555
Pcdh7	0.309866	0.510924	2.18745
Apbb2	0.317158	0.515285	0.369782
Nrp1	0.317282	0.515285	0.817969
Sgpp2	0.337147	0.543461	2.4902
Pnck	0.351638	0.562621	2.40728
Vldlr	0.354257	0.562644	1.39755
Celf2	0.360275	0.568026	0.763162
Sema6a	0.36635	0.573417	2.0734
Dagla	0.407572	0.633349	0.339387
Grm4	0.412776	0.633551	1.95871
Dcx	0.413568	0.633551	2.22407
Trhde	0.44612	0.678605	2.08642
Ankrd55	0.48014	0.721378	1.57849
Csf1	0.480919	0.721378	0.449906
Ly86	0.489275	0.723859	0.235844
Grm5	0.497222	0.730611	2.07761
Fkbp5	0.513289	0.749125	0.180972
Fstl4	0.553171	0.793646	1.71101
Ngb	0.553342	0.793646	2.45651
Osbpl8	0.554817	0.793646	1.26993
Kctd16	0.571659	0.80741	25.9196
Cstb	0.571915	0.80741	2.14739
Ube3a	0.583914	0.81747	0.48079
Gria4	0.591103	0.81747	1.78312
Tmem63c	0.591488	0.81747	1.53765
Ckap4	0.594179	0.81747	0.980133
Grm7	0.611278	0.825725	2.16062
Tipin	0.611342	0.825725	1.99254
Ndst4	0.611649	0.825725	1.36788
Ctss	0.622129	0.828417	0.337591
Lingo1	0.631324	0.828417	2.01028
Trps1	0.631646	0.828417	1.39529
Nrg3	0.632934	0.828417	0.945232
Phc3	0.632999	0.828417	0.26458
Itgam	0.636654	0.828417	0.113854
Prkg1	0.651319	0.842425	1.39011
Bdnf	0.671766	0.854391	1.6289
Socs2	0.672438	0.854391	0.824552
Ptprk	0.692292	0.870928	2.14653
Il1rapl1	0.693517	0.870928	1.07233
Chordc1	0.703688	0.873544	0.28146
Klhl1	0.714082	0.874431	1.34437
Stag1	0.714971	0.874431	0.127453
Rbm3	0.716548	0.874431	0.656554
Pcdhb14	0.734607	0.891433	1.96706
Lpcat2	0.741252	0.892472	0.336894
Cr1l	0.743726	0.892472	0.266473
Lag3	0.752802	0.893218	0.16829
Stat1	0.757754	0.893218	0.522274
Npc1	0.760889	0.893218	0.114583
Gfm2	0.781654	0.909759	0.422557
Glb1	0.783403	0.909759	0.233714
Rsrp1	0.812448	0.938442	0.0578621
Pcdha8	0.821188	0.943492	1.83067
Epha3	0.84305	0.953253	1.74353
Tnf	0.843888	0.953253	0.536886
Map4k2	0.85983	0.962296	0.0692013
Abca7	0.873309	0.966218	0.0963446
Ptchd1	0.887469	0.966218	0.804594
Cd46	0.887898	0.966218	0.442459
Arglu1	0.888553	0.966218	0.310837
Atf6	0.895206	0.966218	-0.00348894
Plxnb2	0.901401	0.966218	0.00722102
Sdk1	0.91034	0.966218	0.569373
Map3k5	0.910364	0.966218	0.342391
Gpr84	0.910544	0.966218	0.15285
Pcdhb6	0.932387	0.966218	1.98098
Cxcl10	0.932411	0.966218	1.91765
Dhfr	0.932603	0.966218	0.59736
Tmem163	0.932903	0.966218	0.354439
Acvr1	0.951759	0.966218	-0.0218588
Cdh9	0.954907	0.966218	1.58982
Ints6	0.955351	0.966218	0.137984
Casp3	0.958536	0.966218	0.0163785
Cd63	0.977198	0.977198	-0.30985
Hvcn1	0.961745	0.966218	-0.0787348
Pvr	0.954847	0.966218	-0.345191
Cox16	0.954703	0.966218	-0.762544
Cdk4	0.932052	0.966218	-0.89065
Hist3h2a	0.886849	0.966218	-0.34241
Trem2	0.847336	0.953253	-0.106356
P4ha1	0.832361	0.95127	-0.192869
Rb1	0.754383	0.893218	-0.203411
Adam17	0.703677	0.873544	-0.402001
Arhgap5	0.663536	0.853117	-0.0537163
Hk2	0.488234	0.723859	-0.255132
C1qc	0.214079	0.391874	-0.362365
Cd37	0.184415	0.347599	-0.809141
Bin1	0.144092	0.290877	-0.0710794
Dock10	0.11024	0.231182	-0.702345
Laptm5	0.100143	0.212068	0.338687
Il21r	0.0877808	0.191522	-1.02125
Siglech	0.0854823	0.190352	-1.31973
Unc93b1	0.0835365	0.187957	-0.891932
Ctsz	0.0430407	0.109374	-0.452884
Cd84	0.0218603	0.0590227	-0.994238
Plxna4	0.00964406	0.0301901	-0.786601
Lrp1	0.00779633	0.0255153	-0.0899845
Cd180	0.00442577	0.0151741	-1.19451
Irf8	0.000789628	0.00321811	-0.841825
P2ry13	1.0524e-05	5.28648e-05	-1.20994
Ssh2	2.86383e-07	1.74592e-06	-1.38746
Cd33	9.08867e-09	6.13485e-08	-1.73045
Lair1	5.59385e-09	4.02758e-08	-1.96181
Tmem119	4.18594e-09	3.17799e-08	-1.21385
Itgb5	7.20389e-10	5.76311e-09	-1.01825
Mertk	6.45725e-10	5.36448e-09	-2.03513
P2ry12	4.69436e-10	4.05593e-09	-0.982738
Inpp5d	1.10819e-15	1.19684e-14	-1.72591
Nav3	1.29391e-16	1.47097e-15	-1.76335
Cx3cr1	5.61892e-40	1.34854e-38	-1.47658
Csf3r	3.01987e-40	8.15366e-39	-2.50249
Csf1r	7.00477e-41	2.16147e-39	-1.28626
Il10ra	1.95841e-51	8.46035e-50	-2.58523

## Sheet: Young_Compartment_DEGs
group2_names	group2_pvals	group2_pvals_adj	group2_logfoldchanges
Slc1a2	5.85647e-105	1.265e-102	5.094
Pink1	1.41281e-61	1.52583e-59	4.18913
Ank2	1.05887e-45	5.71791e-44	3.73359
Gnas	5.75161e-35	1.77478e-33	3.05899
Aldoc	1.04964e-33	2.83402e-32	3.69874
Sdc3	5.14792e-23	1.11195e-21	3.10193
Gria1	4.39006e-22	8.62047e-21	3.17304
Gria2	4.75268e-21	8.55483e-20	3.47706
Atp2a2	2.20369e-20	3.66152e-19	2.62619
Slc6a11	5.41891e-20	8.36061e-19	3.06273
Adcy1	2.51647e-17	3.62372e-16	3.27318
Itpr1	3.67241e-16	4.95775e-15	2.89825
Pacs2	9.85175e-16	1.25175e-14	2.27544
Aplp2	2.32639e-15	2.79167e-14	2.50177
Camta1	1.3056e-12	1.41005e-11	3.01707
Mfn2	4.52937e-10	4.44702e-09	2.63491
Pcdh9	7.86984e-10	6.79954e-09	2.59108
Glud1	1.46727e-09	1.21896e-08	2.54664
Scn8a	4.78406e-08	3.5633e-07	3.19174
Pten	2.10744e-07	1.51736e-06	1.55206
Prickle2	9.01406e-07	6.08449e-06	2.83952
Dlg2	1.60291e-06	1.04918e-05	4.13846
Lrp6	2.53418e-06	1.60995e-05	1.51954
Syne1	4.36179e-06	2.69185e-05	2.57566
Astn1	6.23957e-06	3.74374e-05	2.82776
Cd47	1.15108e-05	6.71983e-05	1.58259
Vdac1	2.61292e-05	0.000144715	2.42451
Dok6	4.42064e-05	0.000232892	3.18872
Grin2a	6.38579e-05	0.000320775	2.30434
Mfn1	0.000101893	0.000500203	2.12006
Tomm20	0.000107078	0.000513973	1.57567
Clu	0.00023684	0.00111212	2.78939
Rora	0.000364634	0.00167576	2.64748
Gad1	0.000623192	0.00269219	2.59819
Hspa9	0.00112049	0.00474561	2.03055
Anks1b	0.00185254	0.00769515	2.17388
Bmpr2	0.00196514	0.00800886	1.2864
Nrn1	0.00232823	0.00931294	3.1057
Grid1	0.0027262	0.0107065	2.79059
Fgf13	0.00287932	0.011106	2.85167
Cdh2	0.00339487	0.0128648	2.7893
Ahsa1	0.00454632	0.0169311	1.98552
Ppfia2	0.00565021	0.0206855	2.03672
Utp14b	0.0071793	0.0258455	1.90969
Dlgap2	0.00763722	0.0270433	2.59127
Nptx1	0.0118036	0.0411223	2.68233
Grik2	0.0130026	0.0432745	2.29906
Lhfp	0.0130224	0.0432745	2.45432
Frmpd3	0.0144248	0.0472084	2.32491
Baiap3	0.0147225	0.0474636	2.21496
Cacna1a	0.0160825	0.0503451	2.43407
Rgs8	0.0175465	0.0541433	2.36642
Sorbs2	0.0210068	0.0630203	1.99493
Hcn1	0.0263722	0.0780328	2.9807
Tenm2	0.0315931	0.0909881	2.78205
Scn1a	0.0320741	0.091158	2.2714
Osbp2	0.0379033	0.104963	2.79168
Trank1	0.0514422	0.138024	2.27104
Tfrc	0.0517589	0.138024	2.01411
Park7	0.0600435	0.158163	2.21132
Hif1a	0.06153	0.160126	1.42406
Epha6	0.0688956	0.17716	2.6684
Adcy8	0.0729542	0.183234	1.48172
Nlgn1	0.0761054	0.188951	3.235
Sv2c	0.0791875	0.193192	1.8382
Fis1	0.0796022	0.193192	1.54256
Slc6a6	0.081671	0.193901	0.540662
Rorb	0.0820455	0.193901	3.25372
Dnajb1	0.0825874	0.193901	1.16103
Gria3	0.0970448	0.224758	1.98902
Sept4	0.107394	0.24418	1.83863
Kcnip4	0.131188	0.290883	2.27324
Grip1	0.131975	0.290883	2.61567
Cd83	0.137697	0.294481	1.09711
Cisd1	0.142022	0.300753	2.08297
Cdh13	0.152098	0.318612	1.98262
Tmcc3	0.153406	0.318612	0.687146
Vapb	0.165393	0.338669	1.68466
Arhgap10	0.185953	0.372129	2.51304
Tshz2	0.186881	0.372129	2.44912
Lgi2	0.187788	0.372129	1.78605
Acsl1	0.190956	0.374969	0.719192
Igf1r	0.200953	0.382923	0.426195
Atp5o	0.201833	0.382923	2.13548
Chchd2	0.203126	0.382923	1.74849
Trpc3	0.203447	0.382923	1.58733
Bcap31	0.203871	0.382923	1.60525
Pcna	0.227701	0.423995	0.971213
Cdh10	0.230598	0.425719	1.7074
Prkca	0.237501	0.434748	0.492267
Hsph1	0.242752	0.440626	2.56211
Lmnb1	0.25606	0.460909	2.24274
Ly86	0.262717	0.468982	0.633726
Arhgap5	0.270621	0.479133	0.366626
Pcdh7	0.273081	0.479557	3.08485
Aif1	0.285968	0.498138	0.782964
Sgpp2	0.290167	0.501408	2.73613
Nrxn1	0.309659	0.528481	1.7046
Nrp1	0.310727	0.528481	1.10773
Itgb1	0.313843	0.529609	0.786106
Celf2	0.334357	0.559854	0.955536
Slit3	0.34568	0.571166	2.17609
Adra2a	0.346401	0.571166	1.65165
Apbb2	0.351273	0.57481	0.451965
Dcx	0.364424	0.59067	3.64807
Dagla	0.386936	0.612628	0.416719
Rasgef1b	0.388565	0.612628	0.534913
Sema6a	0.405486	0.630552	1.99931
Grm4	0.405772	0.630552	2.07979
Vldlr	0.40999	0.631536	1.32463
Ube3a	0.412253	0.631536	1.21369
Nampt	0.422506	0.642685	0.66773
Trhde	0.427604	0.645891	2.38076
Osbpl8	0.472928	0.709391	2.49964
Cirbp	0.480854	0.716307	0.831491
C1qb	0.487968	0.719348	0.261169
Ankrd55	0.49555	0.72047	2.09603
Pnck	0.496991	0.72047	1.90668
Rsrp1	0.507907	0.731386	0.410367
Il1rapl1	0.544702	0.770484	2.75579
Lingo1	0.545447	0.770484	3.13212
Dpyd	0.545759	0.770484	1.86666
Fkbp5	0.564048	0.791132	0.201491
Stat1	0.596464	0.825873	1.24952
Fstl4	0.623478	0.850246	1.60123
Ngb	0.623529	0.850246	2.62665
Csf1	0.631912	0.850246	0.565251
Trps1	0.650096	0.850246	2.01114
Tmem63c	0.650252	0.850246	1.34373
Grm5	0.650278	0.850246	1.62201
Ckap4	0.651762	0.850246	1.33015
Itgam	0.65343	0.850246	0.155611
Cstb	0.677275	0.863126	2.77809
Bdnf	0.677328	0.863126	1.72814
Rbm3	0.679312	0.863126	1.17972
Chordc1	0.686635	0.867328	0.386318
Gria4	0.705256	0.877658	1.44759
Ndst4	0.707002	0.877658	1.09781
Cr1l	0.714298	0.881647	0.401291
Grm7	0.734595	0.901548	1.56399
Klhl1	0.763031	0.925925	1.33194
Npc1	0.773524	0.929198	0.119954
Phc3	0.788756	0.929198	0.141624
Kctd16	0.791094	0.929198	25.1314
Ptprk	0.791122	0.929198	2.19207
Pcdhb14	0.791149	0.929198	3.01735
Prkg1	0.791539	0.929198	0.860185
Lpcat2	0.79837	0.932151	0.311877
Nrg3	0.822157	0.947805	0.551256
Glb1	0.824941	0.947805	0.250866
Socs2	0.851403	0.967911	0.414547
Gfm2	0.883024	0.984525	0.180599
Acvr1	0.901683	0.984525	0.0221606
Tipin	0.910417	0.984525	0.370073
Casp3	0.913254	0.984525	0.146056
Atf6	0.932744	0.984525	0.0120097
Epha3	0.939643	0.984525	0.740829
Ints6	0.93993	0.984525	0.325058
Dhfr	0.940045	0.984525	0.436606
Pcdhb6	0.969814	0.984525	0.931284
Cxcl10	0.969814	0.984525	22.3554
Cd63	0.969872	0.984525	0.362523
Pcdha8	0.969987	0.984525	0.452123
Sdk1	0.970304	0.984525	0.0825884
Map3k5	0.970851	0.984525	0.0276159
Lag3	0.984602	0.993803	-0.0393281
Cdh9	0.999971	0.999971	0.113221
Tnf	0.999279	0.999971	-0.145083
Cox16	0.969641	0.984525	-0.478544
Cdk4	0.969468	0.984525	-0.486639
Tmem163	0.969238	0.984525	-0.644042
Arglu1	0.967105	0.984525	-0.210182
Stag1	0.958924	0.984525	-0.101021
Pvr	0.939556	0.984525	-0.516215
Abca7	0.933462	0.984525	-0.240184
Cd46	0.910102	0.984525	-0.58464
Ptchd1	0.909815	0.984525	-0.929083
Gpr84	0.848939	0.967911	-0.471726
Plxnb2	0.806055	0.936064	-0.242474
Hist3h2a	0.760497	0.925925	-0.859766
Adam17	0.693026	0.870312	-0.486763
Map4k2	0.664339	0.859265	-0.413391
Rb1	0.640913	0.850246	-0.298605
Hvcn1	0.628009	0.850246	-0.32198
Trem2	0.577357	0.804575	-0.277681
Cd37	0.489556	0.719348	-0.512626
Hk2	0.372429	0.595887	-0.382059
P4ha1	0.366434	0.59067	-0.647713
Ctss	0.166198	0.338669	-0.0198765
C1qc	0.137506	0.294481	-0.530933
Il21r	0.137123	0.294481	-1.09526
Dock10	0.111437	0.250734	-0.854918
Lrp1	0.0978114	0.224758	0.0158815
Siglech	0.0711413	0.180783	-1.40324
Unc93b1	0.0471124	0.128814	-1.13462
Bin1	0.0371508	0.104215	-0.189569
Plxna4	0.0288852	0.0843135	-0.774348
Cd84	0.0209867	0.0630203	-1.29184
Cd180	0.0149553	0.0475051	-1.32504
Ctsz	0.0126159	0.0432544	-0.755591
Irf8	0.000475137	0.00209448	-1.06898
Laptm5	0.00042509	0.00191291	-0.029669
P2ry13	4.91652e-05	0.000252849	-1.29792
Ssh2	4.38363e-05	0.000232892	-1.30651
Cd33	2.39801e-05	0.000136308	-1.74587
Lair1	2.68137e-07	1.86831e-06	-2.23626
Mertk	2.89086e-08	2.23009e-07	-2.24864
Itgb5	1.86466e-08	1.49173e-07	-1.14259
Tmem119	6.48745e-10	5.8387e-09	-1.53272
P2ry12	4.80051e-10	4.5083e-09	-1.12629
Inpp5d	2.67856e-12	2.75509e-11	-1.83768
Nav3	4.63564e-13	5.26999e-12	-1.89774
Csf3r	6.22161e-26	1.49319e-24	-2.61284
Il10ra	1.81046e-42	6.51765e-41	-2.94978
Cx3cr1	1.36778e-45	5.90881e-44	-2.05735
Csf1r	1.48149e-47	1.06667e-45	-1.80392

[truncated: 7 more sheets: Old_Compartment_DEGs, Soma_GO, Process_GO, Young_Soma_Coloc_GO, Young_Processes_Coloc_GO, Old_Soma_Coloc_GO, Old_Processes_Coloc_GO]
