# Supplementary material for: Simultaneous spatial transcriptomics and morphology profiling as tools to explore how microglia change with age
Source: Nat Aging. 2026 Mar 10;6(4):869–85. doi: 10.1038/s43587-026-01089-z (PMC13051481; doi:10.1038/s43587-026-01089-z)
Supplement: Supplementary file 5 — Gene−gene co-localization tables. [file 43587_2026_1089_MOESM5_ESM.xlsx]

## Sheet: Young_Soma
cell_type1	cell_type2	pval-adjusted	pval	z_score	contact_count	permutation_mean	permutation_std
Abca9	Arhgap45	0	0	158.114	5	0	0.0316228
Arhgap45	Arhgap5	0	0	158.114	5	0	0.0316228
Arhgap45	Atp2a2	0	0	126.491	4	0	0.0316228
Arhgap45	Bin1	0	0	150.208	4.75	0	0.0316228
Arhgap45	C3ar1	0	0	126.491	4	0	0.0316228
Arhgap45	Csf1r	0	0	393.026	12.4286	0	0.0316228
Arhgap45	Csf3r	0	0	221.359	7	0	0.0316228
Arhgap45	Ctss	0	0	168.655	5.33333	0	0.0316228
Arhgap45	Cx3cr1	0	0	337.31	10.6667	0	0.0316228
Arhgap45	Hexb	0	0	158.114	5	0	0.0316228
Arhgap45	Hvcn1	0	0	126.491	4	0	0.0316228
Arhgap45	Igf1r	0	0	126.491	4	0	0.0316228
Arhgap45	Il10ra	0	0	221.359	7	0	0.0316228
Arhgap45	Inpp5d	0	0	142.302	4.5	0	0.0316228
Arhgap45	Itga9	0	0	158.114	5	0	0.0316228
Arhgap45	Itgb5	0	0	126.491	4	0	0.0316228
Arhgap45	Laptm5	0	0	189.737	6	0	0.0316228
Arhgap45	Lrp1	0	0	237.171	7.5	0	0.0316228
Arhgap45	Mertk	0	0	189.737	6	0	0.0316228
Arhgap45	Nav3	0	0	237.171	7.5	0	0.0316228
Arhgap45	Neat1	0	0	158.114	5	0	0.0316228
Arhgap45	P2ry12	0	0	150.208	4.75	0	0.0316228
Arhgap45	P2ry6	0	0	158.114	5	0	0.0316228
Arhgap45	Plcg2	0	0	158.114	5	0	0.0316228
Arhgap45	Ssh2	0	0	158.114	5	0	0.0316228
Arhgap45	Tgfb1	0	0	126.491	4	0	0.0316228
Arhgap45	Tmem119	0	0	142.302	4.5	0	0.0316228
Cd300c2	Csf1r	0	0	173.925	5.5	0	0.0316228
Cd300c2	Hexb	0	0	126.491	4	0	0.0316228
Csf1r	Tmem273	0	0	252.982	8	0	0.0316228
Csf3r	Lrmda	0	0	126.491	4	0	0.0316228
Csf3r	Tmem273	0	0	126.491	4	0	0.0316228
Dock10	Inpp5d	0.0117346	1.44819e-05	4.18146	9	2.869	1.46623
Il10ra	Tent5a	0	0	142.302	4.5	0	0.0316228
Il10ra	Tmem273	0	0	158.114	5	0	0.0316228
Laptm5	Tent5a	0	0	142.302	4.5	0	0.0316228
Pten	Tent5a	0	0	126.491	4	0	0.0316228

## Sheet: Young_Processes
cell_type1	cell_type2	pval-adjusted	pval	z_score	contact_count	permutation_mean	permutation_std
Acsl1	Apod	1.14524e-06	7.78483e-10	6.03835	7	0.998	0.99398
Ank2	Nectin1	0	0	158.114	5	0	0.0316228
Anks1b	Gria2	9.20669e-05	3.88865e-08	5.37222	4	0.442	0.662296
Apod	Mfn1	0.038529	9.10304e-05	3.74269	5	1.141	1.03108
Apod	Mog	0.0322849	5.83802e-05	3.85283	12	4.151	2.0372
Apod	Nectin1	0	0	126.491	4	0	0.0316228
Apod	Pacs2	0.0128292	1.83727e-05	4.12705	28	12.907	3.6571
Apod	Tmcc3	0.00193501	3.10316e-06	4.51924	8	1.89	1.352
Arhgap45	Bin1	0	0	126.491	4	0	0.0316228
Arhgap45	Csf1r	0	0	158.114	5	0	0.0316228
Arhgap45	Ctss	0	0	126.491	4	0	0.0316228
Arhgap45	Cx3cr1	0	0	147.573	4.66667	0	0.0316228
Arhgap45	Hexb	0	0	126.491	4	0	0.0316228
Arhgap45	Il21r	0	0	126.491	4	0	0.0316228
Arhgap45	Laptm5	0	0	189.737	6	0	0.0316228
Arhgap45	P2ry12	0	0	126.491	4	0	0.0316228
Arhgap45	Plcg2	0	0	126.491	4	0	0.0316228
Bin1	Prima1	0.00732944	1.22863e-05	4.21869	4	0.669	0.789582
C1qc	Csf3r	7.8674e-18	1.14227e-21	9.49117	6	0.372	0.592972
Cisd1	Pacs2	0.000694851	6.28243e-07	4.84652	4	0.528	0.716391
Clec7a	Laptm5	0	0	126.491	4	0	0.0316228
Csf3r	Mertk	0.0332766	7.70835e-05	3.78426	5	1.071	1.03825
Csf3r	Tlr7	2.132e-05	1.64623e-08	5.52513	4	0.448	0.642881
Csf3r	Trem2	0.0167909	2.27166e-05	4.07796	5	1.123	0.950721
Cx3cr1	Itga9	0.00661992	1.33687e-05	4.19961	10	3.128	1.63634
Gria2	Pdgfra	0.0181319	2.0223e-05	4.10492	5	0.964	0.983211
Il10ra	Itga9	0.0202274	4.4987e-05	3.91615	4	0.759	0.827598
Islr	Laptm5	0.000161946	1.35735e-07	5.14225	4	0.453	0.689776
Itga9	Nav3	0.00253371	2.54165e-06	4.56132	5	0.89	0.901055
Laptm5	Maf	0.0225464	3.6604e-05	3.96561	6	1.415	1.15619
Lrp6	Nav3	0.00501125	7.50737e-06	4.32847	6	1.269	1.093
Mog	Slc6a6	0.00182298	2.89945e-06	4.53359	4	0.577	0.75503
Nectin1	Pacs2	0	0	221.359	7	0	0.0316228
P2ry12	Tent5a	0	0	126.491	4	0	0.0316228
Plxna4	Slc6a6	0.00432033	6.2442e-06	4.36888	4	0.576	0.783724

## Sheet: Old_Soma
cell_type1	cell_type2	pval-adjusted	pval	z_score	contact_count	permutation_mean	permutation_std
Arhgap45	Csf1r	0	0	137.032	4.33333	0	0.0316228
Arhgap45	Csf3r	0	0	158.114	5	0	0.0316228
Arhgap45	Hexb	0	0	142.302	4.5	0	0.0316228
Arhgap45	Il10ra	0	0	147.573	4.66667	0	0.0316228
Arhgap45	Lrp1	0	0	316.228	10	0	0.0316228
Arhgap45	Nav3	0	0	221.359	7	0	0.0316228
Arhgap45	Neat1	0	0	126.491	4	0	0.0316228
Cx3cr1	Ifi207	0	0	158.114	5	0	0.0316228
Ifi207	Itgb5	0	0	126.491	4	0	0.0316228

## Sheet: Old_Processes
cell_type1	cell_type2	pval-adjusted	pval	z_score	contact_count	permutation_mean	permutation_std
Apoe	Arhgap45	0	0	126.491	4	0	0.0316228
Apoe	Clec7a	0	0	126.491	4	0	0.0316228
Apoe	Lgals3	1.25608e-06	5.96853e-10	6.08109	5	0.537	0.733915
B2m	Ctss	4.42189e-05	2.88907e-08	5.42553	7	1.183	1.07215
Clec7a	Ctss	0	0	126.491	4	0	0.0316228
Hexb	Irf8	0.0325116	5.04222e-05	3.88855	5	1.079	1.00834
Hexb	Plek	0.024772	3.19469e-05	3.99795	5	0.963	1.00977
Islr	Laptm5	0.00240916	1.41505e-06	4.68278	4	0.53	0.741013
Laptm5	Siglech	0.00672062	7.81524e-06	4.31961	4	0.61	0.784793
