# Supplementary material for: Simultaneous spatial transcriptomics and morphology profiling as tools to explore how microglia change with age
Source: Nat Aging. 2026 Mar 10;6(4):869–85. doi: 10.1038/s43587-026-01089-z (PMC13051481; doi:10.1038/s43587-026-01089-z)
Supplement: Supplementary file 6 — Sequences used to build smFISH probes for Supplementary Data Figs. 3 and 4. [file 43587_2026_1089_MOESM6_ESM.xlsx]

## Sheet: Sheet1
Name	Sequence	Scale	Purification
Slc1a2_B3_S1_1	gTCCCTgCCTCTATATCTTTATTGTTGGCACCCTCTGTTGA	25nm	STD
Slc1a2_B3_S1_2	gTCCCTgCCTCTATATCTTTAGATTTTTCCCCAGCTTGTCG	25nm	STD
Slc1a2_B3_S1_3	gTCCCTgCCTCTATATCTTTCTTGGTGGTATTGGCCTCCTC	25nm	STD
Slc1a2_B3_S1_4	gTCCCTgCCTCTATATCTTTCCAGGCCCTTCTTGATAACGA	25nm	STD
Slc1a2_B3_S1_5	gTCCCTgCCTCTATATCTTTCCTGTTCACCCATCTTCCCCA	25nm	STD
Slc1a2_B3_S1_6	gTCCCTgCCTCTATATCTTTGATACCCAGAGGGGAGTACCA	25nm	STD
Slc1a2_B3_S1_7	gTCCCTgCCTCTATATCTTTGGAGGACGAATCTGGTCACAC	25nm	STD
Slc1a2_B3_S1_8	gTCCCTgCCTCTATATCTTTAAGAATCGCCCACCACATTGA	25nm	STD
Slc1a2_B3_S1_9	gTCCCTgCCTCTATATCTTTTGTTGGGAGTCAATGGTGTCC	25nm	STD
Slc1a2_B3_S1_10	gTCCCTgCCTCTATATCTTTTCGTCGTAAATGGACTGCGTC	25nm	STD
Slc1a2_B3_S2_1	CACTTCTACCTGCTTGGGCATTTCCACTCAACTTTAACCCg	25nm	STD
Slc1a2_B3_S2_2	AACACAGTCAGTGAGAGCAGGTTCCACTCAACTTTAACCCg	25nm	STD
Slc1a2_B3_S2_3	ATTCAACATGGAGATGACCGCTTCCACTCAACTTTAACCCg	25nm	STD
Slc1a2_B3_S2_4	CGTTCATCCCGTCCTTGAACTTTCCACTCAACTTTAACCCg	25nm	STD
Slc1a2_B3_S2_5	AGAACTCCACCATCAGCTTGGTTCCACTCAACTTTAACCCg	25nm	STD
Slc1a2_B3_S2_6	CTTCCCACAAATCAAGCAGGCTTCCACTCAACTTTAACCCg	25nm	STD
Slc1a2_B3_S2_7	TGTTAATGGTTGCTCCGACTGTTCCACTCAACTTTAACCCg	25nm	STD
Slc1a2_B3_S2_8	GATAGACAATCCCAGCCCCAATTCCACTCAACTTTAACCCg	25nm	STD
Slc1a2_B3_S2_9	TCGATGTCTTCCTGCATTCGGTTCCACTCAACTTTAACCCg	25nm	STD
Slc1a2_B3_S2_10	TTGCTTTCCCTGTGGTTCTTGTTCCACTCAACTTTAACCCg	25nm	STD
Gria2_B2_S1_1	CCTCgTAAATCCTCATCAAATATTCTTGATCAGCGCCCCTT	25nm	STD
Gria2_B2_S1_2	CCTCgTAAATCCTCATCAAAACTGGGAGCAGAAAGCATTGG	25nm	STD
Gria2_B2_S1_3	CCTCgTAAATCCTCATCAAAGGATGACAAATGGATGCGTGC	25nm	STD
Gria2_B2_S1_4	CCTCgTAAATCCTCATCAAAAATCTTCCGGGGTCCATTTGT	25nm	STD
Gria2_B2_S1_5	CCTCgTAAATCCTCATCAAACTCGGTTAGGGTGACAACCAT	25nm	STD
Gria2_B2_S1_6	CCTCgTAAATCCTCATCAAAAGCCCTCATAACGCTCATTCC	25nm	STD
Gria2_B2_S1_7	CCTCgTAAATCCTCATCAAAAGCCGTGTAGGAGGAGATGAT	25nm	STD
Gria2_B2_S1_8	CCTCgTAAATCCTCATCAAACTCACAAACACAGAGGGCTCT	25nm	STD
Gria2_B2_S1_9	CCTCgTAAATCCTCATCAAACGTAGCCTTTGGAATCCAGGT	25nm	STD
Gria2_B2_S2_1	ATCCCTACCCGAAATGCACTGAAATCATCCAgTAAACCgCC	25nm	STD
Gria2_B2_S2_2	ATCGCATAGACGCCTCTTGAAAAATCATCCAgTAAACCgCC	25nm	STD
Gria2_B2_S2_3	CTTTGAGGTCAGGTCGCATCTAAATCATCCAgTAAACCgCC	25nm	STD
Gria2_B2_S2_4	ATCCACTTCACTCCAGTACCCAAATCATCCAgTAAACCgCC	25nm	STD
Gria2_B2_S2_5	TGTGTCATTTCCAGAGGGGAGAAATCATCCAgTAAACCgCC	25nm	STD
Gria2_B2_S2_6	CTGCAGCTAAGTCAACACAGTAAATCATCCAgTAAACCgCC	25nm	STD
Gria2_B2_S2_7	ACAGTCAGGAAGGCAGCTAAGAAATCATCCAgTAAACCgCC	25nm	STD
Gria2_B2_S2_8	GCTACTCCTTCTGCCGTAGTCAAATCATCCAgTAAACCgCC	25nm	STD
Gria2_B2_S2_9	GGATCCTTTAGGTGTGGCGATAAATCATCCAgTAAACCgCC	25nm	STD
